# Supplementary material for: The Perils of Navigating Activity-Dependent Alternative Splicing of Neurexins
Source: Front Mol Neurosci. 2021 Mar 9;14:659681. doi: 10.3389/fnmol.2021.659681 (PMC7985251; doi:10.3389/fnmol.2021.659681)
Supplement: Supplementary Table 1 — List of differentially expressed (DE) genes with up and down regulated genes from Ding et al. (2017) datasets. [file Table_1.XLSX]

## Sheet: DE_Ding et al
name	description	log2FoldChange	pvalue	padj
0610005C13Rik	0610005C13Rik	0.0824284	0.905762	0.973414
0610007P14Rik	0610007P14Rik	-0.400522	0.270254	0.586306
0610009B22Rik	0610009B22Rik	-0.116027	0.803306	0.935477
0610009L18Rik	0610009L18Rik	0.235094	0.698588	0.901138
0610009O20Rik	0610009O20Rik	0.126699	0.746224	0.917877
0610010B08Rik	0610010B08Rik	1.02572	0.413884	1
0610010F05Rik	0610010F05Rik	-0.962404	0.0171323	0.0975705
0610010K14Rik	0610010K14Rik	0.225404	0.621671	0.861818
0610011F06Rik	0610011F06Rik	-0.0522138	0.903046	0.972581
0610012G03Rik	0610012G03Rik	-0.141723	0.774463	0.92648
0610030E20Rik	0610030E20Rik	0.327102	0.417984	0.730935
0610031J06Rik	0610031J06Rik	0.640287	0.0724567	0.259214
0610037L13Rik	0610037L13Rik	0.113873	0.778319	0.927591
0610038B21Rik	0610038B21Rik	0.633169	0.387836	0.705384
0610039K10Rik	0610039K10Rik	-0.1842	0.752717	0.920559
0610040B10Rik	0610040B10Rik	-0.273805	0.705162	0.903317
0610040F04Rik	0610040F04Rik	0.573966	0.231603	0.537526
0610040J01Rik	0610040J01Rik	0.409035	0.510991	0.796624
0610043K17Rik	0610043K17Rik	-0.495953	0.827104	1
1010001N08Rik	1010001N08Rik	-1.14328	0.766138	1
1110001J03Rik	1110001J03Rik	0.19482	0.787655	0.930258
1110002L01Rik	1110002L01Rik	-1.40907	0.000439368	0.00725112
1110004E09Rik	1110004E09Rik	0.331985	0.48302	0.777267
1110004F10Rik	1110004F10Rik	-0.116743	0.757002	0.92118
1110006O24Rik	1110006O24Rik	0.441809	0.498949	0.787048
1110007C09Rik	1110007C09Rik	0.98558	0.0185931	0.103236
1110008F13Rik	1110008F13Rik	-0.183162	0.695965	0.899866
1110008L16Rik	1110008L16Rik	-0.0588845	0.884697	0.966754
1110008P14Rik	1110008P14Rik	-0.198454	0.591981	0.843708
1110012L19Rik	1110012L19Rik	0.0408649	0.921808	0.977013
1110015O18Rik	1110015O18Rik	-1.01951	0.150958	0.41897
1110017D15Rik	1110017D15Rik	-0.207343	0.699114	0.901338
1110019D14Rik	1110019D14Rik	0.702876	0.226066	0.53068
1110020A21Rik	1110020A21Rik	0.106867	0.897732	0.970147
1110028F11Rik	1110028F11Rik	1.35174	0.786616	1
1110028F18Rik	1110028F18Rik	1.35174	0.786616	1
1110032A03Rik	1110032A03Rik	0.305184	0.409489	0.723594
1110032F04Rik	1110032F04Rik	0.00739493	0.986494	0.996304
1110034G24Rik	1110034G24Rik	-0.0775491	0.869383	0.961527
1110036E04Rik	1110036E04Rik	0.0290295	0.995078	1
1110037F02Rik	1110037F02Rik	0.0850504	0.816826	0.941603
1110038B12Rik	1110038B12Rik	0.596325	0.23995	0.548605
1110038F14Rik	1110038F14Rik	0.637118	0.112337	0.348226
1110046J04Rik	1110046J04Rik	0.091723	0.910751	0.974636
1110051M20Rik	1110051M20Rik	-0.515184	0.170181	0.450566
1110054M08Rik	1110054M08Rik	1.08834	0.0656031	0.243301
1110057K04Rik	1110057K04Rik	-0.0822296	0.820465	0.94206
1110058L19Rik	1110058L19Rik	0.153831	0.829362	0.945946
1110059E24Rik	1110059E24Rik	0.207863	0.590768	0.84316
1110059G10Rik	1110059G10Rik	0.121428	0.7681	0.924945
1110065P20Rik	1110065P20Rik	0.0289202	0.963205	0.988944
1190002F15Rik	1190002F15Rik	1.30362	0.0413524	0.177655
1190002N15Rik	1190002N15Rik	0.374785	0.294504	0.612928
1190003K10Rik	1190003K10Rik	-1.46932	0.768422	1
1190005I06Rik	1190005I06Rik	1.19355	0.101252	0.325135
1190007I07Rik	1190007I07Rik	0.0753412	0.903598	0.972815
1200014J11Rik	1200014J11Rik	-0.133101	0.713765	0.907327
1300002E11Rik	1300002E11Rik	0.782387	0.063819	0.238381
1300017J02Rik	1300017J02Rik	-0.607371	0.657779	1
1500004A13Rik	1500004A13Rik	-0.841819	0.0453156	0.188993
1500009C09Rik	1500009C09Rik	-0.0928716	0.845496	0.951557
1500009L16Rik	1500009L16Rik	-0.14974	0.747625	0.9184
1500011B03Rik	1500011B03Rik	-1.11257	0.0121052	0.0763108
1500011K16Rik	1500011K16Rik	-0.284158	0.673996	0.891244
1500012F01Rik	1500012F01Rik	0.351719	0.591033	0.843315
1500012K07Rik	1500012K07Rik	-2.85494	5.57151e-05	0.00178617
1500015A07Rik	1500015A07Rik	-0.820804	0.100399	0.323054
1500015L24Rik	1500015L24Rik	-2.38005	0.627357	1
1500015O10Rik	1500015O10Rik	0.821062	0.124993	0.374054
1500017E21Rik	1500017E21Rik	-0.586241	0.226589	0.531398
1600002H07Rik	1600002H07Rik	-0.079398	0.852336	0.954648
1600002K03Rik	1600002K03Rik	0.208166	0.727975	0.912405
1600010M07Rik	1600010M07Rik	-1.61521	0.745716	1
1600012H06Rik	1600012H06Rik	0.154888	0.678968	0.893005
1600014C10Rik	1600014C10Rik	0.387865	0.426759	0.738466
1600014C23Rik	1600014C23Rik	-1.18982	0.657697	1
1600019K03Rik	1600019K03Rik	-2.38005	0.627357	1
1600020E01Rik	1600020E01Rik	-0.307938	0.53014	0.807444
1600023N17Rik	1600023N17Rik	-0.628284	0.706497	1
1600029I14Rik	1600029I14Rik	3.71346	0.242132	1
1600029O15Rik	1600029O15Rik	-0.964693	0.289373	0.607278
1700001C02Rik	1700001C02Rik	1.1393	0.436606	1
1700001C19Rik	1700001C19Rik	1.35174	0.786616	1
1700001D01Rik	1700001D01Rik	-0.383373	0.882005	1
1700001G11Rik	1700001G11Rik	-0.0309314	0.948926	0.98495
1700001G17Rik	1700001G17Rik	0.0832005	0.935646	0.979907
1700001J03Rik	1700001J03Rik	-1.06979	0.694174	1
1700001K19Rik	1700001K19Rik	-0.316243	0.683487	0.894775
1700001K23Rik	1700001K23Rik	-0.385249	0.791058	1
1700001L05Rik	1700001L05Rik	-1.72519	0.00610121	0.0462616
1700001L19Rik	1700001L19Rik	-3.05842	8.069e-07	0.000167523
1700001O22Rik	1700001O22Rik	0.752293	0.103866	0.330695
1700001P01Rik	1700001P01Rik	-0.159384	0.889873	0.968773
1700003D09Rik	1700003D09Rik	-2.16705	0.000408877	0.00692058
1700003E16Rik	1700003E16Rik	-0.711681	0.0689844	0.251652
1700003E24Rik	1700003E24Rik	-2.51581	0.577195	1
1700003F12Rik	1700003F12Rik	-0.758458	0.44512	0.749453
1700003G18Rik	1700003G18Rik	2.30132	0.408429	1
1700003L19Rik	1700003L19Rik	-1.69945	0.397918	1
1700003M02Rik	1700003M02Rik	-0.36866	0.442978	0.747244
1700003M07Rik	1700003M07Rik	-0.297804	0.511753	0.796836
1700006E09Rik	1700006E09Rik	1.35174	0.786616	1
1700006F04Rik	1700006F04Rik	-3.69852	0.321237	1
1700007B14Rik	1700007B14Rik	-2.51581	0.577195	1
1700007F19Rik	1700007F19Rik	0.901055	0.825024	1
1700007G11Rik	1700007G11Rik	1.6233	0.0708699	0.255693
1700007J10Rik	1700007J10Rik	0.265006	0.590575	0.84316
1700007K09Rik	1700007K09Rik	0.565712	0.824849	1
1700007K13Rik	1700007K13Rik	0.950454	0.029298	0.140858
1700007L15Rik	1700007L15Rik	1.20004	0.223873	0.528115
1700007P06Rik	1700007P06Rik	-0.0502462	0.991658	1
1700008F21Rik	1700008F21Rik	-0.159024	0.902867	0.972494
1700008I05Rik	1700008I05Rik	-1.61521	0.745716	1
1700008J07Rik	1700008J07Rik	0.706252	0.156152	0.427624
1700008K24Rik	1700008K24Rik	-3.35788	0.148211	1
1700008O03Rik	1700008O03Rik	-0.821376	0.110515	0.344682
1700009C05Rik	1700009C05Rik	-1.717	0.589729	1
1700009P17Rik	1700009P17Rik	0.847557	0.075917	0.267775
1700010D01Rik	1700010D01Rik	-0.19011	0.967219	1
1700010I02Rik	1700010I02Rik	1.35174	0.786616	1
1700010I14Rik	1700010I14Rik	-0.0379475	0.948514	0.98495
1700010J16Rik	1700010J16Rik	1.35174	0.786616	1
1700010K23Rik	1700010K23Rik	-0.50828	0.313572	0.629986
1700011B04Rik	1700011B04Rik	-1.02833	0.77141	1
1700011E24Rik	1700011E24Rik	-0.11501	0.958336	1
1700011H14Rik	1700011H14Rik	1.5306	0.637952	1
1700011I03Rik	1700011I03Rik	-2.8719	0.250275	1
1700011L22Rik	1700011L22Rik	-1.61521	0.745716	1
1700011M02Rik	1700011M02Rik	0.0470413	0.98829	1
1700012B09Rik	1700012B09Rik	1.35153	0.160859	0.435099
1700012D01Rik	1700012D01Rik	-0.778247	0.326309	0.643503
1700012D14Rik	1700012D14Rik	0.399607	0.629983	0.866671
1700012I11Rik	1700012I11Rik	-2.38005	0.627357	1
1700012L04Rik	1700012L04Rik	-1.95988	0.563262	1
1700012P22Rik	1700012P22Rik	0.104934	0.955875	1
1700013D24Rik	1700013D24Rik	-1.46932	0.768422	1
1700013F07Rik	1700013F07Rik	-0.214976	0.763221	0.923068
1700015E13Rik	1700015E13Rik	-0.201099	0.876207	0.964266
1700015F17Rik	1700015F17Rik	-1.89756	0.572986	1
1700016C15Rik	1700016C15Rik	-0.633171	0.756965	1
1700016D06Rik	1700016D06Rik	1.43381	0.773756	1
1700016G22Rik	1700016G22Rik	-2.38005	0.627357	1
1700016K19Rik	1700016K19Rik	-0.754657	0.191932	0.484323
1700016L04Rik	1700016L04Rik	-1.51354	0.469226	1
1700017B05Rik	1700017B05Rik	0.83624	0.0492528	0.200126
1700018A04Rik	1700018A04Rik	-1.46932	0.768422	1
1700018C11Rik	1700018C11Rik	-2.38005	0.627357	1
1700018F24Rik	1700018F24Rik	1.43381	0.773756	1
1700018G05Rik	1700018G05Rik	-0.65826	0.607237	1
1700018L02Rik	1700018L02Rik	1.04254	0.00877703	0.0608811
1700019A02Rik	1700019A02Rik	-1.67032	0.48683	1
1700019B03Rik	1700019B03Rik	0.228355	0.90423	1
1700019D03Rik	1700019D03Rik	-1.22501	0.0453888	0.189162
1700019G17Rik	1700019G17Rik	0.756532	0.062592	0.235473
1700019G24Rik	1700019G24Rik	0.794724	0.643227	1
1700019L03Rik	1700019L03Rik	0.732469	0.100883	0.324167
1700019N19Rik	1700019N19Rik	-0.490173	0.848036	1
1700019O17Rik	1700019O17Rik	-1.61521	0.745716	1
1700020A23Rik	1700020A23Rik	-0.6073	0.467917	0.765829
1700020D05Rik	1700020D05Rik	-0.132714	0.837603	0.948892
1700020I14Rik	1700020I14Rik	-0.99644	0.00531251	0.0417495
1700020L24Rik	1700020L24Rik	0.761154	0.449555	0.752973
1700021F05Rik	1700021F05Rik	-0.0313218	0.935447	0.979893
1700021K19Rik	1700021K19Rik	-0.102987	0.766776	0.924099
1700021N21Rik	1700021N21Rik	-0.775135	0.7225	1
1700022I11Rik	1700022I11Rik	0.904425	0.490901	1
1700023E05Rik	1700023E05Rik	-2.13535	0.0972528	0.316365
1700023F02Rik	1700023F02Rik	-1.75248	0.460334	1
1700023F06Rik	1700023F06Rik	-0.0121041	0.986832	0.996441
1700023L04Rik	1700023L04Rik	1.88939	0.0876689	0.294431
1700024B18Rik	1700024B18Rik	-1.46932	0.768422	1
1700024F13Rik	1700024F13Rik	-1.20858	0.443333	1
1700024G13Rik	1700024G13Rik	2.03497	0.140923	1
1700024P16Rik	1700024P16Rik	-0.0459959	0.966776	0.989392
1700025B11Rik	1700025B11Rik	1.35174	0.786616	1
1700025F24Rik	1700025F24Rik	-1.42386	0.332614	1
1700025G04Rik	1700025G04Rik	-0.556882	0.153282	0.423266
1700025K24Rik	1700025K24Rik	-3.14319	0.406718	1
1700025N23Rik	1700025N23Rik	1.35174	0.786616	1
1700026D08Rik	1700026D08Rik	1.26161	0.0420686	0.179507
1700026L06Rik	1700026L06Rik	1.01635	0.176231	0.459889
1700027A15Rik	1700027A15Rik	-0.19011	0.967219	1
1700027H10Rik	1700027H10Rik	-0.0184888	0.966261	0.989199
1700027I24Rik	1700027I24Rik	1.29179	0.659087	1
1700028D13Rik	1700028D13Rik	1.83488	0.538844	1
1700028E10Rik	1700028E10Rik	-0.292638	0.766889	0.924106
1700028I16Rik	1700028I16Rik	-0.319121	0.835149	1
1700028J19Rik	1700028J19Rik	-0.0515603	0.958549	0.987856
1700028K03Rik	1700028K03Rik	0.250218	0.633252	0.868213
1700028M03Rik	1700028M03Rik	1.35174	0.786616	1
1700028P14Rik	1700028P14Rik	1.36994	0.111499	0.346448
1700029H14Rik	1700029H14Rik	-0.130351	0.943402	1
1700029I15Rik	1700029I15Rik	-0.827901	0.419472	0.732273
1700029J07Rik	1700029J07Rik	0.169808	0.702596	0.902695
1700029P11Rik	1700029P11Rik	-1.61521	0.745716	1
1700030A11Rik	1700030A11Rik	-1.89604	0.122504	0.368989
1700030C10Rik	1700030C10Rik	-1.04969	0.513297	1
1700030F04Rik	1700030F04Rik	-0.0502462	0.991658	1
1700030F18Rik	1700030F18Rik	1.89577	0.576263	1
1700030J22Rik	1700030J22Rik	-0.737069	0.0798006	0.276239
1700030K09Rik	1700030K09Rik	0.348413	0.388199	0.70563
1700030L20Rik	1700030L20Rik	1.35174	0.786616	1
1700031F05Rik	1700031F05Rik	-1.46932	0.768422	1
1700034F02Rik	1700034F02Rik	0.440354	0.650898	0.878146
1700034G24Rik	1700034G24Rik	-1.51484	0.317895	1
1700034H15Rik	1700034H15Rik	-0.0566744	0.903985	0.97284
1700034I23Rik	1700034I23Rik	-0.893491	0.510538	1
1700034J05Rik	1700034J05Rik	1.53961	0.488037	1
1700034O15Rik	1700034O15Rik	-1.46932	0.768422	1
1700034P13Rik	1700034P13Rik	-0.221495	0.660979	0.884208
1700037C18Rik	1700037C18Rik	-0.0462842	0.930829	0.979528
1700037H04Rik	1700037H04Rik	-0.54212	0.129391	0.382117
1700039E15Rik	1700039E15Rik	-1.46932	0.768422	1
1700039E22Rik	1700039E22Rik	2.98606	0.441267	1
1700040L02Rik	1700040L02Rik	-0.400906	0.791312	1
1700042O10Rik	1700042O10Rik	0.0290295	0.995078	1
1700047A11Rik	1700047A11Rik	0.784257	0.198275	0.49246
1700047E10Rik	1700047E10Rik	-1.46932	0.768422	1
1700047G03Rik	1700047G03Rik	1.03759	0.699401	1
1700047I17Rik2	1700047I17Rik2	-1.80045	0.252969	1
1700047M11Rik	1700047M11Rik	2.01492	0.144102	1
1700048M11Rik	1700048M11Rik	-0.47481	0.574683	0.83477
1700048O20Rik	1700048O20Rik	-0.219856	0.586766	0.841741
1700049E15Rik	1700049E15Rik	-1.46932	0.768422	1
1700049G17Rik	1700049G17Rik	-0.00367121	0.99327	0.998676
1700051A21Rik	1700051A21Rik	1.43381	0.773756	1
1700052K11Rik	1700052K11Rik	0.197722	0.607138	0.854643
1700052N19Rik	1700052N19Rik	0.289049	0.467303	0.765406
1700054M17Rik	1700054M17Rik	1.35174	0.786616	1
1700055N04Rik	1700055N04Rik	-2.51581	0.577195	1
1700056E22Rik	1700056E22Rik	1.91037	0.0183452	0.102365
1700057G04Rik	1700057G04Rik	3.37695	0.329877	1
1700060C20Rik	1700060C20Rik	1.43381	0.773756	1
1700061G19Rik	1700061G19Rik	0.181586	0.785051	0.929833
1700061I17Rik	1700061I17Rik	2.93735	0.454682	1
1700063D05Rik	1700063D05Rik	0.897711	0.719049	1
1700064M15Rik	1700064M15Rik	4.1525	0.146179	1
1700065D16Rik	1700065D16Rik	0.841234	0.311067	0.626967
1700065J11Rik	1700065J11Rik	1.43381	0.773756	1
1700065J18Rik	1700065J18Rik	-3.23421	0.166739	1
1700065L07Rik	1700065L07Rik	-1.61521	0.745716	1
1700066B17Rik	1700066B17Rik	0.0290295	0.995078	1
1700066B19Rik	1700066B19Rik	-1.14328	0.766138	1
1700066M21Rik	1700066M21Rik	-0.307035	0.422421	0.73489
1700067K01Rik	1700067K01Rik	0.553679	0.476716	0.771697
1700067P10Rik	1700067P10Rik	-3.22812	0.443451	1
1700069L16Rik	1700069L16Rik	-1.46932	0.768422	1
1700071K01Rik	1700071K01Rik	-2.51581	0.577195	1
1700071M16Rik	1700071M16Rik	0.680138	0.0664488	0.245348
1700073E17Rik	1700073E17Rik	0.970552	0.78828	1
1700074H08Rik	1700074H08Rik	-1.42606	0.570325	1
1700080N15Rik	1700080N15Rik	-2.72448	0.135733	1
1700084C01Rik	1700084C01Rik	1.36271	0.000336782	0.00605712
1700084E18Rik	1700084E18Rik	1.08149	0.320765	0.637916
1700084F23Rik	1700084F23Rik	2.37693	0.60543	1
1700085C21Rik	1700085C21Rik	-2.58655	0.327172	1
1700086L19Rik	1700086L19Rik	-2.16874	4.5672e-05	0.00157215
1700086O06Rik	1700086O06Rik	0.17174	0.770493	0.92534
1700088E04Rik	1700088E04Rik	0.267552	0.470188	0.767842
1700092E19Rik	1700092E19Rik	2.98606	0.441267	1
1700092K14Rik	1700092K14Rik	-0.857804	0.693049	1
1700092M07Rik	1700092M07Rik	0.895528	0.438638	0.745527
1700093K21Rik	1700093K21Rik	-0.24348	0.87228	1
1700094D03Rik	1700094D03Rik	0.332855	0.4791	0.773664
1700094J05Rik	1700094J05Rik	0.448456	0.401099	0.716172
1700095B10Rik	1700095B10Rik	-0.51356	0.691759	1
1700096J18Rik	1700096J18Rik	0.536951	0.838484	1
1700096K18Rik	1700096K18Rik	0.321345	0.534613	0.810092
1700097N02Rik	1700097N02Rik	1.35174	0.786616	1
1700100L14Rik	1700100L14Rik	-0.0980595	0.971152	1
1700101E01Rik	1700101E01Rik	0.0268281	0.970348	0.990998
1700101I11Rik	1700101I11Rik	-0.394605	0.503278	0.790549
1700102H20Rik	1700102H20Rik	1.02715	0.261032	0.575317
1700102P08Rik	1700102P08Rik	-0.726397	0.284933	0.602446
1700104L18Rik	1700104L18Rik	-1.09007	0.594007	1
1700105P06Rik	1700105P06Rik	-0.450753	0.568154	0.831165
1700108F19Rik	1700108F19Rik	-0.897084	0.680658	1
1700109H08Rik	1700109H08Rik	-0.513682	0.321835	0.638515
1700109K24Rik	1700109K24Rik	-0.448318	0.463376	0.7623
1700110C19Rik	1700110C19Rik	0.0701263	0.917814	0.976378
1700110I01Rik	1700110I01Rik	-1.61521	0.745716	1
1700110K17Rik	1700110K17Rik	-0.727164	0.137448	0.395752
1700111N16Rik	1700111N16Rik	-2.51581	0.577195	1
1700112E06Rik	1700112E06Rik	-0.447241	0.793278	1
1700112H15Rik	1700112H15Rik	2.93735	0.454682	1
1700112J05Rik	1700112J05Rik	1.15792	0.435458	1
1700113A16Rik	1700113A16Rik	-0.419013	0.320927	0.637916
1700113H08Rik	1700113H08Rik	-1.21365	0.754945	1
1700119H24Rik	1700119H24Rik	1.43381	0.773756	1
1700120C14Rik	1700120C14Rik	-0.285591	0.476701	0.771697
1700120G07Rik	1700120G07Rik	1.35174	0.786616	1
1700120K04Rik	1700120K04Rik	0.052456	0.953391	0.985962
1700121N20Rik	1700121N20Rik	-1.46932	0.768422	1
1700123I01Rik	1700123I01Rik	-1.09007	0.594007	1
1700123K08Rik	1700123K08Rik	-0.684279	0.682765	1
1700123L14Rik	1700123L14Rik	-3.75791	0.246648	1
1700123M08Rik	1700123M08Rik	0.846932	0.108311	0.340509
1700123O12Rik	1700123O12Rik	-1.61521	0.745716	1
1700123O20Rik	1700123O20Rik	0.138133	0.730685	0.912979
1700123O21Rik	1700123O21Rik	-1.83904	0.347364	1
1700124L16Rik	1700124L16Rik	0.112883	0.917937	0.976378
1700125G02Rik	1700125G02Rik	-2.81573	0.00384438	0.0337611
1700125G22Rik	1700125G22Rik	1.55852	0.46854	1
1700125H03Rik	1700125H03Rik	-0.0273663	0.982556	0.994692
1700125H20Rik	1700125H20Rik	0.28534	0.783899	0.929799
1810007C17Rik	1810007C17Rik	-0.827244	0.659862	1
1810009A15Rik	1810009A15Rik	0.560665	0.179615	0.465555
1810010D01Rik	1810010D01Rik	-0.0549162	0.977643	1
1810010H24Rik	1810010H24Rik	0.539296	0.189086	0.480721
1810011H11Rik	1810011H11Rik	-0.693266	0.791337	1
1810011O10Rik	1810011O10Rik	-0.538459	0.302209	0.619895
1810012K16Rik	1810012K16Rik	0.090468	0.955012	1
1810013A23Rik	1810013A23Rik	2.93735	0.454682	1
1810013L24Rik	1810013L24Rik	0.0836667	0.814983	0.940766
1810014B01Rik	1810014B01Rik	1.11096	0.0417469	0.178546
1810019D21Rik	1810019D21Rik	1.35174	0.786616	1
1810020O05Rik	1810020O05Rik	-0.925177	0.280094	0.597103
1810021B22Rik	1810021B22Rik	-0.350759	0.610991	0.856628
1810022K09Rik	1810022K09Rik	0.142174	0.742096	0.916645
1810024B03Rik	1810024B03Rik	0.659366	0.386323	0.704029
1810026B05Rik	1810026B05Rik	0.193529	0.613746	0.857882
1810026J23Rik	1810026J23Rik	0.025907	0.943439	0.983167
1810030O07Rik	1810030O07Rik	0.2487	0.531166	0.807912
1810032O08Rik	1810032O08Rik	0.18333	0.748585	0.918834
1810034E14Rik	1810034E14Rik	0.937093	0.555342	1
1810037I17Rik	1810037I17Rik	1.06163	0.0337971	0.155193
1810041L15Rik	1810041L15Rik	-0.264253	0.450771	0.753813
1810043G02Rik	1810043G02Rik	-0.231217	0.539176	0.812557
1810043H04Rik	1810043H04Rik	0.594521	0.239232	0.547902
1810044D09Rik	1810044D09Rik	0.389376	0.573173	0.834166
1810046K07Rik	1810046K07Rik	-0.0502462	0.991658	1
1810053B23Rik	1810053B23Rik	1.43381	0.773756	1
1810055G02Rik	1810055G02Rik	-0.178667	0.647013	0.876549
1810058I24Rik	1810058I24Rik	0.869981	0.0340282	0.15589
1810062G17Rik	1810062G17Rik	0.245052	0.870472	1
1810062O18Rik	1810062O18Rik	0.342494	0.47701	0.771982
1810064F22Rik	1810064F22Rik	-1.61521	0.745716	1
2010001E11Rik	2010001E11Rik	-1.07116	0.660446	1
2010002M12Rik	2010002M12Rik	0.661513	0.560793	0.826669
2010003K11Rik	2010003K11Rik	1.04096	0.793126	1
2010009K17Rik	2010009K17Rik	-0.272191	0.751399	0.919989
2010010A06Rik	2010010A06Rik	0.0467819	0.977134	1
2010012O05Rik	2010012O05Rik	-0.420158	0.302656	0.620446
2010015L04Rik	2010015L04Rik	0.235132	0.552164	0.821643
2010016I18Rik	2010016I18Rik	-0.0502462	0.991658	1
2010106C02Rik	2010106C02Rik	-0.0502462	0.991658	1
2010106E10Rik	2010106E10Rik	-0.19011	0.967219	1
2010107E04Rik	2010107E04Rik	-0.118837	0.840578	0.949644
2010107G12Rik	2010107G12Rik	-0.581225	0.526574	0.80599
2010107G23Rik	2010107G23Rik	-1.38475	0.0141965	0.0853577
2010109A12Rik	2010109A12Rik	-0.755917	0.732921	1
2010111I01Rik	2010111I01Rik	-0.118972	0.771323	0.92534
2010204K13Rik	2010204K13Rik	0.0637203	0.918722	0.976515
2010300C02Rik	2010300C02Rik	-2.58628	0.000175004	0.00379441
2010308F09Rik	2010308F09Rik	-1.82582	0.307252	1
2010310C07Rik	2010310C07Rik	-0.0502462	0.991658	1
2010315B03Rik	2010315B03Rik	0.520034	0.24815	0.558098
2010320M18Rik	2010320M18Rik	0.0225695	0.964398	0.988944
2200002D01Rik	2200002D01Rik	-0.207083	0.827628	0.944872
2210010C04Rik	2210010C04Rik	-1.46932	0.768422	1
2210011C24Rik	2210011C24Rik	1.77283	0.00442987	0.0370907
2210013O21Rik	2210013O21Rik	-0.538275	0.199786	0.494314
2210015D19Rik	2210015D19Rik	-0.298837	0.458809	0.758944
2210016F16Rik	2210016F16Rik	0.666126	0.171769	0.453281
2210016L21Rik	2210016L21Rik	-0.797695	0.0426863	0.181307
2210018M11Rik	2210018M11Rik	-0.183348	0.734888	0.913517
2210019I11Rik	2210019I11Rik	2.30157	0.638425	1
2210404O09Rik	2210404O09Rik	-0.116281	0.812169	0.939666
2210408F21Rik	2210408F21Rik	-0.029136	0.961829	0.988944
2210408I21Rik	2210408I21Rik	-0.593244	0.174957	0.458008
2210409E12Rik	2210409E12Rik	2.93735	0.454682	1
2210416O15Rik	2210416O15Rik	0.407108	0.474711	0.770114
2210420H20Rik	2210420H20Rik	-2.38005	0.627357	1
2300005B03Rik	2300005B03Rik	-0.771598	0.786992	1
2300009A05Rik	2300009A05Rik	0.462245	0.342128	0.660708
2310001H17Rik	2310001H17Rik	1.97735	0.164123	1
2310001K24Rik	2310001K24Rik	0.176365	0.770918	0.92534
2310002D06Rik	2310002D06Rik	0.137599	0.861414	0.957909
2310002F09Rik	2310002F09Rik	-1.94325	0.129783	0.382641
2310002L09Rik	2310002L09Rik	-1.61521	0.745716	1
2310003H01Rik	2310003H01Rik	-0.902491	0.015408	0.0907191
2310005E17Rik	2310005E17Rik	-1.46932	0.768422	1
2310005G13Rik	2310005G13Rik	1.15756	0.565122	1
2310007B03Rik	2310007B03Rik	-1.61521	0.745716	1
2310007L24Rik	2310007L24Rik	-0.532513	0.857037	1
2310009A05Rik	2310009A05Rik	0.113789	0.851763	0.954413
2310009B15Rik	2310009B15Rik	0.174735	0.798558	0.934489
2310010J17Rik	2310010J17Rik	0.279269	0.689488	0.897257
2310011J03Rik	2310011J03Rik	0.669228	0.269421	0.585687
2310014L17Rik	2310014L17Rik	0.271645	0.719527	0.909223
2310015A10Rik	2310015A10Rik	0.686433	0.0911804	0.302014
2310015B20Rik	2310015B20Rik	-0.48576	0.76732	1
2310015D24Rik	2310015D24Rik	1.04096	0.793126	1
2310020H05Rik	2310020H05Rik	-4.22714	0.147241	1
2310022A10Rik	2310022A10Rik	-0.0630754	0.865016	0.959699
2310022B05Rik	2310022B05Rik	0.739628	0.0399295	0.173463
2310030A07Rik	2310030A07Rik	1.35174	0.786616	1
2310030G06Rik	2310030G06Rik	2.015	0.281985	1
2310033P09Rik	2310033P09Rik	0.151168	0.699905	0.901338
2310034G01Rik	2310034G01Rik	1.04373	0.381343	0.699017
2310034O05Rik	2310034O05Rik	1.35174	0.786616	1
2310035C23Rik	2310035C23Rik	-0.713666	0.0518989	0.207556
2310036O22Rik	2310036O22Rik	0.0201175	0.964616	0.988944
2310039H08Rik	2310039H08Rik	0.506686	0.237274	0.545007
2310039L15Rik	2310039L15Rik	-0.0502462	0.991658	1
2310040G24Rik	2310040G24Rik	-1.66402	0.0566195	0.220061
2310043L19Rik	2310043L19Rik	0.0470413	0.98829	1
2310043O21Rik	2310043O21Rik	0.0290295	0.995078	1
2310045N01Rik	2310045N01Rik	0.0515589	0.892787	0.969142
2310047M10Rik	2310047M10Rik	-0.124801	0.794681	0.933763
2310057M21Rik	2310057M21Rik	-0.275241	0.505892	0.792442
2310061I04Rik	2310061I04Rik	-0.36323	0.386669	0.704307
2310061J03Rik	2310061J03Rik	0.0970646	0.855562	0.955458
2310065F04Rik	2310065F04Rik	1.43381	0.773756	1
2310067B10Rik	2310067B10Rik	0.460329	0.266157	0.581321
2310068J16Rik	2310068J16Rik	0.296596	0.690728	0.898054
2310069B03Rik	2310069B03Rik	-1.46932	0.768422	1
2310069G16Rik	2310069G16Rik	-0.136791	0.82596	0.944117
2310081J21Rik	2310081J21Rik	1.43381	0.773756	1
2410002F23Rik	2410002F23Rik	-0.502162	0.154522	0.425033
2410003L11Rik	2410003L11Rik	-2.51581	0.577195	1
2410004B18Rik	2410004B18Rik	-0.647696	0.131242	0.38478
2410004I01Rik	2410004I01Rik	-2.88025	0.102265	1
2410004N09Rik	2410004N09Rik	0.109129	0.863801	0.959328
2410004P03Rik	2410004P03Rik	1.13843	0.015924	0.0926083
2410006H16Rik	2410006H16Rik	0.481218	0.300991	0.618929
2410007B07Rik	2410007B07Rik	-0.285401	0.874558	1
2410012E07Rik	2410012E07Rik	2.98606	0.441267	1
2410015M20Rik	2410015M20Rik	0.402316	0.465924	0.764328
2410016O06Rik	2410016O06Rik	-0.394287	0.412278	0.726564
2410017I17Rik	2410017I17Rik	1.41804	0.108448	0.340598
2410018L13Rik	2410018L13Rik	-0.47163	0.701067	1
2410021H03Rik	2410021H03Rik	-0.413808	0.540412	0.813625
2410088K16Rik	2410088K16Rik	1.35174	0.786616	1
2410089E03Rik	2410089E03Rik	-0.217789	0.64287	0.873906
2410124H12Rik	2410124H12Rik	-1.01329	0.699894	1
2410127L17Rik	2410127L17Rik	0.536762	0.200507	0.495186
2410131K14Rik	2410131K14Rik	-0.302188	0.428492	0.738925
2410137M14Rik	2410137M14Rik	-0.147397	0.91348	1
2500004C02Rik	2500004C02Rik	0.843374	0.0614167	0.23245
2510002D24Rik	2510002D24Rik	-0.274995	0.546543	0.817555
2510003E04Rik	2510003E04Rik	-0.207795	0.578576	0.836391
2510009E07Rik	2510009E07Rik	-0.308943	0.391566	0.7085
2510039O18Rik	2510039O18Rik	0.2426	0.535191	0.810432
2610001J05Rik	2610001J05Rik	-0.0669669	0.879227	0.964591
2610002J02Rik	2610002J02Rik	0.51068	0.226825	0.531624
2610002M06Rik	2610002M06Rik	-1.08692	0.0186825	0.10355
2610005L07Rik	2610005L07Rik	-0.511525	0.223876	0.528115
2610008E11Rik	2610008E11Rik	0.114307	0.798641	0.934489
2610015P09Rik	2610015P09Rik	0.855757	0.04842	0.197763
2610018G03Rik	2610018G03Rik	-0.443458	0.715665	0.907832
2610020C07Rik	2610020C07Rik	0.128113	0.732073	0.913047
2610020H08Rik	2610020H08Rik	0.873921	0.0649385	0.241369
2610027K06Rik	2610027K06Rik	0.266477	0.556885	0.825028
2610028E06Rik	2610028E06Rik	0.623857	0.740785	1
2610028H24Rik	2610028H24Rik	-0.56351	0.427962	0.738925
2610034B18Rik	2610034B18Rik	1.35203	0.000702235	0.00994054
2610034M16Rik	2610034M16Rik	-0.0949313	0.901081	0.971501
2610035D17Rik	2610035D17Rik	0.035256	0.935089	0.97979
2610035F20Rik	2610035F20Rik	1.03021	0.0755925	0.267153
2610037D02Rik	2610037D02Rik	1.61499	0.501066	1
2610044O15Rik8	2610044O15Rik8	0.221343	0.630724	0.867079
2610100L16Rik	2610100L16Rik	-1.48182	0.00365923	0.0325714
2610203C20Rik	2610203C20Rik	0.419433	0.474051	0.769722
2610203C22Rik	2610203C22Rik	0.320773	0.45965	0.75969
2610206C17Rik	2610206C17Rik	1.66025	0.0127837	0.0792859
2610301B20Rik	2610301B20Rik	0.058064	0.876261	0.964266
2610305D13Rik	2610305D13Rik	-0.134527	0.883108	0.966286
2610306M01Rik	2610306M01Rik	-0.181567	0.726606	0.911864
2610307P16Rik	2610307P16Rik	0.0283245	0.96689	0.989392
2610316D01Rik	2610316D01Rik	0.0937664	0.844446	0.951021
2610318N02Rik	2610318N02Rik	-0.0457973	0.964026	0.988944
2610507B11Rik	2610507B11Rik	0.0771949	0.826829	0.944493
2610507I01Rik	2610507I01Rik	0.158962	0.68637	0.896148
2610524H06Rik	2610524H06Rik	-0.699291	0.0849579	0.287972
2610528A11Rik	2610528A11Rik	-0.765191	0.721413	1
2700029M09Rik	2700029M09Rik	0.160617	0.684316	0.895264
2700038G22Rik	2700038G22Rik	0.341165	0.561091	0.826669
2700046A07Rik	2700046A07Rik	-3.05722	0.430326	1
2700046G09Rik	2700046G09Rik	0.42854	0.393619	0.709627
2700049A03Rik	2700049A03Rik	0.29074	0.498248	0.78673
2700054A10Rik	2700054A10Rik	-0.355914	0.573553	0.834408
2700060E02Rik	2700060E02Rik	0.195435	0.596921	0.846957
2700062C07Rik	2700062C07Rik	-0.534188	0.226115	0.53068
2700069I18Rik	2700069I18Rik	0.368699	0.717889	0.908617
2700070H01Rik	2700070H01Rik	-1.61521	0.745716	1
2700081O15Rik	2700081O15Rik	-0.459018	0.241824	0.550159
2700089E24Rik	2700089E24Rik	-0.0374194	0.915659	0.975553
2700094K13Rik	2700094K13Rik	0.0504645	0.910639	0.974636
2700097O09Rik	2700097O09Rik	0.411582	0.447229	0.751236
2700099C18Rik	2700099C18Rik	-0.155269	0.728437	0.912442
2810001G20Rik	2810001G20Rik	-0.373502	0.513527	0.798085
2810002D19Rik	2810002D19Rik	0.0171303	0.974582	0.992682
2810004N23Rik	2810004N23Rik	0.356919	0.361674	0.680088
2810006K23Rik	2810006K23Rik	0.150206	0.698478	0.901135
2810008D09Rik	2810008D09Rik	0.472894	0.470074	0.767736
2810013P06Rik	2810013P06Rik	0.0941486	0.80896	0.938105
2810021J22Rik	2810021J22Rik	-0.157081	0.690793	0.898066
2810025M15Rik	2810025M15Rik	0.305404	0.506335	0.79282
2810029C07Rik	2810029C07Rik	0.170691	0.732198	0.913047
2810032G03Rik	2810032G03Rik	-1.94079	0.00115827	0.0142775
2810047C21Rik1	2810047C21Rik1	0.145265	0.911447	1
2810049E08Rik	2810049E08Rik	-0.223048	0.645356	0.875436
2810055G20Rik	2810055G20Rik	0.785703	0.100007	0.322189
2810403A07Rik	2810403A07Rik	-0.0897219	0.810863	0.939217
2810403D21Rik	2810403D21Rik	0.399179	0.546222	0.817386
2810405F15Rik	2810405F15Rik	0.71655	0.213387	0.512751
2810408A11Rik	2810408A11Rik	0.480508	0.31392	0.630363
2810408I11Rik	2810408I11Rik	1.05544	0.181011	0.467941
2810408M09Rik	2810408M09Rik	0.426009	0.366356	0.683271
2810410L24Rik	2810410L24Rik	0.666123	0.17042	0.450961
2810417H13Rik	2810417H13Rik	0.99483	0.0162523	0.0939158
2810428I15Rik	2810428I15Rik	-0.0647905	0.881474	0.965322
2810429I04Rik	2810429I04Rik	0.146474	0.84109	0.949688
2810433D01Rik	2810433D01Rik	2.02887	0.13967	1
2810442N19Rik	2810442N19Rik	0.446596	0.626679	0.865162
2810454H06Rik	2810454H06Rik	0.906548	0.164287	0.440628
2810459M11Rik	2810459M11Rik	1.2425	0.00185092	0.0196595
2810468N07Rik	2810468N07Rik	1.30024	0.00556275	0.0430286
2810474O19Rik	2810474O19Rik	0.647458	0.196071	0.489473
2900005J15Rik	2900005J15Rik	1.17358	0.155606	0.42701
2900008C10Rik	2900008C10Rik	-1.43839	0.0467715	0.193186
2900009J06Rik	2900009J06Rik	-1.10972	0.307037	0.624063
2900011O08Rik	2900011O08Rik	-0.978613	0.00616345	0.0465765
2900026A02Rik	2900026A02Rik	-0.608485	0.175978	0.459534
2900041M22Rik	2900041M22Rik	-0.639805	0.73843	1
2900052N01Rik	2900052N01Rik	0.195971	0.670755	0.889496
2900055J20Rik	2900055J20Rik	-3.0448	4.84923e-05	0.00164863
2900060B14Rik	2900060B14Rik	-4.26667	0.131149	1
2900076A07Rik	2900076A07Rik	0.0319376	0.942042	0.982632
2900079G21Rik	2900079G21Rik	-2.21816	1.17598e-05	0.000701179
2900092C05Rik	2900092C05Rik	2.37693	0.60543	1
2900092D14Rik	2900092D14Rik	0.208885	0.645694	0.875617
2900097C17Rik	2900097C17Rik	-0.974611	0.0106393	0.0699263
3000002C10Rik	3000002C10Rik	-0.0673359	0.906231	0.973443
3010001F23Rik	3010001F23Rik	-0.500047	0.307326	0.624063
3010026O09Rik	3010026O09Rik	-0.480201	0.280059	0.597103
3010033K07Rik	3010033K07Rik	-1.61521	0.745716	1
3100003L05Rik	3100003L05Rik	1.8976	0.365868	1
3110001I22Rik	3110001I22Rik	0.325197	0.464283	0.763267
3110002H16Rik	3110002H16Rik	-0.279546	0.480694	0.775108
3110007F17Rik	3110007F17Rik	0.738636	0.297482	0.615573
3110009E18Rik	3110009E18Rik	0.367258	0.620568	0.861334
3110009F21Rik	3110009F21Rik	1.43381	0.773756	1
3110015C05Rik	3110015C05Rik	-4.37793	0.113335	1
3110021A11Rik	3110021A11Rik	0.199799	0.843361	0.950629
3110021N24Rik	3110021N24Rik	-0.562371	0.210317	0.508519
3110035E14Rik	3110035E14Rik	-0.367404	0.296427	0.614537
3110039I08Rik	3110039I08Rik	0.110212	0.881466	0.965322
3110039M20Rik	3110039M20Rik	-0.352887	0.441878	0.746469
3110040N11Rik	3110040N11Rik	-0.172249	0.712953	0.906761
3110043O21Rik	3110043O21Rik	-0.611665	0.0945621	0.309911
3110045C21Rik	3110045C21Rik	-0.0858601	0.928308	0.979072
3110052M02Rik	3110052M02Rik	-0.528453	0.175856	0.459292
3110056K07Rik	3110056K07Rik	0.164036	0.729392	0.912455
3110057O12Rik	3110057O12Rik	-0.193861	0.643806	0.874539
3110062M04Rik	3110062M04Rik	0.502663	0.255954	0.568181
3110070M22Rik	3110070M22Rik	-0.240328	0.700213	0.901338
3110079O15Rik	3110079O15Rik	-2.75829	0.292878	1
3110082I17Rik	3110082I17Rik	0.15728	0.760675	0.92255
3110082J24Rik	3110082J24Rik	1.25714	0.00517786	0.0408749
3110099E03Rik	3110099E03Rik	1.03658	0.152405	0.421619
3200001D21Rik	3200001D21Rik	-0.963412	0.253239	0.564223
3300002I08Rik	3300002I08Rik	-0.0412985	0.944811	0.983681
3632451O06Rik	3632451O06Rik	-0.423154	0.257298	0.57012
3632454L22Rik	3632454L22Rik	-1.56662	0.0835626	0.285152
3830403N18Rik	3830403N18Rik	0.662641	0.765132	1
3830406C13Rik	3830406C13Rik	-0.258362	0.493473	0.78397
3830408C21Rik	3830408C21Rik	-0.439218	0.358933	0.67721
3830417A13Rik	3830417A13Rik	-1.46932	0.768422	1
3930402G23Rik	3930402G23Rik	0.862042	0.149	0.416148
4430402I18Rik	4430402I18Rik	-0.0634191	0.905344	0.973298
4631405J19Rik	4631405J19Rik	-0.00355413	0.997291	0.999373
4632415L05Rik	4632415L05Rik	0.036116	0.923008	0.977092
4632427E13Rik	4632427E13Rik	0.518025	0.440865	0.74624
4632428C04Rik	4632428C04Rik	1.24533	0.547675	1
4632428N05Rik	4632428N05Rik	1.59124	0.00146563	0.0167785
4732416N19Rik	4732416N19Rik	-0.664202	0.201861	0.497105
4732456N10Rik	4732456N10Rik	-1.95988	0.563262	1
4732471J01Rik	4732471J01Rik	-0.107756	0.801783	0.935161
4732490B19Rik	4732490B19Rik	-1.717	0.589729	1
4732491K20Rik	4732491K20Rik	0.208451	0.68347	0.894775
4831440E17Rik	4831440E17Rik	-0.617204	0.27595	0.592597
4833403I15Rik	4833403I15Rik	0.0637298	0.96473	1
4833411C07Rik	4833411C07Rik	0.0290295	0.995078	1
4833412C05Rik	4833412C05Rik	0.897711	0.719049	1
4833417C18Rik	4833417C18Rik	0.109851	0.937878	1
4833418N02Rik	4833418N02Rik	0.619356	0.356192	0.674789
4833419F23Rik	4833419F23Rik	0.120286	0.90696	0.973443
4833420G17Rik	4833420G17Rik	0.187801	0.654778	0.880663
4833422C13Rik	4833422C13Rik	-1.81102	0.00085107	0.0114404
4833423E24Rik	4833423E24Rik	-1.43845	0.450994	1
4833427G06Rik	4833427G06Rik	1.13805	0.168653	0.448439
4833428L15Rik	4833428L15Rik	-1.01158	0.684889	1
4833439L19Rik	4833439L19Rik	0.21879	0.537082	0.811231
4921504A21Rik	4921504A21Rik	0.976884	0.162884	0.438582
4921504E06Rik	4921504E06Rik	1.5306	0.637952	1
4921506M07Rik	4921506M07Rik	-2.12494	0.249397	1
4921507L20Rik	4921507L20Rik	-0.200816	0.761694	0.923012
4921507P07Rik	4921507P07Rik	-0.110793	0.876237	0.964266
4921508D12Rik	4921508D12Rik	-4.37793	0.113335	1
4921509O07Rik	4921509O07Rik	-2.64228	0.588454	1
4921511C10Rik	4921511C10Rik	0.132874	0.9291	1
4921511H03Rik	4921511H03Rik	-0.135714	0.965959	1
4921511I17Rik	4921511I17Rik	-2.29729	1.31871e-05	0.000748888
4921513I03Rik	4921513I03Rik	-0.0502462	0.991658	1
4921515E04Rik	4921515E04Rik	-1.46932	0.768422	1
4921524J17Rik	4921524J17Rik	-0.400121	0.301547	0.619282
4921525O09Rik	4921525O09Rik	-1.46932	0.768422	1
4921530L21Rik	4921530L21Rik	1.26702	0.584657	1
4921531C22Rik	4921531C22Rik	0.0676644	0.895844	0.969414
4921534H16Rik	4921534H16Rik	-1.06979	0.694174	1
4921536K21Rik	4921536K21Rik	0.863728	0.115213	0.354143
4921539E11Rik	4921539E11Rik	0.715512	0.739895	1
4930401O10Rik	4930401O10Rik	-3.14319	0.406718	1
4930402F06Rik	4930402F06Rik	4.5222	0.0829217	1
4930402H24Rik	4930402H24Rik	0.297868	0.440097	0.746102
4930404H11Rik	4930404H11Rik	-1.46932	0.768422	1
4930404I05Rik	4930404I05Rik	0.180388	0.784718	0.929833
4930404N11Rik	4930404N11Rik	-0.34412	0.533284	0.808945
4930405A21Rik	4930405A21Rik	-0.11542	0.880366	0.964705
4930405D11Rik	4930405D11Rik	-0.678445	0.815298	1
4930405J17Rik	4930405J17Rik	0.672247	0.758426	1
4930405L22Rik	4930405L22Rik	-2.38005	0.627357	1
4930412C18Rik	4930412C18Rik	0.760059	0.361801	0.680094
4930412D23Rik	4930412D23Rik	1.35174	0.786616	1
4930413F20Rik	4930413F20Rik	0.0443973	0.975557	1
4930413G21Rik	4930413G21Rik	0.581582	0.462022	0.760873
4930414L22Rik	4930414L22Rik	0.142432	0.745048	0.917597
4930414N06Rik	4930414N06Rik	0.851512	0.101295	0.325194
4930415F15Rik	4930415F15Rik	0.551601	0.689498	1
4930415O20Rik	4930415O20Rik	0.0258289	0.984385	1
4930417O13Rik	4930417O13Rik	-1.46932	0.768422	1
4930419G24Rik	4930419G24Rik	-2.28378	0.00404053	0.0349078
4930423M02Rik	4930423M02Rik	0.901055	0.825024	1
4930425K10Rik	4930425K10Rik	1.35174	0.786616	1
4930426D05Rik	4930426D05Rik	-2.51105	0.0706686	0.255292
4930426L09Rik	4930426L09Rik	0.0494805	0.964305	0.988944
4930427A07Rik	4930427A07Rik	0.759387	0.112389	0.348319
4930428G15Rik	4930428G15Rik	1.35174	0.786616	1
4930429B21Rik	4930429B21Rik	-0.409236	0.349352	0.668104
4930429D17Rik	4930429D17Rik	1.35174	0.786616	1
4930429F24Rik	4930429F24Rik	-2.03011	0.106513	1
4930430F08Rik	4930430F08Rik	0.091681	0.821587	0.942463
4930430F21Rik	4930430F21Rik	0.0290295	0.995078	1
4930430J02Rik	4930430J02Rik	-0.721127	0.616979	1
4930431F12Rik	4930431F12Rik	2.37693	0.60543	1
4930431P03Rik	4930431P03Rik	1.35174	0.786616	1
4930432J09Rik	4930432J09Rik	-0.495953	0.827104	1
4930432K21Rik	4930432K21Rik	-0.211776	0.680845	0.893392
4930432M17Rik	4930432M17Rik	-1.46932	0.768422	1
4930442J19Rik	4930442J19Rik	2.30157	0.638425	1
4930442L01Rik	4930442L01Rik	-1.61521	0.745716	1
4930443O20Rik	4930443O20Rik	-1.22924	0.491237	1
4930444F02Rik	4930444F02Rik	-0.17333	0.896881	1
4930444G20Rik	4930444G20Rik	2.30157	0.638425	1
4930444M15Rik	4930444M15Rik	-2.09187	0.341946	1
4930444P10Rik	4930444P10Rik	-0.127023	0.880201	0.964705
4930445N18Rik	4930445N18Rik	2.24005	0.42283	1
4930447A16Rik	4930447A16Rik	-0.638631	0.719521	1
4930447C04Rik	4930447C04Rik	-0.21156	0.919448	1
4930447K03Rik	4930447K03Rik	0.128203	0.869	0.961527
4930447N08Rik	4930447N08Rik	0.713031	0.565253	0.829912
4930448C13Rik	4930448C13Rik	-2.51581	0.577195	1
4930448H16Rik	4930448H16Rik	-2.51581	0.577195	1
4930448I18Rik	4930448I18Rik	-1.46932	0.768422	1
4930449E01Rik	4930449E01Rik	-3.22812	0.443451	1
4930449E18Rik	4930449E18Rik	-1.46932	0.768422	1
4930451C15Rik	4930451C15Rik	0.597839	0.244366	0.553091
4930451G09Rik	4930451G09Rik	-0.537007	0.329826	0.648053
4930451I11Rik	4930451I11Rik	-0.0980595	0.971152	1
4930452A19Rik	4930452A19Rik	1.87189	0.523391	1
4930452B06Rik	4930452B06Rik	-0.468447	0.29991	0.618079
4930452G13Rik	4930452G13Rik	0.379173	0.760483	0.92246
4930452N14Rik	4930452N14Rik	1.35174	0.786616	1
4930453L07Rik	4930453L07Rik	-1.46932	0.768422	1
4930453N24Rik	4930453N24Rik	0.155602	0.682427	0.894517
4930455C13Rik	4930455C13Rik	-0.508445	0.192855	0.485524
4930455D15Rik	4930455D15Rik	0.4507	0.666469	0.887199
4930455F16Rik	4930455F16Rik	-1.46932	0.768422	1
4930455H04Rik	4930455H04Rik	-2.08935	0.0209536	0.112426
4930456L15Rik	4930456L15Rik	-0.550421	0.82578	1
4930461G14Rik	4930461G14Rik	-0.89424	0.824039	1
4930463O16Rik	4930463O16Rik	0.563085	0.864375	1
4930465K10Rik	4930465K10Rik	0.857154	0.457838	0.757978
4930467D21Rik	4930467D21Rik	0.385837	0.892298	1
4930467E23Rik	4930467E23Rik	-1.46932	0.768422	1
4930467K11Rik	4930467K11Rik	-1.0427	0.565057	1
4930469G21Rik	4930469G21Rik	-0.211966	0.860763	1
4930470H14Rik	4930470H14Rik	-1.46932	0.768422	1
4930470P17Rik	4930470P17Rik	-1.57741	0.622417	1
4930471C04Rik	4930471C04Rik	-2.38673	0.0536893	0.212449
4930471G03Rik	4930471G03Rik	-1.12896	0.645419	1
4930471M09Rik	4930471M09Rik	-4.30469	0.121517	1
4930473A02Rik	4930473A02Rik	-0.0388304	0.91197	0.975093
4930474G06Rik	4930474G06Rik	0.247358	0.92035	1
4930474M22Rik	4930474M22Rik	1.54038	0.406856	1
4930474N09Rik	4930474N09Rik	-1.07116	0.660446	1
4930478L05Rik	4930478L05Rik	1.07009	0.709444	1
4930478P22Rik	4930478P22Rik	1.35174	0.786616	1
4930479D17Rik	4930479D17Rik	-1.92016	0.216633	1
4930480K15Rik	4930480K15Rik	-0.953843	0.322122	0.638555
4930481A15Rik	4930481A15Rik	-0.0555784	0.976881	0.993416
4930482G09Rik	4930482G09Rik	-0.755917	0.732921	1
4930483J18Rik	4930483J18Rik	-1.61521	0.745716	1
4930483K19Rik	4930483K19Rik	-1.46756	0.0122044	0.0768439
4930483O08Rik	4930483O08Rik	0.656571	0.731166	1
4930486F22Rik	4930486F22Rik	1.2937	0.58334	1
4930486I03Rik	4930486I03Rik	-0.110959	0.980503	1
4930486L24Rik	4930486L24Rik	1.35174	0.786616	1
4930487D11Rik	4930487D11Rik	-1.46932	0.768422	1
4930487H11Rik	4930487H11Rik	-1.3059	0.164135	0.44052
4930488L21Rik	4930488L21Rik	-0.707191	0.178296	0.463419
4930500J02Rik	4930500J02Rik	-1.61618	0.466985	1
4930500L23Rik	4930500L23Rik	-2.38005	0.627357	1
4930502A04Rik	4930502A04Rik	1.35174	0.786616	1
4930502E09Rik	4930502E09Rik	-0.65365	0.634093	1
4930502E18Rik	4930502E18Rik	-1.717	0.589729	1
4930503B20Rik	4930503B20Rik	1.31251	0.561126	1
4930503H13Rik	4930503H13Rik	-2.51581	0.577195	1
4930503L19Rik	4930503L19Rik	0.715351	0.103279	0.329292
4930505A04Rik	4930505A04Rik	0.52166	0.67977	1
4930506C21Rik	4930506C21Rik	-0.126245	0.736949	0.914059
4930506M07Rik	4930506M07Rik	-1.48101	0.00117854	0.0144481
4930507D05Rik	4930507D05Rik	0.245598	0.635521	0.869451
4930509E16Rik	4930509E16Rik	1.62	0.370255	1
4930509J09Rik	4930509J09Rik	0.558769	0.730062	1
4930509K18Rik	4930509K18Rik	-1.61521	0.745716	1
4930511A02Rik	4930511A02Rik	-2.51581	0.577195	1
4930511M06Rik	4930511M06Rik	0.0182545	0.993335	1
4930512B01Rik	4930512B01Rik	-0.0244053	0.960663	0.988801
4930513D17Rik	4930513D17Rik	-0.846541	0.721322	1
4930513N10Rik	4930513N10Rik	-0.242596	0.582428	0.838256
4930515G01Rik	4930515G01Rik	0.821878	0.186179	0.475731
4930515L03Rik	4930515L03Rik	1.35174	0.786616	1
4930517E11Rik	4930517E11Rik	-0.663065	0.681391	1
4930519F16Rik	4930519F16Rik	2.4691	0.221564	1
4930519F24Rik	4930519F24Rik	-4.34167	0.115683	1
4930519G04Rik	4930519G04Rik	-0.465764	0.836312	1
4930519H02Rik	4930519H02Rik	-0.0502462	0.991658	1
4930520O04Rik	4930520O04Rik	-0.0285702	0.978145	0.993608
4930520P13Rik	4930520P13Rik	-1.46932	0.768422	1
4930521E06Rik	4930521E06Rik	-0.965978	0.812692	1
4930522H14Rik	4930522H14Rik	1.35174	0.786616	1
4930522O17Rik	4930522O17Rik	0.0290295	0.995078	1
4930523C07Rik	4930523C07Rik	1.68774	0.000147423	0.00333897
4930524B15Rik	4930524B15Rik	-1.46932	0.768422	1
4930524O05Rik	4930524O05Rik	-3.05722	0.430326	1
4930525D18Rik	4930525D18Rik	1.35174	0.786616	1
4930525G20Rik	4930525G20Rik	-0.128682	0.912729	0.97521
4930526I15Rik	4930526I15Rik	0.197986	0.668153	0.888219
4930526L06Rik	4930526L06Rik	-2.64228	0.588454	1
4930527F14Rik	4930527F14Rik	0.931266	0.703903	1
4930528A17Rik	4930528A17Rik	0.433561	0.265434	0.580467
4930528D03Rik	4930528D03Rik	0.901055	0.825024	1
4930528P14Rik	4930528P14Rik	1.35174	0.786616	1
4930529M08Rik	4930529M08Rik	-0.16906	0.784705	0.929833
4930533B01Rik	4930533B01Rik	-1.06979	0.694174	1
4930538K18Rik	4930538K18Rik	-0.965273	0.107032	0.337243
4930539E08Rik	4930539E08Rik	-2.41903	4.69152e-05	0.00160805
4930539J05Rik	4930539J05Rik	0.315188	0.42889	0.738925
4930539M17Rik	4930539M17Rik	-1.13078	0.670554	1
4930539N22Rik	4930539N22Rik	-0.353218	0.867179	1
4930542C21Rik	4930542C21Rik	1.35174	0.786616	1
4930542D17Rik	4930542D17Rik	3.45046	0.376823	1
4930543E12Rik	4930543E12Rik	-2.64228	0.588454	1
4930544D05Rik	4930544D05Rik	0.403864	0.816148	1
4930545L23Rik	4930545L23Rik	0.60496	0.836123	1
4930546C10Rik	4930546C10Rik	-3.37688	0.404945	1
4930546K05Rik	4930546K05Rik	-1.90648	0.285824	1
4930547E08Rik	4930547E08Rik	-0.586451	0.765798	1
4930547E14Rik	4930547E14Rik	-1.46932	0.768422	1
4930548H24Rik	4930548H24Rik	0.982561	0.591077	1
4930549C01Rik	4930549C01Rik	-2.51581	0.577195	1
4930549G23Rik	4930549G23Rik	-0.347815	0.424752	0.736986
4930550C14Rik	4930550C14Rik	0.782451	0.575775	1
4930550L24Rik	4930550L24Rik	-1.61521	0.745716	1
4930552P12Rik	4930552P12Rik	-0.426615	0.800616	1
4930553E22Rik	4930553E22Rik	-2.38005	0.627357	1
4930554C24Rik	4930554C24Rik	-1.61521	0.745716	1
4930555G01Rik	4930555G01Rik	-2.59397	0.168484	1
4930556G01Rik	4930556G01Rik	1.35174	0.786616	1
4930556M19Rik	4930556M19Rik	0.816909	0.21528	0.515552
4930556N09Rik	4930556N09Rik	-2.96218	0.514222	1
4930557J02Rik	4930557J02Rik	-0.856723	0.654923	1
4930558J18Rik	4930558J18Rik	0.842004	0.292348	0.610427
4930558K02Rik	4930558K02Rik	-2.38724	0.389466	1
4930562C15Rik	4930562C15Rik	-0.264301	0.76596	0.924099
4930562F07Rik	4930562F07Rik	1.53386	0.00421592	0.0357075
4930563D23Rik	4930563D23Rik	2.30157	0.638425	1
4930563E18Rik	4930563E18Rik	2.49065	0.343453	1
4930563E22Rik	4930563E22Rik	-0.542388	0.256921	0.569443
4930563F08Rik	4930563F08Rik	1.48294	0.685655	1
4930564C03Rik	4930564C03Rik	2.30157	0.638425	1
4930565N06Rik	4930565N06Rik	0.599693	0.440529	0.746113
4930567H12Rik	4930567H12Rik	2.44929	0.616246	1
4930567K20Rik	4930567K20Rik	-1.46932	0.768422	1
4930568E12Rik	4930568E12Rik	-1.61521	0.745716	1
4930568G15Rik	4930568G15Rik	-3.51588	0.301657	1
4930570G19Rik	4930570G19Rik	-0.543064	0.228692	0.534038
4930572O03Rik	4930572O03Rik	-1.46932	0.768422	1
4930572O13Rik	4930572O13Rik	-3.75791	0.246648	1
4930573O16Rik	4930573O16Rik	-0.790137	0.645323	1
4930577N17Rik	4930577N17Rik	0.102732	0.848804	0.95267
4930578E11Rik	4930578E11Rik	1.43381	0.773756	1
4930578M01Rik	4930578M01Rik	0.348016	0.595889	0.846025
4930579G18Rik	4930579G18Rik	0.142813	0.721482	0.909858
4930579G24Rik	4930579G24Rik	1.28479	0.0243874	0.124637
4930579K19Rik	4930579K19Rik	0.0721573	0.943533	0.983196
4930581F22Rik	4930581F22Rik	0.14234	0.768389	0.924945
4930583K01Rik	4930583K01Rik	-1.717	0.589729	1
4930583P06Rik	4930583P06Rik	3.65412	0.264136	1
4930590J08Rik	4930590J08Rik	-0.917226	0.304763	0.622333
4930590L20Rik	4930590L20Rik	-2.06476	0.01793	0.100647
4930592A05Rik	4930592A05Rik	0.707424	0.213372	0.512751
4930592I03Rik	4930592I03Rik	0.158197	0.916834	1
4930593A02Rik	4930593A02Rik	-4.10088	0.16061	1
4930593C16Rik	4930593C16Rik	-1.61521	0.745716	1
4930594C11Rik	4930594C11Rik	-0.760045	0.631473	1
4930596I21Rik	4930596I21Rik	0.881715	0.677218	1
4930599N23Rik	4930599N23Rik	0.387454	0.460645	0.760172
4931402G19Rik	4931402G19Rik	0.645876	0.236348	0.543672
4931403E22Rik	4931403E22Rik	-0.438767	0.271781	0.587169
4931403G20Rik	4931403G20Rik	-0.160677	0.7179	0.908617
4931406B18Rik	4931406B18Rik	-0.89424	0.824039	1
4931406C07Rik	4931406C07Rik	0.386166	0.279066	0.596035
4931406H21Rik	4931406H21Rik	0.772162	0.311982	0.627994
4931406P16Rik	4931406P16Rik	0.540354	0.153446	0.423274
4931408C20Rik	4931408C20Rik	-2.38005	0.627357	1
4931408D14Rik	4931408D14Rik	-1.88263	0.215347	1
4931409K22Rik	4931409K22Rik	-3.81177	0.226282	1
4931412M21	4931412M21	-1.46932	0.768422	1
4931414P19Rik	4931414P19Rik	0.527739	0.246171	0.555711
4931419H13Rik	4931419H13Rik	-1.25311	0.479116	1
4931423N10Rik	4931423N10Rik	1.23063	0.578138	1
4931428F04Rik	4931428F04Rik	-1.28161	0.000857123	0.0114825
4931429I11Rik	4931429I11Rik	0.669493	0.432004	0.741211
4931429L15Rik	4931429L15Rik	1.10735	0.48806	1
4931430N09Rik	4931430N09Rik	-0.11501	0.958336	1
4931431B13Rik	4931431B13Rik	-3.86346	0.214542	1
4931431C16Rik	4931431C16Rik	-0.0311368	0.950506	0.985199
4931440F15Rik	4931440F15Rik	-2.30976	0.250346	1
4931440J10Rik	4931440J10Rik	0.0576539	0.922165	0.977013
4931440P22Rik	4931440P22Rik	0.297699	0.552655	0.82201
4932411E22Rik	4932411E22Rik	-0.322333	0.543132	0.815631
4932412D23Rik	4932412D23Rik	-0.0502462	0.991658	1
4932413F04Rik	4932413F04Rik	-0.15882	0.919408	1
4932414J04Rik	4932414J04Rik	-3.9613	0.256689	1
4932415M13Rik	4932415M13Rik	3.94691	0.0552697	1
4932416H05Rik	4932416H05Rik	0.11541	0.769619	0.9251
4932418E24Rik	4932418E24Rik	-0.18437	0.807739	0.937525
4932435O22Rik	4932435O22Rik	0.437605	0.664799	0.886079
4932438A13Rik	4932438A13Rik	-0.676152	0.160055	0.433956
4932438H23Rik	4932438H23Rik	0.851905	0.0518051	0.207234
4932441J04Rik	4932441J04Rik	-1.68169	0.118734	0.361448
4932443I19Rik	4932443I19Rik	1.17382	0.0537177	0.212508
4932702P03Rik	4932702P03Rik	0.10166	0.820364	0.94206
4933400B14Rik	4933400B14Rik	1.35174	0.786616	1
4933400F21Rik	4933400F21Rik	-0.0615816	0.967581	1
4933401D09Rik	4933401D09Rik	0.119009	0.973055	1
4933402C06Rik	4933402C06Rik	-2.38005	0.627357	1
4933402D24Rik	4933402D24Rik	-0.00321208	0.996893	0.999373
4933402E13Rik	4933402E13Rik	2.37693	0.60543	1
4933402J07Rik	4933402J07Rik	-0.110959	0.980503	1
4933402J10Rik	4933402J10Rik	-1.46932	0.768422	1
4933402J15Rik	4933402J15Rik	1.35174	0.786616	1
4933402P03Rik	4933402P03Rik	1.35174	0.786616	1
4933403O08Rik	4933403O08Rik	-0.383373	0.882005	1
4933404K08Rik	4933404K08Rik	-1.46932	0.768422	1
4933404O12Rik	4933404O12Rik	-0.561125	0.141916	0.403649
4933405D12Rik	4933405D12Rik	-0.129002	0.942462	1
4933405E24Rik	4933405E24Rik	-1.46932	0.768422	1
4933405L10Rik	4933405L10Rik	0.495972	0.619685	0.860772
4933405O20Rik	4933405O20Rik	-1.46932	0.768422	1
4933406C10Rik	4933406C10Rik	-0.308886	0.710004	0.905528
4933406G16Rik	4933406G16Rik	1.34192	0.596923	1
4933406I18Rik	4933406I18Rik	-0.630161	0.633945	1
4933406J10Rik	4933406J10Rik	-4.10088	0.16061	1
4933407E24Rik	4933407E24Rik	-4.48321	0.0929046	1
4933407G14Rik	4933407G14Rik	-1.46932	0.768422	1
4933407K13Rik	4933407K13Rik	0.138957	0.781964	0.929381
4933407L21Rik	4933407L21Rik	0.388498	0.466638	0.764847
4933408B17Rik	4933408B17Rik	0.263645	0.753241	0.920614
4933408J17Rik	4933408J17Rik	0.689049	0.131869	0.38547
4933408N05Rik	4933408N05Rik	-0.813775	0.74253	1
4933409G03Rik	4933409G03Rik	-2.38005	0.627357	1
4933409K07Rik	4933409K07Rik	-0.657457	0.521085	0.80274
4933411E08Rik	4933411E08Rik	-1.46932	0.768422	1
4933411G06Rik	4933411G06Rik	-2.51581	0.577195	1
4933411K16Rik	4933411K16Rik	1.74827	0.133921	0.389485
4933411K20Rik	4933411K20Rik	0.158589	0.699197	0.901338
4933412E12Rik	4933412E12Rik	0.531981	0.266447	0.581683
4933412E24Rik	4933412E24Rik	-1.46932	0.768422	1
4933412O06Rik	4933412O06Rik	-4.48193	0.0204524	1
4933413G19Rik	4933413G19Rik	0.916538	0.151341	0.419781
4933413J09Rik	4933413J09Rik	0.834231	0.505651	0.792248
4933413L06Rik	4933413L06Rik	-2.61751	0.201137	1
4933415F23Rik	4933415F23Rik	-2.51581	0.577195	1
4933416C03Rik	4933416C03Rik	-1.02833	0.77141	1
4933416I08Rik	4933416I08Rik	-1.80026	0.606012	1
4933416M07Rik	4933416M07Rik	2.61568	0.000280991	0.00543375
4933417D19Rik	4933417D19Rik	-1.10355	0.0820368	0.281645
4933417G07Rik	4933417G07Rik	0.973572	0.752455	1
4933417O13Rik	4933417O13Rik	-2.79831	0.271818	1
4933421O10Rik	4933421O10Rik	-0.303322	0.487206	0.779524
4933422A05Rik	4933422A05Rik	0.00715058	0.996902	1
4933422H20Rik	4933422H20Rik	-1.46932	0.768422	1
4933424G05Rik	4933424G05Rik	0.461348	0.745432	1
4933424G06Rik	4933424G06Rik	-1.19357	0.188676	0.480185
4933425L06Rik	4933425L06Rik	0.901055	0.825024	1
4933426M11Rik	4933426M11Rik	0.805373	0.0246568	0.125768
4933427D06Rik	4933427D06Rik	-1.78055	0.318216	1
4933427D14Rik	4933427D14Rik	-0.509415	0.249461	0.559528
4933427E11Rik	4933427E11Rik	0.561981	0.490892	0.781815
4933427E13Rik	4933427E13Rik	-1.46932	0.768422	1
4933427G17Rik	4933427G17Rik	0.185016	0.927695	1
4933427I22Rik	4933427I22Rik	-0.383797	0.835268	1
4933428G20Rik	4933428G20Rik	-0.780113	0.0530267	0.210834
4933429K18Rik	4933429K18Rik	-2.96218	0.514222	1
4933429O19Rik	4933429O19Rik	-0.135714	0.965959	1
4933430I17Rik	4933430I17Rik	0.531902	0.547809	0.818737
4933430M04Rik	4933430M04Rik	-2.33599	0.41202	1
4933431E20Rik	4933431E20Rik	-0.462752	0.192879	0.485524
4933431G14Rik	4933431G14Rik	0.419866	0.79089	1
4933432I03Rik	4933432I03Rik	-2.96218	0.514222	1
4933432I09Rik	4933432I09Rik	-1.79613	0.10038	0.323054
4933432K03Rik	4933432K03Rik	-2.64228	0.588454	1
4933433C11Rik	4933433C11Rik	-0.861607	0.641148	1
4933433F19Rik	4933433F19Rik	-1.61521	0.745716	1
4933433G15Rik	4933433G15Rik	0.120699	0.914258	0.97524
4933433G19Rik	4933433G19Rik	-0.149038	0.687615	0.896684
4933433H22Rik	4933433H22Rik	2.44929	0.616246	1
4933434E20Rik	4933434E20Rik	0.105824	0.792263	0.932388
4933436E23Rik	4933436E23Rik	1.43381	0.773756	1
4933438K21Rik	4933438K21Rik	-1.46932	0.768422	1
4933439C10Rik	4933439C10Rik	-0.176243	0.661124	0.884209
4933439K11Rik	4933439K11Rik	0.851402	0.4361	0.743892
5031414D18Rik	5031414D18Rik	0.953001	0.35315	0.671938
5031425E22Rik	5031425E22Rik	0.372716	0.423317	0.735867
5031425F14Rik	5031425F14Rik	-1.09294	0.76014	1
5031426D15Rik	5031426D15Rik	-1.59487	0.037056	0.164545
5031434C07Rik	5031434C07Rik	-3.37688	0.404945	1
5031434O11Rik	5031434O11Rik	-0.262062	0.73921	0.915206
5031439G07Rik	5031439G07Rik	-0.866403	0.0144037	0.0863399
5033404E19Rik	5033404E19Rik	1.35174	0.786616	1
5033406O09Rik	5033406O09Rik	2.24501	0.432457	1
5330411J11Rik	5330411J11Rik	-0.105061	0.956287	1
5330413P13Rik	5330413P13Rik	-0.52847	0.438163	0.745233
5330417C22Rik	5330417C22Rik	-1.84087	0.000547866	0.00838906
5330426P16Rik	5330426P16Rik	0.222854	0.618192	0.860158
5330434G04Rik	5330434G04Rik	-0.742531	0.196243	0.489666
5430402O13Rik	5430402O13Rik	1.19294	0.193691	0.485879
5430403N17Rik	5430403N17Rik	-0.582303	0.451169	0.753813
5430405H02Rik	5430405H02Rik	0.463264	0.259782	0.573314
5430416N02Rik	5430416N02Rik	-0.226657	0.609266	0.856062
5430416O09Rik	5430416O09Rik	-1.85865	0.289633	1
5430417L22Rik	5430417L22Rik	0.307655	0.418324	0.731242
5430419D17Rik	5430419D17Rik	0.914786	0.813632	1
5430421F17Rik	5430421F17Rik	-2.02844	0.499917	1
5430427M07Rik	5430427M07Rik	1.43381	0.773756	1
5430427O19Rik	5430427O19Rik	1.48294	0.685655	1
5430435G22Rik	5430435G22Rik	1.73923	2.98649e-05	0.00121161
5430440P10Rik	5430440P10Rik	-0.89424	0.824039	1
5530401A14Rik	5530401A14Rik	0.120705	0.936544	1
5530601H04Rik	5530601H04Rik	-0.148066	0.745421	0.917616
5730403I07Rik	5730403I07Rik	0.975505	0.713781	1
5730405O15Rik	5730405O15Rik	-0.752759	0.225756	0.53068
5730408K05Rik	5730408K05Rik	0.709532	0.556963	0.825028
5730409E04Rik	5730409E04Rik	-0.985679	0.0502136	0.20293
5730412P04Rik	5730412P04Rik	-2.75678	0.300007	1
5730416F02Rik	5730416F02Rik	1.43381	0.773756	1
5730420D15Rik	5730420D15Rik	-1.61521	0.745716	1
5730422E09Rik	5730422E09Rik	0.223957	0.801768	0.935161
5730435O14Rik	5730435O14Rik	0.119009	0.973055	1
5730455P16Rik	5730455P16Rik	-0.545028	0.135109	0.391524
5730480H06Rik	5730480H06Rik	-0.893218	0.0644021	0.239999
5730488B01Rik	5730488B01Rik	1.43381	0.773756	1
5730507C01Rik	5730507C01Rik	0.446189	0.71392	1
5730508B09Rik	5730508B09Rik	-1.01738	0.0223314	0.117683
5730522E02Rik	5730522E02Rik	-0.963035	0.261509	0.57581
5730559C18Rik	5730559C18Rik	1.46286	0.000383948	0.00662458
5830403L16Rik	5830403L16Rik	-2.29219	0.0431739	0.182737
5830415F09Rik	5830415F09Rik	0.00495286	0.992175	0.998371
5830416P10Rik	5830416P10Rik	-2.04129	0.0159281	0.0926083
5830417I10Rik	5830417I10Rik	-0.497787	0.218222	0.519673
5830418K08Rik	5830418K08Rik	-0.0535384	0.916694	0.975931
5830418P13Rik	5830418P13Rik	2.47849	0.0707689	1
5830432E09Rik	5830432E09Rik	-0.104066	0.844252	0.951021
5830444B04Rik	5830444B04Rik	0.115273	0.85058	0.953925
5830454E08Rik	5830454E08Rik	-0.0982591	0.936745	0.980536
5830473C10Rik	5830473C10Rik	-0.696467	0.535614	0.810761
5930403L14Rik	5930403L14Rik	1.35654	0.000925844	0.0120843
5930412G12Rik	5930412G12Rik	1.38279	0.105975	0.334837
5930430L01Rik	5930430L01Rik	0.536869	0.271159	0.586962
5930438M14Rik	5930438M14Rik	-1.53263	0.415475	1
6030407O03Rik	6030407O03Rik	-0.790834	0.544134	1
6030408B16Rik	6030408B16Rik	0.0290295	0.995078	1
6030419C18Rik	6030419C18Rik	-0.934333	0.0203276	0.11027
6030443J06Rik	6030443J06Rik	0.506187	0.408202	0.722211
6030458C11Rik	6030458C11Rik	-0.351813	0.378311	0.696004
6030468B19Rik	6030468B19Rik	-0.89424	0.824039	1
6030498E09Rik	6030498E09Rik	-3.14319	0.406718	1
6230400D17Rik	6230400D17Rik	0.0120774	0.979975	0.993876
6330403A02Rik	6330403A02Rik	-2.69519	0.000123462	0.00298069
6330403K07Rik	6330403K07Rik	0.315333	0.413358	0.727374
6330407A03Rik	6330407A03Rik	1.35174	0.786616	1
6330408A02Rik	6330408A02Rik	0.170897	0.695546	0.899866
6330409D20Rik	6330409D20Rik	-0.871785	0.128983	0.381423
6330410L21Rik	6330410L21Rik	-0.0502462	0.991658	1
6330415B21Rik	6330415B21Rik	-0.0632575	0.95847	0.987856
6330416G13Rik	6330416G13Rik	0.42911	0.31796	0.63459
6330418K02Rik	6330418K02Rik	0.271518	0.564891	0.829705
6330419J24Rik	6330419J24Rik	-1.97505	0.000153208	0.00343539
6330549D23Rik	6330549D23Rik	0.278379	0.710384	0.905794
6430411K18Rik	6430411K18Rik	-0.919881	0.108939	0.341256
6430503K07Rik	6430503K07Rik	2.31368	0.0331599	0.153162
6430531B16Rik	6430531B16Rik	0.653203	0.473245	0.769131
6430548M08Rik	6430548M08Rik	-1.15919	0.00179833	0.0193094
6430550D23Rik	6430550D23Rik	0.145861	0.839908	0.949306
6430562O15Rik	6430562O15Rik	-0.241777	0.592397	0.844178
6430571L13Rik	6430571L13Rik	-0.692368	0.193585	0.485797
6430573F11Rik	6430573F11Rik	-1.15203	0.0219406	0.11629
6430584L05Rik	6430584L05Rik	-0.68293	0.176051	0.459647
6430706D22Rik	6430706D22Rik	0.55918	0.129021	0.381465
6430710C18Rik	6430710C18Rik	-1.46932	0.768422	1
6530402F18Rik	6530402F18Rik	-0.937624	0.027019	0.134039
6530411M01Rik	6530411M01Rik	-0.240326	0.718824	0.909128
6720468P15Rik	6720468P15Rik	0.0290295	0.995078	1
6720483E21Rik	6720483E21Rik	-1.68135	0.261802	1
6720489N17Rik	6720489N17Rik	1.30925	0.0243016	0.124522
6820408C15Rik	6820408C15Rik	0.40274	0.427487	0.738848
6820431F20Rik	6820431F20Rik	-0.354978	0.407319	0.72145
7420461P10Rik	7420461P10Rik	-1.46932	0.768422	1
7530416G11Rik	7530416G11Rik	-0.332734	0.861698	1
8030411F24Rik	8030411F24Rik	-1.46932	0.768422	1
8030423F21Rik	8030423F21Rik	-1.22254	0.41308	1
8030423J24Rik	8030423J24Rik	0.855254	0.808934	1
8030442B05Rik	8030442B05Rik	1.43381	0.773756	1
8030443G20Rik	8030443G20Rik	-2.46801	0.00710077	0.051699
8030462N17Rik	8030462N17Rik	0.205876	0.585798	0.841106
8430408G22Rik	8430408G22Rik	0.576656	0.690925	1
8430419L09Rik	8430419L09Rik	-0.423086	0.221123	0.524201
8430423G03Rik	8430423G03Rik	3.33985	0.344865	1
8430426J06Rik	8430426J06Rik	1.04096	0.793126	1
8430429K09Rik	8430429K09Rik	-0.423522	0.315967	0.632597
8430431K14Rik	8430431K14Rik	-2.38827	0.383063	1
8430436N08Rik	8430436N08Rik	1.43381	0.773756	1
8430437L04Rik	8430437L04Rik	-1.61521	0.745716	1
9030025P20Rik	9030025P20Rik	0.0894978	0.903471	0.972745
9030204H09Rik	9030204H09Rik	-1.48074	0.68314	1
9030404E10Rik	9030404E10Rik	1.43381	0.773756	1
9030612E09Rik	9030612E09Rik	-0.10042	0.883345	0.966338
9030617O03Rik	9030617O03Rik	0.788034	0.0464636	0.192216
9030624G23Rik	9030624G23Rik	-1.33921	0.15224	0.421491
9030624J02Rik	9030624J02Rik	-0.0498169	0.887788	0.968061
9030625G05Rik	9030625G05Rik	-1.46932	0.768422	1
9130008F23Rik	9130008F23Rik	1.09833	0.437742	1
9130011E15Rik	9130011E15Rik	-0.253765	0.516489	0.799473
9130019O22Rik	9130019O22Rik	0.263289	0.616437	0.858854
9130019P16Rik	9130019P16Rik	-0.228628	0.570324	0.832712
9130023H24Rik	9130023H24Rik	0.225848	0.575972	0.835149
9130024F11Rik	9130024F11Rik	-1.84897	0.000495944	0.00782878
9130221H12Rik	9130221H12Rik	-0.755329	0.0860384	0.290636
9130227L01Rik	9130227L01Rik	-3.71324	0.0903824	1
9130230L23Rik	9130230L23Rik	1.43381	0.773756	1
9130401M01Rik	9130401M01Rik	-0.211701	0.606339	0.85426
9130409I23Rik	9130409I23Rik	2.93735	0.454682	1
9230009I02Rik	9230009I02Rik	-1.46932	0.768422	1
9230102K24Rik	9230102K24Rik	1.35174	0.786616	1
9230104L09Rik	9230104L09Rik	0.373811	0.881828	1
9230110C19Rik	9230110C19Rik	-0.00865668	0.982325	0.994692
9230112J17Rik	9230112J17Rik	-1.54465	0.456386	1
9230114K14Rik	9230114K14Rik	0.568909	0.229925	0.535393
9230116L04Rik	9230116L04Rik	0.26825	0.573488	0.834408
9230116N13Rik	9230116N13Rik	0.660943	0.29477	0.613347
9330020H09Rik	9330020H09Rik	-0.49068	0.278802	0.595941
9330102E08Rik	9330102E08Rik	-0.841468	0.0472553	0.194216
9330117O12Rik	9330117O12Rik	0.446416	0.879336	1
9330133O14Rik	9330133O14Rik	-0.267983	0.537661	0.811751
9330151L19Rik	9330151L19Rik	-0.287495	0.446005	0.75014
9330158H04Rik	9330158H04Rik	-2.28714	0.0874818	1
9330159F19Rik	9330159F19Rik	-0.82224	0.137938	0.396779
9330159M07Rik	9330159M07Rik	0.829825	0.207295	0.504176
9330162012Rik	9330162012Rik	0.200047	0.688316	0.896984
9330175E14Rik	9330175E14Rik	1.20705	0.409498	1
9330175M20Rik	9330175M20Rik	0.547425	0.782529	1
9330179D12Rik	9330179D12Rik	0.247839	0.722417	0.910527
9330182L06Rik	9330182L06Rik	-1.50759	0.00132319	0.0156368
9330188P03Rik	9330188P03Rik	1.55938	0.245088	1
9430008C03Rik	9430008C03Rik	0.0313731	0.936966	0.980572
9430015G10Rik	9430015G10Rik	-0.0689025	0.853093	0.954749
9430016H08Rik	9430016H08Rik	-0.0209997	0.956837	0.987152
9430018G01Rik	9430018G01Rik	1.21239	0.610897	1
9430020K01Rik	9430020K01Rik	0.50498	0.17938	0.465238
9430021M05Rik	9430021M05Rik	-1.94687	0.00123952	0.0149398
9430037G07Rik	9430037G07Rik	-0.231597	0.692096	0.898847
9430038I01Rik	9430038I01Rik	-0.0930173	0.874449	0.963685
9430041J12Rik	9430041J12Rik	0.823421	0.0376869	0.166591
9430060I03Rik	9430060I03Rik	-0.566037	0.236401	0.543715
9430069I07Rik	9430069I07Rik	0.36696	0.544484	0.81657
9430076C15Rik	9430076C15Rik	1.69014	0.121891	0.368057
9430083A17Rik	9430083A17Rik	-0.767192	0.137398	0.395752
9430091E24Rik	9430091E24Rik	0.26927	0.532275	0.808617
9530003J23Rik	9530003J23Rik	-1.61521	0.745716	1
9530026F06Rik	9530026F06Rik	-0.110959	0.980503	1
9530026P05Rik	9530026P05Rik	-0.913722	0.40385	0.718386
9530027J09Rik	9530027J09Rik	-0.0406681	0.931354	0.979612
9530036O11Rik	9530036O11Rik	-0.139193	0.882422	0.965805
9530051G07Rik	9530051G07Rik	0.946912	0.122877	0.369482
9530052E02Rik	9530052E02Rik	0.895705	0.120909	0.366429
9530053A07Rik	9530053A07Rik	1.66518	0.0137298	0.0832717
9530059O14Rik	9530059O14Rik	-2.57105	0.0414773	0.177942
9530068E07Rik	9530068E07Rik	0.373183	0.305597	0.623048
9530077C05Rik	9530077C05Rik	-0.32824	0.452203	0.754448
9530080O11Rik	9530080O11Rik	-2.05594	0.000778934	0.0106731
9530082P21Rik	9530082P21Rik	-0.181634	0.611596	0.856657
9530091C08Rik	9530091C08Rik	0.655986	0.567138	0.830898
9630001P10Rik	9630001P10Rik	-1.26678	0.0245985	0.125584
9630013A20Rik	9630013A20Rik	2.49319	2.53973e-06	0.000305366
9630028B13Rik	9630028B13Rik	-0.431543	0.633816	0.868213
9630033F20Rik	9630033F20Rik	-0.65416	0.0862174	0.291061
9830107B12Rik	9830107B12Rik	-2.38005	0.627357	1
9830132P13Rik	9830132P13Rik	1.43381	0.773756	1
9830147E19Rik	9830147E19Rik	0.0517944	0.933591	0.979642
9830166K06Rik	9830166K06Rik	-1.58669	0.0870943	0.293001
9930012K11Rik	9930012K11Rik	1.13316	0.0329053	0.152504
9930014A18Rik	9930014A18Rik	-0.35909	0.377946	0.695899
9930021J03Rik	9930021J03Rik	-0.3388	0.510414	0.795961
9930104L06Rik	9930104L06Rik	0.0579778	0.882284	0.965788
9930111J21Rik1	9930111J21Rik1	1.57641	0.625118	1
9930111J21Rik2	9930111J21Rik2	2.98606	0.441267	1
A130010J15Rik	A130010J15Rik	-0.20569	0.636421	0.870251
A130077B15Rik	A130077B15Rik	-1.01158	0.684889	1
A1cf	A1cf	1.35174	0.786616	1
A230001M10Rik	A230001M10Rik	-1.61521	0.745716	1
A230009B12Rik	A230009B12Rik	1.61725	0.330739	1
A230020J21Rik	A230020J21Rik	0.609504	0.239602	0.548302
A230028O05Rik	A230028O05Rik	0.611258	0.653252	1
A230046K03Rik	A230046K03Rik	0.408182	0.291597	0.609568
A230050P20Rik	A230050P20Rik	-0.806633	0.0420532	0.17949
A230056J06Rik	A230056J06Rik	-1.28295	0.0932602	0.306858
A230056P14Rik	A230056P14Rik	-0.875815	0.0457277	0.190205
A230057D06Rik	A230057D06Rik	-0.223615	0.724439	0.910887
A230065H16Rik	A230065H16Rik	0.469583	0.688493	0.896984
A230070E04Rik	A230070E04Rik	-1.9441	0.000174029	0.00378892
A230072C01Rik	A230072C01Rik	0.245095	0.555236	0.823981
A230072E10Rik	A230072E10Rik	-0.949377	0.131756	0.38547
A230073K19Rik	A230073K19Rik	-0.530359	0.231764	0.537526
A230077H06Rik	A230077H06Rik	-1.58563	0.00928307	0.0633947
A230103J11Rik	A230103J11Rik	-0.616493	0.0909768	0.301615
A230108P19Rik	A230108P19Rik	-0.352939	0.858026	1
A2m	A2m	1.0204	0.00389787	0.0340751
A330009N23Rik	A330009N23Rik	-1.10264	0.103198	0.329244
A330021E22Rik	A330021E22Rik	0.303013	0.456238	0.756576
A330023F24Rik	A330023F24Rik	-0.79902	0.138804	0.398641
A330032B11Rik	A330032B11Rik	-1.26419	0.0588863	0.22575
A330033J07Rik	A330033J07Rik	1.33829	0.000269577	0.00527132
A330035P11Rik	A330035P11Rik	0.174628	0.769653	0.9251
A330040F15Rik	A330040F15Rik	-1.87195	0.000983682	0.0126298
A330041J22Rik	A330041J22Rik	0.0576008	0.909253	0.974365
A330048O09Rik	A330048O09Rik	1.5984	0.0349695	0.158907
A330050F15Rik	A330050F15Rik	-1.93111	0.0273871	0.135268
A330069E16Rik	A330069E16Rik	-0.865512	0.242283	0.550886
A330070K13Rik	A330070K13Rik	-1.97421	0.508649	1
A330074K22Rik	A330074K22Rik	0.678272	0.316693	0.633426
A330076C08Rik	A330076C08Rik	-1.482	0.486942	1
A330076H08Rik	A330076H08Rik	0.290455	0.62195	0.861958
A330093E20Rik	A330093E20Rik	-0.0376554	0.932917	0.979612
A330102I10Rik	A330102I10Rik	-0.715448	0.300763	0.618784
A3galt2	A3galt2	0.337796	0.730088	0.912675
A430005L14Rik	A430005L14Rik	0.0323181	0.936886	0.98056
A430033K04Rik	A430033K04Rik	-0.309829	0.472911	0.769005
A430035B10Rik	A430035B10Rik	-0.0258575	0.971617	0.991393
A430078G23Rik	A430078G23Rik	-3.44978	0.324139	1
A430088P11Rik	A430088P11Rik	-1.26434	0.633471	1
A430090L17Rik	A430090L17Rik	0.271949	0.843105	1
A430093F15Rik	A430093F15Rik	2.21365	0.422016	1
A430105I19Rik	A430105I19Rik	1.02526	0.00957404	0.0648266
A430107P09Rik	A430107P09Rik	0.60839	0.466177	0.764385
A4galt	A4galt	-0.166369	0.905129	1
A4gnt	A4gnt	-2.51581	0.577195	1
A530013C23Rik	A530013C23Rik	1.36992	0.576756	1
A530016L24Rik	A530016L24Rik	-3.24313	0.0504714	1
A530046M15Rik	A530046M15Rik	-1.87864	0.416901	1
A530050N04Rik	A530050N04Rik	-1.61521	0.745716	1
A530054K11Rik	A530054K11Rik	0.15369	0.76672	0.924099
A530058N18Rik	A530058N18Rik	-2.53329	2.65115e-05	0.00112182
A530064D06Rik	A530064D06Rik	1.04096	0.793126	1
A530065N20Rik	A530065N20Rik	-1.71155	0.470487	1
A530072M11Rik	A530072M11Rik	-0.0479282	0.960795	0.988801
A530088E08Rik	A530088E08Rik	-1.99239	0.255682	1
A630001G21Rik	A630001G21Rik	0.830154	0.490564	0.781765
A630010A05Rik	A630010A05Rik	-1.46932	0.768422	1
A630012P03Rik	A630012P03Rik	2.30157	0.638425	1
A630019I02Rik	A630019I02Rik	1.44793	0.0362396	0.162567
A630020A06	A630020A06	0.722989	0.401384	0.716428
A630023A22Rik	A630023A22Rik	-1.46932	0.768422	1
A630023P12Rik	A630023P12Rik	-3.44978	0.324139	1
A630033H20Rik	A630033H20Rik	0.567196	0.708661	1
A630066F11Rik	A630066F11Rik	-0.358856	0.588875	0.842834
A630072M18Rik	A630072M18Rik	-0.0351984	0.932271	0.979612
A630075F10Rik	A630075F10Rik	-2.84975	0.140752	1
A630076J17Rik	A630076J17Rik	2.24501	0.432457	1
A630077J23Rik	A630077J23Rik	-1.37621	0.594447	1
A630089N07Rik	A630089N07Rik	0.295438	0.675429	0.891479
A630095E13Rik	A630095E13Rik	0.0290295	0.995078	1
A630095N17Rik	A630095N17Rik	-0.407411	0.859673	1
A730006G06Rik	A730006G06Rik	-4.72856	0.0626749	1
A730008H23Rik	A730008H23Rik	0.550522	0.13181	0.38547
A730017C20Rik	A730017C20Rik	-1.1747	0.0208228	0.112
A730017L22Rik	A730017L22Rik	-0.41898	0.440415	0.746113
A730018C14Rik	A730018C14Rik	-1.9745	0.222041	1
A730020E08Rik	A730020E08Rik	-0.430633	0.42015	0.732599
A730020M07Rik	A730020M07Rik	0.855254	0.808934	1
A730036I17Rik	A730036I17Rik	0.248966	0.847063	0.951718
A730043L09Rik	A730043L09Rik	-1.62446	0.377941	1
A730046J19Rik	A730046J19Rik	-1.21708	0.256394	0.568943
A730056A06Rik	A730056A06Rik	0.240999	0.590378	0.843144
A730085K08Rik	A730085K08Rik	-1.12896	0.645419	1
A730090H04Rik	A730090H04Rik	1.43381	0.773756	1
A730090N16Rik	A730090N16Rik	0.404195	0.771184	0.92534
A730098P11Rik	A730098P11Rik	-0.224266	0.593357	0.84448
A830009L08Rik	A830009L08Rik	-3.63391	0.00010267	0.0026696
A830010M20Rik	A830010M20Rik	-1.31517	0.00893821	0.0616897
A830018L16Rik	A830018L16Rik	-2.33827	0.000184593	0.00394258
A830019L24Rik	A830019L24Rik	-3.11309	0.0824949	1
A830052D11Rik	A830052D11Rik	-0.944407	0.275346	0.591702
A830080D01Rik	A830080D01Rik	0.117898	0.818605	0.94206
A830082K12Rik	A830082K12Rik	-0.300054	0.409379	0.72348
A830082N09Rik	A830082N09Rik	-1.11472	0.00387641	0.0339548
A930001A20Rik	A930001A20Rik	0.805636	0.650436	1
A930001C03Rik	A930001C03Rik	0.921536	0.0821188	0.281748
A930003A15Rik	A930003A15Rik	-1.48584	0.265067	1
A930003O13Rik	A930003O13Rik	0.447873	0.265079	0.580088
A930004D18Rik	A930004D18Rik	0.856912	0.050333	0.203152
A930005H10Rik	A930005H10Rik	0.488409	0.232516	0.538636
A930006K02Rik	A930006K02Rik	-0.004299	0.995492	0.999301
A930007I19Rik	A930007I19Rik	0.647516	0.33837	0.656548
A930009A15Rik	A930009A15Rik	2.43786	0.21082	1
A930011G23Rik	A930011G23Rik	-1.44282	0.0438281	0.184712
A930011O12Rik	A930011O12Rik	-0.625225	0.20726	0.50417
A930012L18Rik	A930012L18Rik	0.396685	0.483752	0.777807
A930013F10Rik	A930013F10Rik	-0.497194	0.319697	0.636486
A930015D03Rik	A930015D03Rik	-0.269524	0.595284	0.8457
A930016O22Rik	A930016O22Rik	-1.57086	0.205391	0.501726
A930017M01Rik	A930017M01Rik	-1.80148	0.00206765	0.0212447
A930018P22Rik	A930018P22Rik	1.49423	0.503288	1
A930019D19Rik	A930019D19Rik	2.39856	0.121855	1
A930024E05Rik	A930024E05Rik	0.516858	0.334566	0.652347
A930041C12Rik	A930041C12Rik	-0.385363	0.805933	1
AA387883	AA387883	-1.38298	0.196163	0.489584
AA388235	AA388235	-0.463165	0.886424	1
AA413626	AA413626	-0.23889	0.819438	0.94206
AA414768	AA414768	0.546588	0.490983	0.781815
AA415398	AA415398	-0.768535	0.0966671	0.314908
AA465934	AA465934	-0.326429	0.761236	0.922734
AA467197	AA467197	2.36228	0.160873	1
AA474331	AA474331	-0.201865	0.708116	0.904791
AA536875	AA536875	1.35174	0.786616	1
AA543186	AA543186	1.0745	0.214858	0.514932
AA543401	AA543401	2.44929	0.616246	1
AA545190	AA545190	2.44929	0.616246	1
AA619741	AA619741	0.427645	0.867839	1
AA986860	AA986860	0.555744	0.440313	0.746113
AA987161	AA987161	-0.192505	0.677176	0.892319
AB124611	AB124611	0.694291	0.396545	0.712363
AF251705	AF251705	0.628293	0.678575	1
AF357355	AF357355	-3.51588	0.301657	1
AF357359	AF357359	-1.53477	0.0381084	0.167794
AF357399	AF357399	-0.447241	0.793278	1
AF357425	AF357425	-2.35056	0.0352466	0.15966
AF357426	AF357426	-1.82506	0.1968	0.49055
AF366264	AF366264	-2.38005	0.627357	1
AF529169	AF529169	-0.896451	0.0882108	0.29562
AI115009	AI115009	-0.412873	0.377216	0.695207
AI118078	AI118078	-2.10164	1.95368e-05	0.000944467
AI182371	AI182371	1.03017	0.14328	0.406226
AI197445	AI197445	-0.383373	0.882005	1
AI314180	AI314180	-0.422656	0.245187	0.554513
AI314278	AI314278	-1.73586	0.615982	1
AI317395	AI317395	-0.521735	0.654046	0.880153
AI413582	AI413582	-0.687661	0.185008	0.474146
AI414108	AI414108	0.526132	0.14146	0.402736
AI427809	AI427809	0.927579	0.235801	0.543033
AI429214	AI429214	0.00817095	0.985569	0.995801
AI450353	AI450353	0.0972386	0.890256	0.968922
AI462493	AI462493	0.549768	0.279197	0.596233
AI463170	AI463170	4.0471	0.0459963	1
AI464131	AI464131	0.695824	0.0638243	0.238381
AI467606	AI467606	0.20654	0.859884	0.957651
AI504432	AI504432	-0.939197	0.0594032	0.227255
AI506816	AI506816	1.11664	0.0501088	0.202559
AI507597	AI507597	0.384961	0.828138	1
AI593442	AI593442	-2.58337	3.01683e-06	0.000318794
AI597479	AI597479	-0.025596	0.949547	0.98495
AI606473	AI606473	-1.91384	0.118058	0.360279
AI607873	AI607873	0.742502	0.648458	1
AI661453	AI661453	3.29978	0.41682	1
AI662270	AI662270	2.30132	0.408429	1
AI837181	AI837181	-0.120505	0.755675	0.920614
AI839979	AI839979	0.595758	0.50941	0.795105
AI846148	AI846148	-0.198041	0.628783	0.866173
AI847159	AI847159	-2.38005	0.627357	1
AI848285	AI848285	0.516138	0.360484	0.678834
AI854517	AI854517	0.014376	0.971059	0.991371
AI854703	AI854703	-1.58872	0.000277678	0.00538292
AI987944	AI987944	0.638204	0.191717	0.484017
AK010878	AK010878	-0.266614	0.575922	0.835149
AK129341	AK129341	-0.329764	0.547853	0.818737
AU015836	AU015836	-1.80026	0.606012	1
AU016765	AU016765	-1.61521	0.745716	1
AU019823	AU019823	-0.0852707	0.823537	0.943347
AU021063	AU021063	-1.75484	0.0348509	0.15846
AU021092	AU021092	-0.19011	0.967219	1
AU022252	AU022252	-0.537267	0.188421	0.479679
AU022751	AU022751	1.21239	0.610897	1
AU022754	AU022754	-0.955602	0.0823068	0.282264
AU022793	AU022793	-0.015798	0.996493	1
AU023762	AU023762	-2.20216	0.00726191	0.0525572
AU040320	AU040320	0.0207829	0.95247	0.985657
AU040972	AU040972	1.30932	0.283521	0.601719
AU041133	AU041133	-0.0646736	0.892531	0.969142
AV039307	AV039307	-0.230723	0.575165	0.835037
AV051173	AV051173	0.667189	0.156055	0.427492
AW011738	AW011738	0.506931	0.287348	0.605221
AW046200	AW046200	0.173546	0.85309	0.954749
AW112010	AW112010	-0.137997	0.95394	1
AW146154	AW146154	0.518832	0.337438	0.655461
AW209491	AW209491	-0.385565	0.33231	0.650273
AW495222	AW495222	-1.03419	0.450573	1
AW549542	AW549542	-0.0502462	0.991658	1
AW549877	AW549877	0.265448	0.490481	0.781765
AW551984	AW551984	-0.822174	0.111436	0.346448
AW554918	AW554918	-0.398334	0.351522	0.67031
AW822252	AW822252	-2.41853	0.16437	1
AY074887	AY074887	-0.0297226	0.938609	0.981574
AY512931	AY512931	-1.2573	0.670871	1
Aaas	Aaas	0.366336	0.332578	0.650487
Aacs	Aacs	-1.50916	0.000677481	0.00969475
Aadat	Aadat	0.244773	0.71004	0.905528
Aaed1	Aaed1	0.751171	0.081146	0.279458
Aagab	Aagab	-0.0818518	0.838925	0.94915
Aak1	Aak1	-0.726487	0.0646545	0.240736
Aamdc	Aamdc	0.482935	0.393177	0.70958
Aamp	Aamp	0.015	0.974136	0.992355
Aanat	Aanat	1.01363	0.518139	1
Aar2	Aar2	-0.1022	0.789198	0.931121
Aard	Aard	0.85729	0.0500179	0.202399
Aars	Aars	-0.875912	0.0184697	0.102768
Aars2	Aars2	-0.0604596	0.888296	0.968061
Aarsd1	Aarsd1	-0.201091	0.594976	0.845382
Aasdh	Aasdh	0.196793	0.612282	0.857314
Aasdhppt	Aasdhppt	-0.285616	0.455807	0.756363
Aass	Aass	1.39683	0.00179536	0.0192906
Aatf	Aatf	-0.143243	0.698984	0.901338
Aatk	Aatk	-1.30369	0.000331047	0.00600578
Abat	Abat	0.0702025	0.837406	0.948892
Abca1	Abca1	1.23829	0.00220117	0.0221539
Abca12	Abca12	-2.87337	0.0174591	0.0987156
Abca13	Abca13	-0.239143	0.797928	0.934489
Abca14	Abca14	-2.5416	0.404109	1
Abca15	Abca15	-0.0502462	0.991658	1
Abca17	Abca17	-0.673573	0.459774	0.759742
Abca2	Abca2	-0.0402713	0.911834	0.975014
Abca3	Abca3	0.119256	0.746801	0.918056
Abca4	Abca4	-0.466589	0.417131	0.730235
Abca5	Abca5	-0.122898	0.748905	0.918834
Abca6	Abca6	-0.516319	0.594644	0.845096
Abca7	Abca7	0.0171725	0.966255	0.989199
Abca8a	Abca8a	-1.27148	0.00114928	0.0141818
Abca8b	Abca8b	0.0602016	0.872079	0.962988
Abca9	Abca9	0.304763	0.494873	0.784235
Abcb10	Abcb10	-0.0480427	0.906598	0.973443
Abcb11	Abcb11	-0.0502462	0.991658	1
Abcb1a	Abcb1a	0.964753	0.639203	1
Abcb1b	Abcb1b	1.38886	0.00445112	0.0371501
Abcb4	Abcb4	0.209184	0.690229	0.897673
Abcb5	Abcb5	1.87189	0.523391	1
Abcb6	Abcb6	-0.701472	0.0825094	0.282651
Abcb7	Abcb7	-0.148238	0.701805	0.902394
Abcb8	Abcb8	0.151738	0.677773	0.892564
Abcb9	Abcb9	-1.27888	0.00184625	0.0196231
Abcc1	Abcc1	0.675648	0.0591337	0.226478
Abcc10	Abcc10	0.38835	0.331478	0.649778
Abcc12	Abcc12	1.61391	0.000568333	0.00860205
Abcc2	Abcc2	-0.617361	0.815645	1
Abcc3	Abcc3	1.42141	0.130202	0.383087
Abcc4	Abcc4	1.28883	0.00119938	0.0146125
Abcc5	Abcc5	-0.147698	0.668759	0.888349
Abcc6	Abcc6	1.34446	0.492286	1
Abcc8	Abcc8	-2.16802	0.000320289	0.00593137
Abcc9	Abcc9	2.77595	0.0624516	1
Abcd1	Abcd1	0.345432	0.359294	0.677323
Abcd2	Abcd2	0.00924363	0.981194	0.994333
Abcd3	Abcd3	0.44079	0.230018	0.535471
Abcd4	Abcd4	0.677368	0.0896184	0.298494
Abce1	Abce1	-0.24989	0.5141	0.798085
Abcf1	Abcf1	-0.228788	0.519225	0.801609
Abcf2	Abcf2	-0.0434756	0.902239	0.972169
Abcf3	Abcf3	-0.393294	0.304847	0.622333
Abcg1	Abcg1	0.228071	0.523434	0.803607
Abcg2	Abcg2	-0.625827	0.162732	0.438364
Abcg3	Abcg3	0.784583	0.666538	1
Abcg4	Abcg4	-1.15582	0.00229232	0.0228848
Abcg5	Abcg5	1.55166	0.579887	1
Abcg8	Abcg8	-0.120454	0.942035	1
Abhd1	Abhd1	-0.0721892	0.849491	0.953089
Abhd10	Abhd10	-0.0216808	0.954792	0.986631
Abhd11	Abhd11	0.184335	0.68768	0.896684
Abhd11os	Abhd11os	0.112198	0.846691	0.951718
Abhd12	Abhd12	-0.222068	0.532761	0.808776
Abhd12b	Abhd12b	-2.51581	0.577195	1
Abhd13	Abhd13	-0.423686	0.265767	0.580859
Abhd14a	Abhd14a	-0.0522086	0.919191	0.976579
Abhd14b	Abhd14b	0.349951	0.45213	0.754448
Abhd15	Abhd15	0.852017	0.200136	0.494915
Abhd16a	Abhd16a	0.0721134	0.878775	0.964591
Abhd16b	Abhd16b	0.558769	0.730062	1
Abhd17a	Abhd17a	-0.74201	0.193208	0.48575
Abhd17b	Abhd17b	0.00458405	0.989854	0.997626
Abhd17c	Abhd17c	-0.350489	0.371403	0.687633
Abhd2	Abhd2	-0.0931815	0.804224	0.935957
Abhd3	Abhd3	0.292955	0.458032	0.758217
Abhd4	Abhd4	0.973159	0.00561525	0.0432618
Abhd5	Abhd5	-0.303286	0.419011	0.732028
Abhd6	Abhd6	-0.621197	0.0998824	0.321877
Abhd8	Abhd8	-0.943006	0.0475237	0.195166
Abi1	Abi1	-0.198947	0.565488	0.829912
Abi2	Abi2	-0.898545	0.0476638	0.195588
Abi3	Abi3	0.0768695	0.892276	0.96914
Abi3bp	Abi3bp	0.539608	0.427513	0.738848
Abl1	Abl1	0.486451	0.163275	0.43896
Abl2	Abl2	-0.31807	0.360005	0.678338
Ablim1	Ablim1	-0.86939	0.0300304	0.143245
Ablim2	Ablim2	-2.11617	5.3539e-06	0.000443368
Ablim3	Ablim3	-2.11401	0.000127832	0.00304419
Abr	Abr	-1.12919	0.00456728	0.0377429
Abra	Abra	-1.09294	0.76014	1
Abracl	Abracl	0.206167	0.687537	0.896684
Abt1	Abt1	0.0384488	0.928026	0.979072
Abtb1	Abtb1	-0.14971	0.755154	0.920614
Abtb2	Abtb2	1.03027	0.0154569	0.0909557
Acaa1a	Acaa1a	0.573776	0.23615	0.543377
Acaa1b	Acaa1b	0.90778	0.288643	0.606532
Acaa2	Acaa2	0.491226	0.27647	0.593066
Acaca	Acaca	-0.818117	0.0239657	0.123189
Acacb	Acacb	1.00929	0.0288712	0.139403
Acad10	Acad10	0.824293	0.093386	0.307097
Acad11	Acad11	0.570523	0.114624	0.353111
Acad12	Acad12	1.39148	0.0232734	0.120548
Acad8	Acad8	0.351392	0.422322	0.734803
Acad9	Acad9	0.195882	0.585254	0.840631
Acadl	Acadl	1.41715	0.000117672	0.00289418
Acadm	Acadm	1.05945	0.00662892	0.0491576
Acads	Acads	1.31248	0.00160387	0.0179053
Acadsb	Acadsb	0.312092	0.373915	0.691308
Acadvl	Acadvl	0.862487	0.0734741	0.261723
Acan	Acan	-1.88694	0.00605983	0.0459922
Acap1	Acap1	0.295692	0.804278	0.935957
Acap2	Acap2	0.137774	0.715869	0.907872
Acap3	Acap3	-0.747366	0.0304199	0.144598
Acat1	Acat1	-0.382464	0.270823	0.586871
Acat2	Acat2	-1.60782	0.00402536	0.0348532
Acat3	Acat3	-0.301364	0.413961	0.727645
Acbd3	Acbd3	0.0717311	0.839442	0.949257
Acbd4	Acbd4	0.521702	0.21282	0.512266
Acbd5	Acbd5	0.411184	0.26162	0.57581
Acbd6	Acbd6	-0.204352	0.608642	0.855665
Acbd7	Acbd7	-0.655917	0.639803	1
Accs	Accs	1.18905	0.00413602	0.0352873
Accsl	Accsl	-4.11871	0.0447461	1
Acd	Acd	-0.0791668	0.838075	0.94896
Ace	Ace	-0.130861	0.772076	0.92561
Ace2	Ace2	1.50537	0.0105442	0.0694461
Ace3	Ace3	-0.693266	0.791337	1
Acer1	Acer1	0.0290295	0.995078	1
Acer2	Acer2	-0.320478	0.739958	0.915709
Acer3	Acer3	0.487871	0.214488	0.514359
Ache	Ache	-2.26212	0.000139299	0.00320571
Acin1	Acin1	0.175111	0.60962	0.8561
Ackr1	Ackr1	-1.9746	0.000270135	0.00527168
Ackr2	Ackr2	-3.13533	0.0721879	1
Ackr3	Ackr3	0.549215	0.165343	0.442404
Ackr4	Ackr4	0.349376	0.492171	0.782652
Acly	Acly	-1.36721	0.00146746	0.0167872
Acmsd	Acmsd	-0.80208	0.351219	0.670192
Acn9	Acn9	0.365301	0.559041	0.826015
Acnat1	Acnat1	-1.10074	0.537785	1
Acnat2	Acnat2	-0.19011	0.967219	1
Aco1	Aco1	0.276355	0.453127	0.75494
Aco2	Aco2	-0.0565467	0.870265	0.961737
Acot1	Acot1	1.15937	0.0113079	0.0728895
Acot10	Acot10	-3.64357	0.334934	1
Acot11	Acot11	0.904752	0.0212263	0.113763
Acot12	Acot12	-1.3702	0.369282	1
Acot13	Acot13	0.294946	0.554237	0.823353
Acot2	Acot2	0.803536	0.0591939	0.226598
Acot3	Acot3	-2.65041	0.0386428	0.169484
Acot4	Acot4	-0.844225	0.409743	0.72396
Acot5	Acot5	0.149289	0.908458	1
Acot6	Acot6	0.375301	0.436813	0.744517
Acot7	Acot7	-2.09814	1.70195e-06	0.000240252
Acot8	Acot8	-0.00364745	0.992931	0.998588
Acot9	Acot9	-1.08991	0.00726647	0.0525572
Acox1	Acox1	0.688224	0.0524637	0.209135
Acox2	Acox2	0.693723	0.402642	0.717455
Acox3	Acox3	0.186434	0.615106	0.85814
Acoxl	Acoxl	-0.724824	0.711849	1
Acp1	Acp1	-0.0660334	0.856887	0.956004
Acp2	Acp2	-0.225674	0.531383	0.808153
Acp5	Acp5	1.63742	0.255916	1
Acp6	Acp6	0.656535	0.111857	0.347286
Acpp	Acpp	0.712497	0.560932	0.826669
Acpt	Acpt	-0.1419	0.910629	1
Acr	Acr	-0.448429	0.474894	0.770114
Acrbp	Acrbp	0.27875	0.559448	0.826054
Acrv1	Acrv1	0.773698	0.845705	1
Acsbg1	Acsbg1	0.620427	0.148344	0.41497
Acsbg2	Acsbg2	-0.731455	0.671257	1
Acsf2	Acsf2	1.16787	0.00416816	0.0354652
Acsf3	Acsf3	0.593179	0.14542	0.409858
Acsl1	Acsl1	-1.12916	0.00746899	0.0536087
Acsl3	Acsl3	-0.390664	0.25558	0.567639
Acsl4	Acsl4	-2.11787	1.77252e-05	0.000895364
Acsl5	Acsl5	0.457138	0.281758	0.599068
Acsl6	Acsl6	0.197497	0.621167	0.861607
Acsm1	Acsm1	-2.38005	0.627357	1
Acsm3	Acsm3	0.123501	0.800844	0.935043
Acsm5	Acsm5	0.931059	0.602995	1
Acss1	Acss1	1.54711	0.000285236	0.00547807
Acss2	Acss2	0.142825	0.770456	0.92534
Acss2os	Acss2os	0.0384283	0.945344	0.983976
Acss3	Acss3	2.05013	0.00644067	0.0482092
Acta1	Acta1	-0.335531	0.629279	0.866317
Acta2	Acta2	2.04611	3.64373e-07	0.000124687
Actb	Actb	0.276906	0.443147	0.74725
Actc1	Actc1	0.185881	0.920564	1
Actg1	Actg1	-0.121253	0.729765	0.912482
Actg2	Actg2	1.7405	0.194632	1
Actl10	Actl10	-0.092479	0.932032	0.979612
Actl6a	Actl6a	0.68651	0.0891221	0.297597
Actl6b	Actl6b	-1.72606	0.000105037	0.0027008
Actl7a	Actl7a	0.970552	0.78828	1
Actl7b	Actl7b	-3.14319	0.406718	1
Actl9	Actl9	-1.60529	0.398911	1
Actn1	Actn1	1.28013	0.000884381	0.0116712
Actn2	Actn2	-2.13817	0.000555764	0.0084688
Actn3	Actn3	-1.32937	0.0333213	0.15359
Actn4	Actn4	0.577636	0.0942211	0.309115
Actr10	Actr10	-0.396265	0.276902	0.593507
Actr1a	Actr1a	-0.576281	0.111159	0.345938
Actr1b	Actr1b	-0.212423	0.557468	0.825346
Actr2	Actr2	-0.534283	0.143714	0.40687
Actr3	Actr3	-0.416557	0.233381	0.539607
Actr3b	Actr3b	-2.28634	1.30719e-06	0.000199772
Actr5	Actr5	0.407368	0.405326	0.719791
Actr6	Actr6	-0.268173	0.51333	0.797978
Actr8	Actr8	-0.109706	0.777471	0.927375
Actrt1	Actrt1	-1.46932	0.768422	1
Actrt3	Actrt3	-3.2695	0.0184116	0.102559
Acvr1	Acvr1	-0.357102	0.416754	0.730048
Acvr1b	Acvr1b	-1.03862	0.00484433	0.0391846
Acvr1c	Acvr1c	-1.93889	0.0109641	0.0712176
Acvr2a	Acvr2a	-1.06835	0.0213827	0.114329
Acvr2b	Acvr2b	0.28765	0.512611	0.797254
Acvrl1	Acvrl1	2.14503	0.00444309	0.0371422
Acy1	Acy1	0.897263	0.0384978	0.169036
Acy3	Acy3	1.14647	0.0451952	0.188705
Acyp1	Acyp1	0.520722	0.428223	0.738925
Acyp2	Acyp2	-0.395309	0.525052	0.805276
Ada	Ada	0.466428	0.419218	0.732167
Adad1	Adad1	2.30157	0.638425	1
Adad2	Adad2	-1.61521	0.745716	1
Adal	Adal	0.194418	0.612752	0.857591
Adam10	Adam10	0.258745	0.464119	0.763156
Adam11	Adam11	-1.58223	2.02604e-05	0.000963502
Adam12	Adam12	0.156976	0.715084	0.907832
Adam15	Adam15	0.0586723	0.867456	0.960782
Adam17	Adam17	0.662083	0.0618991	0.233826
Adam18	Adam18	1.43381	0.773756	1
Adam19	Adam19	-1.07845	0.0150732	0.0891309
Adam1a	Adam1a	-0.00335411	0.994146	0.999087
Adam1b	Adam1b	1.24535	0.459861	1
Adam2	Adam2	2.30157	0.638425	1
Adam21	Adam21	-0.456916	0.613965	0.857972
Adam22	Adam22	-1.03049	0.0144574	0.0865629
Adam23	Adam23	-1.10622	0.0125083	0.0781633
Adam24	Adam24	1.35174	0.786616	1
Adam28	Adam28	-0.110959	0.980503	1
Adam3	Adam3	-3.44978	0.324139	1
Adam30	Adam30	1.35174	0.786616	1
Adam32	Adam32	0.635504	0.622252	1
Adam33	Adam33	1.41431	0.00768206	0.0548223
Adam4	Adam4	-0.184561	0.893764	1
Adam5	Adam5	1.11069	0.243559	0.55227
Adam7	Adam7	0.586231	0.796248	1
Adam8	Adam8	0.431493	0.377363	0.69527
Adam9	Adam9	0.771469	0.0308222	0.14598
Adamts1	Adamts1	1.19427	0.00195639	0.0204893
Adamts10	Adamts10	-0.0234569	0.94972	0.98495
Adamts12	Adamts12	1.01228	0.0336915	0.154835
Adamts13	Adamts13	-2.30982	0.10305	1
Adamts14	Adamts14	2.06349	0.000285576	0.00547807
Adamts15	Adamts15	-0.635532	0.117102	0.35827
Adamts16	Adamts16	-1.33746	0.0101159	0.0673879
Adamts17	Adamts17	-0.986693	0.0188244	0.104189
Adamts18	Adamts18	-1.69352	0.0170691	0.0973846
Adamts19	Adamts19	-0.227693	0.735563	0.913831
Adamts2	Adamts2	0.507473	0.286532	0.604481
Adamts20	Adamts20	0.27023	0.505435	0.792239
Adamts3	Adamts3	-1.12023	0.0227707	0.119081
Adamts4	Adamts4	1.60685	0.00148484	0.0168758
Adamts5	Adamts5	0.728606	0.0843749	0.286609
Adamts6	Adamts6	0.384459	0.479797	0.774375
Adamts7	Adamts7	0.550637	0.1648	0.441551
Adamts8	Adamts8	-0.332887	0.431076	0.740421
Adamts9	Adamts9	0.560772	0.20337	0.499771
Adamtsl1	Adamtsl1	1.17714	0.00824341	0.058032
Adamtsl2	Adamtsl2	-2.06908	0.000409863	0.0069267
Adamtsl3	Adamtsl3	1.8526	7.2213e-05	0.00211283
Adamtsl4	Adamtsl4	1.96384	0.000111514	0.00280854
Adamtsl5	Adamtsl5	2.80868	3.35914e-06	0.000343353
Adap1	Adap1	-2.58252	4.43816e-07	0.000136982
Adap2	Adap2	-1.00997	0.510121	1
Adar	Adar	-0.659622	0.0835838	0.285152
Adarb1	Adarb1	-1.75382	6.70069e-05	0.00202061
Adarb2	Adarb2	-0.675929	0.0874954	0.293911
Adat1	Adat1	-0.262932	0.527535	0.806364
Adat2	Adat2	0.178998	0.672509	0.890394
Adat3	Adat3	0.232203	0.694599	0.899669
Adck1	Adck1	-0.50773	0.212894	0.512311
Adck2	Adck2	-0.0389655	0.918556	0.976515
Adck3	Adck3	-0.242275	0.562028	0.827507
Adck4	Adck4	0.627156	0.111373	0.346359
Adck5	Adck5	0.295448	0.565009	0.829801
Adcy1	Adcy1	-2.25033	8.74574e-07	0.000170041
Adcy10	Adcy10	-0.41309	0.672635	0.890394
Adcy2	Adcy2	-1.182	0.00468156	0.0382712
Adcy3	Adcy3	-1.12523	0.00230179	0.0229319
Adcy4	Adcy4	2.69615	0.163664	1
Adcy5	Adcy5	-1.69472	3.16362e-05	0.00125754
Adcy6	Adcy6	0.205877	0.586545	0.841641
Adcy7	Adcy7	-0.645973	0.17364	0.456117
Adcy8	Adcy8	-0.579809	0.114091	0.351863
Adcy9	Adcy9	-0.805066	0.0257546	0.129729
Adcyap1	Adcyap1	-2.49118	0.000230877	0.00468934
Adcyap1r1	Adcyap1r1	0.326783	0.367937	0.684642
Add1	Add1	-0.194215	0.57314	0.834166
Add2	Add2	-1.57282	0.000552794	0.00843172
Add3	Add3	0.482456	0.163004	0.438733
Adgb	Adgb	1.07672	0.0444923	0.186661
Adh1	Adh1	2.35344	0.131777	1
Adh4	Adh4	-0.44782	0.846516	1
Adh5	Adh5	0.374204	0.432032	0.741211
Adh7	Adh7	0.593006	0.583626	0.839059
Adhfe1	Adhfe1	0.533892	0.140231	0.400769
Adi1	Adi1	0.692491	0.0640168	0.238959
Adipoq	Adipoq	1.48294	0.685655	1
Adipor1	Adipor1	0.386871	0.293486	0.611638
Adipor2	Adipor2	0.281513	0.426487	0.738466
Adk	Adk	0.647654	0.0947496	0.310396
Adm	Adm	1.19876	0.0696014	0.253017
Adm2	Adm2	-0.219175	0.926916	1
Adnp	Adnp	-0.034413	0.941444	0.98259
Adnp2	Adnp2	-0.0913234	0.823185	0.943274
Ado	Ado	-0.142951	0.692194	0.898847
Adora1	Adora1	-0.330218	0.333596	0.651344
Adora2a	Adora2a	-1.30281	0.0226461	0.118548
Adora2b	Adora2b	0.968905	0.0370513	0.164545
Adora3	Adora3	-0.19011	0.967219	1
Adpgk	Adpgk	-0.0616353	0.8673	0.960782
Adprh	Adprh	-0.181433	0.670812	0.889496
Adprhl1	Adprhl1	1.6031	0.41433	1
Adprhl2	Adprhl2	0.256649	0.566996	0.830892
Adprm	Adprm	0.26813	0.520071	0.802127
Adra1a	Adra1a	0.657851	0.14438	0.407899
Adra1b	Adra1b	-1.73807	0.00341488	0.0308929
Adra1d	Adra1d	-0.383084	0.502503	0.789739
Adra2a	Adra2a	0.0413769	0.908336	0.974052
Adra2b	Adra2b	0.185016	0.927695	1
Adra2c	Adra2c	-1.48294	0.00758212	0.0542254
Adrb1	Adrb1	-0.199865	0.637469	0.870739
Adrb2	Adrb2	2.49297	0.0419402	0.179164
Adrb3	Adrb3	1.12035	0.0948277	0.310557
Adrbk1	Adrbk1	-0.876193	0.0185731	0.103161
Adrbk2	Adrbk2	-0.927572	0.018039	0.101075
Adrm1	Adrm1	-0.163154	0.683838	0.894936
Adsl	Adsl	0.496579	0.166625	0.444775
Adss	Adss	-0.536536	0.145784	0.41037
Adssl1	Adssl1	1.39986	0.065142	0.241897
Adtrp	Adtrp	-1.42606	0.570325	1
Aebp1	Aebp1	2.21929	1.82985e-07	9.00115e-05
Aebp2	Aebp2	0.368907	0.315928	0.632597
Aen	Aen	0.0999997	0.791397	0.931951
Aes	Aes	-0.579661	0.150732	0.418637
Afap1	Afap1	-0.537764	0.191286	0.483622
Afap1l1	Afap1l1	-0.479165	0.302636	0.620446
Afap1l2	Afap1l2	1.32319	0.00054732	0.00838906
Aff1	Aff1	1.08802	0.0116085	0.0741895
Aff2	Aff2	-0.914839	0.157775	0.430672
Aff3	Aff3	-1.08691	0.0261918	0.131301
Aff4	Aff4	-0.053076	0.885338	0.966979
Afg3l1	Afg3l1	0.551355	0.199932	0.494597
Afg3l2	Afg3l2	-0.313532	0.39851	0.713809
Afmid	Afmid	0.419356	0.407675	0.721683
Afp	Afp	0.702449	0.82758	1
Aftph	Aftph	-0.476411	0.187201	0.47759
Aga	Aga	1.36233	0.00176781	0.019112
Agap1	Agap1	-0.705121	0.0814772	0.280029
Agap2	Agap2	-1.81775	9.20512e-06	0.000616586
Agap3	Agap3	-1.10117	0.00249888	0.0244013
Agbl1	Agbl1	0.0290295	0.995078	1
Agbl2	Agbl2	1.01403	0.0751253	0.265741
Agbl3	Agbl3	0.128549	0.754522	0.920614
Agbl4	Agbl4	-0.776343	0.176407	0.460196
Agbl5	Agbl5	0.107249	0.784905	0.929833
Ager	Ager	0.834662	0.16347	0.439147
Agfg1	Agfg1	-0.603494	0.113823	0.351292
Agfg2	Agfg2	-0.712625	0.109901	0.343313
Aggf1	Aggf1	0.365407	0.324147	0.641005
Agk	Agk	-0.788707	0.0338793	0.155434
Agl	Agl	0.42851	0.226652	0.531425
Agmat	Agmat	2.76013	0.277228	1
Agmo	Agmo	0.915066	0.432477	0.741532
Ago1	Ago1	-0.156803	0.665054	0.886345
Ago2	Ago2	-0.388376	0.412829	0.727083
Ago3	Ago3	0.452894	0.380533	0.698603
Ago4	Ago4	0.117343	0.755189	0.920614
Agpat1	Agpat1	-0.499761	0.189388	0.481137
Agpat2	Agpat2	0.792294	0.251249	0.561457
Agpat3	Agpat3	0.424175	0.223621	0.527937
Agpat4	Agpat4	-0.683222	0.0951956	0.311468
Agpat5	Agpat5	-0.255905	0.469665	0.76773
Agpat6	Agpat6	-0.381717	0.305718	0.623195
Agpat9	Agpat9	1.08421	0.0313109	0.147564
Agps	Agps	-0.149558	0.669461	0.888756
Agrn	Agrn	0.26197	0.451817	0.754194
Agrp	Agrp	-0.432034	0.624025	0.863523
Agt	Agt	0.857201	0.106726	0.336467
Agtpbp1	Agtpbp1	-1.6602	0.00020006	0.00418399
Agtr1a	Agtr1a	1.32745	0.0972965	0.316367
Agtr1b	Agtr1b	-1.63603	0.612546	1
Agtr2	Agtr2	2.05348	6.2918e-05	0.00193059
Agtrap	Agtrap	1.09328	0.00833655	0.0584785
Agxt2	Agxt2	-2.64228	0.588454	1
Ahctf1	Ahctf1	-0.0494905	0.90532	0.973298
Ahcy	Ahcy	0.4698	0.214287	0.51419
Ahcyl1	Ahcyl1	0.118358	0.730462	0.912811
Ahcyl2	Ahcyl2	-0.194315	0.588602	0.842673
Ahdc1	Ahdc1	0.146177	0.728954	0.912455
Ahi1	Ahi1	-0.92351	0.0217826	0.115838
Ahnak	Ahnak	1.8769	3.72769e-07	0.000124846
Ahr	Ahr	-0.618317	0.207692	0.504827
Ahrr	Ahrr	-0.713663	0.400963	0.716162
Ahsa1	Ahsa1	-0.262547	0.485475	0.778588
Ahsa2	Ahsa2	-0.305202	0.413936	0.727645
Aicda	Aicda	1.48294	0.685655	1
Aida	Aida	0.0217267	0.951901	0.985657
Aif1	Aif1	-1.49217	0.0168988	0.0968463
Aif1l	Aif1l	0.863186	0.0186574	0.103447
Aifm1	Aifm1	0.716772	0.0864507	0.291459
Aifm2	Aifm2	0.156889	0.711426	0.906207
Aifm3	Aifm3	0.353698	0.529938	0.807371
Aig1	Aig1	-0.506607	0.187475	0.477979
Aim1	Aim1	0.987983	0.144523	0.407987
Aim1l	Aim1l	-1.24145	0.326271	1
Aim2	Aim2	-0.503756	0.521896	0.803124
Aimp1	Aimp1	-0.0937022	0.800448	0.934915
Aimp2	Aimp2	-0.508403	0.161992	0.436946
Aip	Aip	-0.186784	0.663377	0.885818
Aipl1	Aipl1	-0.330129	0.847293	1
Aire	Aire	2.30157	0.638425	1
Airn	Airn	-0.042398	0.957373	0.987485
Ajap1	Ajap1	-1.98096	1.11849e-05	0.000682409
Ajuba	Ajuba	1.58662	0.000450839	0.00737643
Ak1	Ak1	-0.149792	0.731178	0.913047
Ak2	Ak2	0.959851	0.0340631	0.155959
Ak3	Ak3	0.879656	0.0110456	0.0715212
Ak4	Ak4	0.0113654	0.97886	0.993876
Ak5	Ak5	-0.63036	0.0807319	0.278609
Ak6	Ak6	-0.180447	0.65352	0.879767
Ak7	Ak7	0.858603	0.0457424	0.190205
Ak8	Ak8	0.71615	0.331895	0.650111
Akap1	Akap1	-0.291062	0.426567	0.738466
Akap10	Akap10	-0.114945	0.771242	0.92534
Akap11	Akap11	-0.868284	0.0259747	0.130503
Akap12	Akap12	0.891031	0.0186376	0.10341
Akap13	Akap13	0.278388	0.563246	0.828196
Akap14	Akap14	0.521065	0.433975	0.742279
Akap17b	Akap17b	-0.442396	0.32369	0.640404
Akap2	Akap2	0.215613	0.533253	0.808945
Akap3	Akap3	-1.71322	0.176849	1
Akap5	Akap5	-0.963072	0.0214815	0.11478
Akap6	Akap6	-1.56797	0.000596466	0.00889107
Akap7	Akap7	-0.854803	0.023677	0.122157
Akap8	Akap8	-0.120009	0.740202	0.915856
Akap8l	Akap8l	-0.201543	0.568403	0.831295
Akap9	Akap9	-0.461095	0.390657	0.707799
Akip1	Akip1	0.891472	0.0695097	0.252925
Akirin1	Akirin1	-0.0443456	0.898844	0.970429
Akirin2	Akirin2	-0.104221	0.764713	0.923581
Akna	Akna	0.453593	0.327777	0.645345
Aknad1	Aknad1	-2.51581	0.577195	1
Akr1a1	Akr1a1	-0.37837	0.348569	0.667984
Akr1b10	Akr1b10	0.854307	0.0352399	0.15966
Akr1b3	Akr1b3	-0.0487565	0.893782	0.969142
Akr1b7	Akr1b7	-1.57741	0.622417	1
Akr1b8	Akr1b8	0.793938	0.34458	0.663979
Akr1c12	Akr1c12	0.0290295	0.995078	1
Akr1c13	Akr1c13	0.776257	0.196258	0.489666
Akr1c14	Akr1c14	1.69212	6.71959e-06	0.000501188
Akr1c18	Akr1c18	-0.348416	0.833449	1
Akr1c19	Akr1c19	-2.33829	0.396786	1
Akr1c21	Akr1c21	-0.407411	0.859673	1
Akr1d1	Akr1d1	-2.38005	0.627357	1
Akr1e1	Akr1e1	0.640976	0.0972751	0.316365
Akr7a5	Akr7a5	0.260901	0.504537	0.7915
Akt1	Akt1	-0.127745	0.715506	0.907832
Akt1s1	Akt1s1	0.221838	0.579605	0.836669
Akt2	Akt2	0.437255	0.284744	0.602359
Akt3	Akt3	-1.39626	0.00134929	0.0158265
Aktip	Aktip	0.305746	0.388818	0.706253
Alad	Alad	0.170355	0.640833	0.872608
Alas1	Alas1	0.35858	0.328328	0.646066
Alas2	Alas2	0.0251187	0.975219	0.992816
Alb	Alb	-0.0502462	0.991658	1
Alcam	Alcam	-0.594803	0.15133	0.419781
Aldh16a1	Aldh16a1	0.558452	0.155636	0.42701
Aldh18a1	Aldh18a1	-0.281013	0.441831	0.746469
Aldh1a1	Aldh1a1	-0.931318	0.216662	0.517209
Aldh1a2	Aldh1a2	0.803723	0.263157	0.577896
Aldh1a3	Aldh1a3	-0.824815	0.125939	0.376026
Aldh1a7	Aldh1a7	-1.51144	0.194199	0.486578
Aldh1b1	Aldh1b1	-0.531525	0.26126	0.575577
Aldh1l1	Aldh1l1	1.15118	0.0019844	0.0207001
Aldh1l2	Aldh1l2	-0.227888	0.571873	0.833872
Aldh2	Aldh2	0.74983	0.0775114	0.271284
Aldh3a1	Aldh3a1	-0.814147	0.376355	0.694188
Aldh3a2	Aldh3a2	0.116989	0.748075	0.918665
Aldh3b1	Aldh3b1	1.16184	0.0289191	0.139508
Aldh3b2	Aldh3b2	-3.24893	0.000209264	0.00432286
Aldh4a1	Aldh4a1	0.331923	0.424019	0.736454
Aldh5a1	Aldh5a1	-0.0332735	0.924147	0.977358
Aldh6a1	Aldh6a1	0.704941	0.0469215	0.193298
Aldh7a1	Aldh7a1	0.82345	0.0403493	0.174635
Aldh8a1	Aldh8a1	-1.03877	0.627323	1
Aldh9a1	Aldh9a1	0.358329	0.36477	0.68201
Aldoa	Aldoa	-0.149406	0.69691	0.900367
Aldoart1	Aldoart1	0.737751	0.669284	1
Aldob	Aldob	-1.00539	0.315476	0.632035
Aldoc	Aldoc	0.272173	0.569558	0.832205
Alg1	Alg1	0.0742313	0.860876	0.957909
Alg10b	Alg10b	-0.222792	0.576727	0.835686
Alg11	Alg11	-0.326473	0.379768	0.697704
Alg12	Alg12	0.240401	0.54534	0.816907
Alg13	Alg13	0.15634	0.720405	0.909289
Alg14	Alg14	0.224219	0.579623	0.836669
Alg2	Alg2	-0.81954	0.0259524	0.130503
Alg3	Alg3	0.441362	0.263801	0.578632
Alg5	Alg5	0.199711	0.639287	0.87171
Alg6	Alg6	-0.0965858	0.822587	0.942991
Alg8	Alg8	0.162622	0.712413	0.906345
Alg9	Alg9	-0.544226	0.134881	0.391005
Alk	Alk	-0.853077	0.0555026	0.217492
Alkbh1	Alkbh1	-0.123677	0.756497	0.92096
Alkbh2	Alkbh2	-0.444482	0.380745	0.698603
Alkbh3	Alkbh3	0.475134	0.232512	0.538636
Alkbh4	Alkbh4	-0.0577999	0.897773	0.970147
Alkbh5	Alkbh5	0.46239	0.192988	0.485524
Alkbh6	Alkbh6	-0.0476504	0.917085	0.97612
Alkbh7	Alkbh7	0.181307	0.798334	0.934489
Alkbh8	Alkbh8	-0.364108	0.325296	0.642356
Allc	Allc	-4.34167	0.115683	1
Alms1	Alms1	0.277221	0.535835	0.810821
Alms1-ps2	Alms1-ps2	-0.353218	0.867179	1
Alox12	Alox12	0.250527	0.852852	1
Alox12b	Alox12b	1.43381	0.773756	1
Alox12e	Alox12e	-1.63603	0.612546	1
Alox15	Alox15	1.04096	0.793126	1
Alox5	Alox5	1.53061	0.104398	0.331778
Alox5ap	Alox5ap	1.3778	0.360003	1
Alox8	Alox8	-2.09105	0.476815	1
Aloxe3	Aloxe3	-1.25173	0.0444369	0.186479
Alpk1	Alpk1	0.606871	0.262461	0.576813
Alpk2	Alpk2	-0.44782	0.846516	1
Alpk3	Alpk3	-0.051316	0.958488	0.987856
Alpl	Alpl	0.557291	0.261079	0.575339
Als2	Als2	-0.341957	0.330436	0.648551
Als2cl	Als2cl	1.6226	0.000232041	0.00470185
Als2cr11	Als2cr11	-4.01157	0.189607	1
Als2cr12	Als2cr12	-0.352408	0.8426	1
Alx1	Alx1	1.45385	0.280842	1
Alx3	Alx3	2.37693	0.60543	1
Alx4	Alx4	0.282737	0.709087	0.905083
Alyref	Alyref	0.252132	0.476427	0.771547
Alyref2	Alyref2	-0.203488	0.650116	0.877958
Amacr	Amacr	0.243421	0.630016	0.866671
Ambp	Ambp	-0.0502462	0.991658	1
Ambra1	Ambra1	-0.419756	0.252736	0.563263
Amd1	Amd1	-0.232492	0.506707	0.792852
Amd2	Amd2	-0.232492	0.506707	0.792852
Amdhd1	Amdhd1	-3.21751	0.00119528	0.0145965
Amdhd2	Amdhd2	1.24254	0.0108672	0.0708915
Amer1	Amer1	-0.600254	0.148144	0.414862
Amer2	Amer2	-0.632321	0.105848	0.334568
Amer3	Amer3	-1.82931	0.00108436	0.0135905
Amfr	Amfr	0.123963	0.756255	0.920808
Amh	Amh	-0.7312	0.394637	0.710646
Amhr2	Amhr2	-1.15517	0.412038	1
Amica1	Amica1	1.26702	0.584657	1
Amigo1	Amigo1	-0.791318	0.0306012	0.145132
Amigo2	Amigo2	-0.356232	0.446394	0.750183
Amigo3	Amigo3	0.0441095	0.922162	0.977013
Ammecr1	Ammecr1	0.512472	0.291075	0.608798
Ammecr1l	Ammecr1l	0.433739	0.220731	0.523508
Amn	Amn	0.447637	0.605828	0.853822
Amn1	Amn1	-0.567946	0.19029	0.482499
Amot	Amot	0.755843	0.0565931	0.220061
Amotl1	Amotl1	0.99732	0.0049797	0.0399119
Amotl2	Amotl2	1.23286	0.000577855	0.00868824
Ampd1	Ampd1	1.87189	0.523391	1
Ampd2	Ampd2	-0.203152	0.566862	0.830817
Ampd3	Ampd3	0.962512	0.0262078	0.131301
Amph	Amph	-1.67772	0.000197066	0.00414154
Amt	Amt	0.873675	0.0216188	0.115317
Amy1	Amy1	-0.68707	0.140593	0.401211
Amz1	Amz1	-1.03507	0.0384665	0.168946
Amz2	Amz2	-0.935005	0.0145432	0.0868733
Anapc1	Anapc1	0.166276	0.647969	0.876789
Anapc10	Anapc10	0.0311168	0.935508	0.979893
Anapc11	Anapc11	-0.0326693	0.945113	0.983865
Anapc13	Anapc13	0.423474	0.485553	0.778588
Anapc15	Anapc15	0.218182	0.574389	0.83477
Anapc16	Anapc16	0.143814	0.688008	0.896963
Anapc2	Anapc2	0.282095	0.504473	0.791479
Anapc4	Anapc4	-0.154156	0.659275	0.883354
Anapc5	Anapc5	-0.533139	0.133646	0.388929
Anapc7	Anapc7	-0.0243415	0.951831	0.985657
Ang	Ang	1.31506	0.0911587	0.302014
Ang2	Ang2	2.37693	0.60543	1
Angel1	Angel1	-0.0642054	0.876483	0.964266
Angel2	Angel2	-0.154942	0.661779	0.884677
Angpt1	Angpt1	0.37027	0.354725	0.673693
Angpt2	Angpt2	-0.356272	0.663421	0.885818
Angpt4	Angpt4	1.18358	0.374025	1
Angptl1	Angptl1	1.11038	0.233036	0.538998
Angptl2	Angptl2	1.04366	0.0168248	0.0965158
Angptl3	Angptl3	-1.18794	0.475851	1
Angptl4	Angptl4	1.86578	5.00017e-06	0.000434849
Angptl6	Angptl6	-0.314612	0.515318	0.798624
Angptl7	Angptl7	-0.521833	0.632285	0.867749
Ank	Ank	-0.421814	0.243849	0.552689
Ank1	Ank1	-0.996926	0.0293063	0.140858
Ank2	Ank2	-0.838391	0.0625989	0.235473
Ank3	Ank3	-1.49423	0.00950199	0.064499
Ankar	Ankar	-1.61521	0.745716	1
Ankdd1b	Ankdd1b	-0.627929	0.240905	0.549418
Ankef1	Ankef1	-0.0925088	0.898025	0.970266
Ankfn1	Ankfn1	-0.863469	0.167131	0.445748
Ankfy1	Ankfy1	0.0289884	0.938576	0.981574
Ankhd1	Ankhd1	0.0172289	0.967546	0.989609
Ankib1	Ankib1	-0.0970998	0.784321	0.929833
Ankk1	Ankk1	-1.52721	0.320323	1
Ankle1	Ankle1	0.9914	0.0871532	0.293074
Ankle2	Ankle2	0.23952	0.515848	0.799043
Ankmy1	Ankmy1	0.154584	0.923206	1
Ankmy2	Ankmy2	-0.734332	0.0438187	0.184712
Ankra2	Ankra2	-0.522389	0.159711	0.433528
Ankrd1	Ankrd1	-2.51581	0.577195	1
Ankrd10	Ankrd10	-0.0373261	0.916238	0.975897
Ankrd11	Ankrd11	-0.0133244	0.976621	0.99328
Ankrd12	Ankrd12	-0.592663	0.268991	0.585152
Ankrd13a	Ankrd13a	0.565719	0.113519	0.350722
Ankrd13b	Ankrd13b	-1.17294	0.0011964	0.0145989
Ankrd13c	Ankrd13c	-0.341469	0.325363	0.642361
Ankrd13d	Ankrd13d	-1.21374	0.00400299	0.0346942
Ankrd16	Ankrd16	0.0218102	0.953561	0.986008
Ankrd17	Ankrd17	-0.413124	0.309105	0.62529
Ankrd2	Ankrd2	-0.264063	0.87986	1
Ankrd23	Ankrd23	0.343416	0.454582	0.755973
Ankrd24	Ankrd24	-0.460192	0.213215	0.512712
Ankrd26	Ankrd26	0.242669	0.593009	0.844386
Ankrd27	Ankrd27	-0.270612	0.472873	0.769005
Ankrd28	Ankrd28	0.395498	0.270314	0.586332
Ankrd29	Ankrd29	-0.0617443	0.891808	0.96914
Ankrd32	Ankrd32	-0.319965	0.408543	0.722615
Ankrd33	Ankrd33	-0.110959	0.980503	1
Ankrd33b	Ankrd33b	-1.81948	0.00549585	0.0427211
Ankrd34a	Ankrd34a	-2.48932	2.45288e-05	0.00106327
Ankrd34b	Ankrd34b	-2.04104	8.34366e-05	0.00231636
Ankrd34c	Ankrd34c	-1.72129	0.172764	0.454838
Ankrd35	Ankrd35	-2.08252	0.000871236	0.0115342
Ankrd36	Ankrd36	-0.0502462	0.991658	1
Ankrd37	Ankrd37	-1.59523	0.0544825	0.214832
Ankrd39	Ankrd39	-0.144571	0.782856	0.929434
Ankrd40	Ankrd40	0.57899	0.10596	0.334837
Ankrd42	Ankrd42	-0.295971	0.43393	0.742279
Ankrd44	Ankrd44	-0.50608	0.242529	0.550886
Ankrd45	Ankrd45	-0.876531	0.0321835	0.150371
[truncated: 18,010 more rows]

## Sheet: DE_Up_Ding et al
name	description	log2FoldChange	pvalue	padj
Vpreb3	Vpreb3	5.82203	2.21032	1
Mnda	Mnda	4.96194	1.45337	1
Hspb7	Hspb7	4.96194	1.45337	1
Cyp4f41-ps	Cyp4f41-ps	4.82972	1.33487	1
C1qtnf7	C1qtnf7	4.81623	1.31664	1
Gm15698	Gm15698	4.37873	2.74078	0.0193849
Gm15217	Gm15217	4.28502	1.40421	1
Matn1	Matn1	4.08378	1.92261	0.0755792
AI463170	AI463170	4.0471	1.33728	1
Tlr4	Tlr4	3.90321	2.74699	0.0192906
Rab38	Rab38	3.83361	1.98373	0.0685479
Sp5	Sp5	3.56504	1.59933	1
Ltb4r2	Ltb4r2	3.50807	4.65758	0.00100803
Csf2rb	Csf2rb	3.337	1.85333	0.0844428
Galr3	Galr3	3.33291	2.07444	0.0589921
Igf2os	Igf2os	3.30353	2.74285	0.0193442
Cfi	Cfi	3.12413	3.29649	0.00793446
Neu4	Neu4	3.1204	3.50876	0.00580066
Batf3	Batf3	3.0658	2.66617	0.0218766
Cd5l	Cd5l	3.05472	1.40821	1
Osr2	Osr2	3.04516	1.85313	0.08445
Tgm1	Tgm1	2.95918	8.11598	1.15228e-05
Grifin	Grifin	2.92296	1.37137	1
Bcas1	Bcas1	2.85268	9.51529	1.20138e-06
Neat1	Neat1	2.82151	5.31605	0.000429549
Adamtsl5	Adamtsl5	2.80868	5.47377	0.000343353
Ifi203	Ifi203	2.72455	2.71647	0.0201887
Anxa8	Anxa8	2.69722	1.87516	0.0817733
Epcam	Epcam	2.67349	1.49943	0.148696
Myrf	Myrf	2.65382	8.10947	1.15228e-05
Clcf1	Clcf1	2.64776	5.53558	0.000318794
Gjc3	Gjc3	2.63435	4.04723	0.00242592
Mir219a-2	Mir219a-2	2.6158	1.93783	0.0739568
4933416M07Rik	4933416M07Rik	2.61568	3.55131	0.00543375
Kcnmb1	Kcnmb1	2.58264	1.6634	0.115631
Hspb8	Hspb8	2.58008	9.59034	1.20138e-06
Gm16998	Gm16998	2.57546	1.91462	0.0766745
Bcas1os2	Bcas1os2	2.51693	8.09408	1.15228e-05
Mir16-1	Mir16-1	2.51097	1.71701	0.105682
Tead4	Tead4	2.50912	4.80665	0.00081458
C530044C16Rik	C530044C16Rik	2.5074	3.86193	0.00319062
Plekhf1	Plekhf1	2.49454	6.0831	0.000167523
9630013A20Rik	9630013A20Rik	2.49319	5.59521	0.000305366
Adrb2	Adrb2	2.49297	1.37737	0.179164
Ifi202b	Ifi202b	2.48477	3.34484	0.00738096
Map3k7cl	Map3k7cl	2.48225	2.11396	0.0548615
D030025P21Rik	D030025P21Rik	2.48151	5.30876	0.000434365
Mfap5	Mfap5	2.47574	4.67018	0.000993745
Bmp4	Bmp4	2.47245	6.80739	8.17554e-05
Nrk	Nrk	2.46115	6.00742	0.000178513
Cebpd	Cebpd	2.44905	8.21098	1.15228e-05
Foxd1	Foxd1	2.39297	2.15147	0.0514644
Tnfrsf11b	Tnfrsf11b	2.39201	1.84024	0.0865299
Tagln	Tagln	2.39198	9.29718	1.58811e-06
Hspb1	Hspb1	2.39105	4.27653	0.00174721
Map3k8	Map3k8	2.37402	4.93391	0.000701179
Cntf	Cntf	2.3679	6.30715	0.000143665
Steap4	Steap4	2.36329	5.36851	0.000391736
Plxnb3	Plxnb3	2.34836	5.72961	0.000252321
Lox	Lox	2.34496	6.39637	0.000131651
Hoxd8	Hoxd8	2.34129	1.93338	0.0743672
Enpp6	Enpp6	2.337	5.74042	0.000248839
Igfbp6	Igfbp6	2.33617	4.06165	0.00237527
Mir219b	Mir219b	2.32933	1.43994	0.162836
Echdc3	Echdc3	2.3261	2.47878	0.0302192
Tinagl1	Tinagl1	2.32571	2.4086	0.0340751
Ces1g	Ces1g	2.3223	1.86185	0.0833122
Casp12	Casp12	2.32042	5.54872	0.000318794
6430503K07Rik	6430503K07Rik	2.31368	1.47939	0.153162
Endou	Endou	2.31042	3.87479	0.00312516
Clec2d	Clec2d	2.30992	1.50209	0.148142
Ltb4r1	Ltb4r1	2.30427	2.82127	0.0170904
Bfsp2	Bfsp2	2.29096	1.49025	0.150793
Fam65c	Fam65c	2.27325	3.61358	0.0048694
Plp1	Plp1	2.25439	6.56693	0.000105803
Ms4a4d	Ms4a4d	2.25361	1.53454	0.1405
Dpt	Dpt	2.25192	4.64469	0.00100803
Myl9	Myl9	2.25081	8.02923	1.2022e-05
Tmem52	Tmem52	2.24974	1.63546	0.120262
Ly6a	Ly6a	2.24123	2.63796	0.0229319
Serpine1	Serpine1	2.23568	3.59472	0.0050407
Ccl7	Ccl7	2.23565	2.26553	0.0423029
H19	H19	2.23446	8.80946	4.06841e-06
Cxcl1	Cxcl1	2.22146	2.78205	0.018246
Matn3	Matn3	2.22101	1.34649	0.188289
Aebp1	Aebp1	2.21929	6.73758	9.00115e-05
Slc2a4	Slc2a4	2.21603	6.24297	0.00014899
Ifit1	Ifit1	2.21377	4.67386	0.000989787
Svep1	Svep1	2.21058	3.30954	0.0077801
Cldn11	Cldn11	2.1869	6.12079	0.000166295
Cd109	Cd109	2.18604	6.56894	0.000105803
S100a4	S100a4	2.18591	2.97529	0.0133407
Rln1	Rln1	2.18355	5.75397	0.000245462
Fas	Fas	2.18268	7.19729	4.16416e-05
Ifi44	Ifi44	2.18225	1.93309	0.0743672
Mir675	Mir675	2.17086	5.22775	0.000477797
Tpm2	Tpm2	2.16942	6.11037	0.000166295
Trh	Trh	2.16743	2.06471	0.0600989
Cdh19	Cdh19	2.16229	1.39908	0.173389
S100a6	S100a6	2.16143	4.70863	0.000944467
Ripply1	Ripply1	2.1599	3.32044	0.00764883
Tnfrsf12a	Tnfrsf12a	2.1592	5.00524	0.00064266
Flt1	Flt1	2.15637	2.57723	0.0255493
Serpina3g	Serpina3g	2.15557	2.89321	0.0152421
Efna1	Efna1	2.15265	2.49381	0.0294927
Acvrl1	Acvrl1	2.14503	2.35231	0.0371422
Ccl2	Ccl2	2.13399	3.82307	0.00338441
C1qtnf3	C1qtnf3	2.13219	3.81137	0.00345645
Col1a1	Col1a1	2.12563	5.7232	0.000252321
Ltbp2	Ltbp2	2.11167	5.96146	0.000186975
Zfp36	Zfp36	2.10473	3.64111	0.00466114
Ly75	Ly75	2.10369	1.58641	0.130382
Aspn	Aspn	2.10188	3.30761	0.0077928
Ptx3	Ptx3	2.09278	5.47093	0.000343377
Dysf	Dysf	2.09237	7.80669	1.63778e-05
Col12a1	Col12a1	2.09205	3.58977	0.00507291
Mir6367	Mir6367	2.08843	6.29505	0.000143665
Irgm2	Irgm2	2.08752	3.82674	0.00336076
Cnn1	Cnn1	2.08392	6.57981	0.000105803
Kcne4	Kcne4	2.08264	1.42477	0.166269
Hmga2	Hmga2	2.08103	1.63711	0.119925
Sema3b	Sema3b	2.07532	4.15781	0.00206904
Gm7173	Gm7173	2.07521	1.42638	0.165792
Fa2h	Fa2h	2.06806	4.86189	0.000763241
Cml5	Cml5	2.06784	1.31165	0.198818
Adamts14	Adamts14	2.06349	3.54428	0.00547807
Fgf2	Fgf2	2.06051	2.49587	0.0293703
Tlr13	Tlr13	2.05589	1.5819	0.131301
Agtr2	Agtr2	2.05348	4.20123	0.00193059
Cnn2	Cnn2	2.05159	7.70615	1.93535e-05
Acss3	Acss3	2.05013	2.19107	0.0482092
Col1a2	Col1a2	2.04947	7.20817	4.16416e-05
Acta2	Acta2	2.04611	6.43845	0.000124687
S100b	S100b	2.04464	4.06261	0.00237527
Cd44	Cd44	2.03956	5.91754	0.000196209
Gpr17	Gpr17	2.03879	7.58713	2.14361e-05
Eln	Eln	2.03758	4.36235	0.00152209
Flnc	Flnc	2.03574	7.17165	4.23818e-05
Egfl6	Egfl6	2.03462	2.71343	0.020287
Col3a1	Col3a1	2.03408	7.66267	1.94841e-05
I830012O16Rik	I830012O16Rik	2.03333	5.24104	0.000468207
Serping1	Serping1	2.02891	4.06338	0.00237527
Mir6381	Mir6381	2.01698	2.57807	0.0255292
Mmp23	Mmp23	2.01389	2.51889	0.0281672
Ctgf	Ctgf	2.01236	7.00444	5.56464e-05
C1ra	C1ra	2.01116	3.94633	0.00284073
Mag	Mag	2.0111	4.58884	0.00109943
Gbp5	Gbp5	2.00608	5.51462	0.000320867
Tnfaip2	Tnfaip2	2.00503	4.72837	0.00092229
Tmem88b	Tmem88b	1.99638	4.1759	0.0020151
Lama5	Lama5	1.9931	4.19865	0.00193827
Fzd10	Fzd10	1.9925	3.18762	0.00942724
Lgals3	Lgals3	1.9916	3.30391	0.00782878
Bcl3	Bcl3	1.98596	1.5197	0.143804
Mt1	Mt1	1.98471	4.55022	0.00117307
Gbp2	Gbp2	1.98092	5.28976	0.000436613
Lmod1	Lmod1	1.97788	5.93674	0.000190812
Mrgprf	Mrgprf	1.97539	1.41588	0.16862
Tnmd	Tnmd	1.96997	2.75165	0.0191391
Col8a1	Col8a1	1.96935	6.08201	0.000167523
Tcea3	Tcea3	1.96642	3.22339	0.00889515
Pear1	Pear1	1.96598	2.78691	0.0181194
Fam46b	Fam46b	1.9644	2.34043	0.0377429
Adamtsl4	Adamtsl4	1.96384	3.95267	0.00280854
Padi2	Padi2	1.9606	4.63163	0.00102402
Lcn2	Lcn2	1.95959	5.16621	0.000504011
Hspb6	Hspb6	1.95743	4.04895	0.00242469
Fxyd3	Fxyd3	1.95591	1.76078	0.0982566
Hspg2	Hspg2	1.9518	2.53773	0.0273432
C1s1	C1s1	1.94875	6.10692	0.000166295
Tgm2	Tgm2	1.94158	5.37569	0.000389844
Nkx2-2os	Nkx2-2os	1.94117	3.66402	0.00444455
LOC101056149	LOC101056149	1.94045	1.89188	0.0793985
Cfh	Cfh	1.9392	2.44298	0.0322377
Mfsd7a	Mfsd7a	1.93798	1.49487	0.14982
Tmem119	Tmem119	1.93768	2.74614	0.0192906
Dok1	Dok1	1.92695	2.61483	0.0238827
Icam1	Icam1	1.92652	5.62093	0.00030032
Col11a1	Col11a1	1.9203	5.93416	0.000190812
Plcg2	Plcg2	1.91865	4.77035	0.000872892
Pdk4	Pdk4	1.91818	5.97334	0.00018393
Dnm3os	Dnm3os	1.91392	2.72426	0.0200007
Anxa3	Anxa3	1.91112	6.12354	0.000166295
1700056E22Rik	1700056E22Rik	1.91037	1.73648	0.102365
Tfcp2l1	Tfcp2l1	1.90929	6.17283	0.000157807
Tnxb	Tnxb	1.90526	3.01065	0.0125797
Hmcn1	Hmcn1	1.90467	3.29442	0.00795141
Efemp1	Efemp1	1.90321	2.77971	0.0183039
Fbln2	Fbln2	1.90317	4.71508	0.000936288
Casq1	Casq1	1.89808	5.59494	0.000305366
Itga7	Itga7	1.89709	4.86406	0.000763241
Arsi	Arsi	1.89468	4.1798	0.00200866
Gm13031	Gm13031	1.88781	3.32844	0.00758809
Ggta1	Ggta1	1.88601	5.72623	0.000252321
Itga1	Itga1	1.88383	5.21084	0.000483751
Pcolce	Pcolce	1.88229	5.52644	0.000318794
Ahnak	Ahnak	1.8769	6.42856	0.000124846
Zfp488	Zfp488	1.87637	3.82707	0.00336076
C1rl	C1rl	1.87576	1.38446	0.177406
Car3	Car3	1.87511	2.98487	0.0131443
Trim6	Trim6	1.87255	1.6914	0.110289
Tmem159	Tmem159	1.87183	2.14084	0.0523999
Fam26e	Fam26e	1.86933	3.75284	0.00380954
Nrtn	Nrtn	1.86829	2.01651	0.0651168
Vgll3	Vgll3	1.86768	4.24408	0.00180913
Angptl4	Angptl4	1.86578	5.30101	0.000434849
Frk	Frk	1.86213	1.58719	0.130232
Rnase1	Rnase1	1.85756	1.55018	0.137593
Mir6950	Mir6950	1.85701	2.93024	0.0144181
Fbxo32	Fbxo32	1.85636	5.07983	0.00057956
Oasl2	Oasl2	1.85617	4.36899	0.00151998
Il6ra	Il6ra	1.8558	3.94422	0.0028455
Ifit3	Ifit3	1.85451	4.8031	0.000817504
Adamtsl3	Adamtsl3	1.8526	4.14138	0.00211283
Pvalb	Pvalb	1.84432	1.526	0.142421
Arpc1b	Arpc1b	1.84432	3.63813	0.00467914
Cyr61	Cyr61	1.84258	5.36897	0.000391736
Nkx2-2	Nkx2-2	1.84156	5.39769	0.000381822
Cav2	Cav2	1.84058	5.18381	0.000493263
Trim34b	Trim34b	1.84023	2.88205	0.0155404
Rab32	Rab32	1.83531	4.28475	0.00172026
Gm17359	Gm17359	1.83509	1.91805	0.0761617
Isg15	Isg15	1.82994	2.89031	0.0153166
Cideb	Cideb	1.82874	3.42782	0.00648765
Lims2	Lims2	1.82796	6.13224	0.000166295
Cdc20b	Cdc20b	1.82767	2.2906	0.0405718
P2ry2	P2ry2	1.82747	2.66125	0.0220541
Gfap	Gfap	1.82574	4.61823	0.00105317
Lgals1	Lgals1	1.82553	3.95359	0.00280712
Fn1	Fn1	1.82279	2.43937	0.0324279
Slc35d2	Slc35d2	1.80794	1.564	0.134914
Ehd2	Ehd2	1.8072	4.24085	0.00181169
Ptgds	Ptgds	1.80606	3.25031	0.00854643
Plekha4	Plekha4	1.80527	3.66384	0.00444455
Cd63	Cd63	1.79302	2.80081	0.0177485
Frmd8	Frmd8	1.7911	4.20259	0.00192828
Cd248	Cd248	1.78543	3.7708	0.00372142
Fam129a	Fam129a	1.78109	3.48896	0.00594395
Slc25a34	Slc25a34	1.78097	1.96452	0.0708165
Mmrn2	Mmrn2	1.77406	1.56753	0.134117
Anxa1	Anxa1	1.77339	4.03526	0.00247671
2210011C24Rik	2210011C24Rik	1.77283	2.35361	0.0370907
S1pr3	S1pr3	1.77133	5.50852	0.00032325
Renbp	Renbp	1.76108	2.55022	0.0267602
C430049B03Rik	C430049B03Rik	1.76076	3.52362	0.00565934
Il15ra	Il15ra	1.76036	2.23296	0.0447548
Oas1b	Oas1b	1.75982	1.5281	0.141862
Rinl	Rinl	1.75807	1.76461	0.0977621
Vim	Vim	1.75349	6.00584	0.000178513
Crispld2	Crispld2	1.75239	2.94432	0.0140876
Mbp	Mbp	1.75025	5.07143	0.000588266
Gbp6	Gbp6	1.74704	2.97571	0.0133407
Dhrs1	Dhrs1	1.74647	4.36538	0.00151998
Sapcd1	Sapcd1	1.74311	1.64063	0.119389
Nlrc5	Nlrc5	1.74304	3.09591	0.0109375
Serpina3i	Serpina3i	1.74258	2.3141	0.0391846
5430435G22Rik	5430435G22Rik	1.73923	4.52484	0.00121161
Mir99a	Mir99a	1.7362	1.4457	0.161116
Plekhg2	Plekhg2	1.73445	3.51551	0.00575223
Thbs2	Thbs2	1.72407	5.27549	0.000443368
Fcgrt	Fcgrt	1.72391	3.38709	0.0069267
Tspo	Tspo	1.72049	2.48239	0.0300159
Asap3	Asap3	1.71998	4.2612	0.00177172
Mt2	Mt2	1.7196	5.52405	0.000318794
Plin4	Plin4	1.71921	2.81824	0.0171605
Pdlim2	Pdlim2	1.71861	3.75703	0.00379441
Col5a1	Col5a1	1.71383	5.69395	0.000262787
Fxyd1	Fxyd1	1.71222	2.94624	0.014061
Cpa4	Cpa4	1.71132	1.87358	0.0818649
Ssc5d	Ssc5d	1.70592	2.95515	0.013839
Nid2	Nid2	1.70527	4.3945	0.00147133
Leprel1	Leprel1	1.70316	3.99831	0.0026381
Col14a1	Col14a1	1.70244	4.42196	0.00140842
Myl12a	Myl12a	1.70154	5.37986	0.00038844
Osmr	Osmr	1.69749	3.4582	0.00617187
Mfap4	Mfap4	1.69716	4.64616	0.00100803
Csf1	Csf1	1.69624	4.64556	0.00100803
Kctd11	Kctd11	1.69598	3.472	0.00605712
Palld	Palld	1.69571	3.74749	0.00383049
Col6a2	Col6a2	1.69394	4.99018	0.00064924
E130215H24Rik	E130215H24Rik	1.69233	2.15484	0.0511854
Akr1c14	Akr1c14	1.69212	5.17266	0.000501188
Twist2	Twist2	1.69014	1.93023	0.0746533
Sytl4	Sytl4	1.68974	1.69201	0.11027
4930523C07Rik	4930523C07Rik	1.68774	3.83143	0.00333897
Apbb1ip	Apbb1ip	1.68315	1.44698	0.161009
Ddo	Ddo	1.68244	4.58678	0.00110166
Dpep1	Dpep1	1.67796	2.32436	0.0386466
Lrrc15	Lrrc15	1.67746	1.99844	0.0670251
Wisp2	Wisp2	1.67644	3.64012	0.00466373
Cxcl10	Cxcl10	1.67586	3.02673	0.0122326
Rras	Rras	1.67435	3.52409	0.00565934
Smad6	Smad6	1.67391	2.73495	0.019601
Serpina3h	Serpina3h	1.67383	3.79025	0.00359362
Sorbs3	Sorbs3	1.66868	3.8726	0.00313629
Atf3	Atf3	1.66838	2.50695	0.0287991
9530053A07Rik	9530053A07Rik	1.66518	1.86234	0.0832717
Emilin1	Emilin1	1.66415	3.27349	0.00824566
Ddx60	Ddx60	1.66412	2.4846	0.0299112
Ecscr	Ecscr	1.66344	1.94709	0.0728401
Ptrf	Ptrf	1.66282	5.19915	0.000488182
Eva1b	Eva1b	1.66167	1.84406	0.0860336
2610206C17Rik	2610206C17Rik	1.66025	1.89334	0.0792859
Msn	Msn	1.65994	4.23553	0.00181901
Igfbp7	Igfbp7	1.65851	2.92037	0.0146125
Psmb9	Psmb9	1.65746	2.79835	0.0177993
Parp14	Parp14	1.65706	3.31033	0.00777371
C1qtnf2	C1qtnf2	1.65573	1.43931	0.162902
Rtp4	Rtp4	1.65533	2.65493	0.0222632
Parp3	Parp3	1.6535	4.75445	0.000893769
Uap1l1	Uap1l1	1.65053	2.47567	0.0303609
Wisp1	Wisp1	1.64951	3.04553	0.0118185
Tmem63a	Tmem63a	1.64865	4.32268	0.00162075
Atoh8	Atoh8	1.64688	3.91258	0.00296354
C1qb	C1qb	1.6468	1.89266	0.0793492
Loxl1	Loxl1	1.6436	4.55427	0.00116524
Vsig10	Vsig10	1.64339	2.76499	0.0187142
Crb2	Crb2	1.64311	4.12323	0.00217073
Pxdc1	Pxdc1	1.63976	3.72416	0.00402549
Bgn	Bgn	1.63855	2.38958	0.0350256
Dkk2	Dkk2	1.63732	2.20585	0.04693
S100a11	S100a11	1.63634	3.86237	0.00319062
Gm15417	Gm15417	1.63283	1.39297	0.175041
Man1c1	Man1c1	1.63271	3.98736	0.00266981
Gbp2b	Gbp2b	1.63187	1.40921	0.170688
Plekhg3	Plekhg3	1.63018	3.8879	0.00306215
Spsb2	Spsb2	1.62896	2.08391	0.058032
Lgi4	Lgi4	1.62891	2.83665	0.0167353
Thbs1	Thbs1	1.62793	3.84932	0.00322277
Llgl2	Llgl2	1.62771	2.82421	0.0170238
Tspan15	Tspan15	1.62768	3.09146	0.0110214
Syne3	Syne3	1.62721	1.56059	0.135553
Nmi	Nmi	1.62563	2.70502	0.0206014
Ifitm3	Ifitm3	1.62481	3.68788	0.00425512
Postn	Postn	1.62395	3.71852	0.00406705
Il1r1	Il1r1	1.6239	3.9329	0.00288399
Xkr5	Xkr5	1.62379	2.33301	0.0381124
Als2cl	Als2cl	1.6226	3.63444	0.00470185
Fam46c	Fam46c	1.62069	1.57956	0.131621
C230035I16Rik	C230035I16Rik	1.62068	2.13582	0.0527905
Lbp	Lbp	1.61998	5.10087	0.000562098
Slc44a3	Slc44a3	1.61906	1.45348	0.159577
Pdpn	Pdpn	1.61711	4.83063	0.00079127
Tmem204	Tmem204	1.61608	1.38472	0.177352
Nuak2	Nuak2	1.61572	4.39946	0.00146599
Abcc12	Abcc12	1.61391	3.2454	0.00860205
C3	C3	1.61218	5.08085	0.00057956
Sdc4	Sdc4	1.61074	4.45294	0.00134694
Prss23	Prss23	1.60969	4.64411	0.00100803
Lama4	Lama4	1.60811	3.11856	0.0105184
Adamts4	Adamts4	1.60685	2.82832	0.0168758
Prdx6	Prdx6	1.60512	4.26291	0.00177167
Lect1	Lect1	1.60382	2.89783	0.0151567
A330048O09Rik	A330048O09Rik	1.5984	1.45631	0.158907
Prr5l	Prr5l	1.59802	3.30043	0.00788147
Gal3st1	Gal3st1	1.59704	3.15777	0.00986136
Pawr	Pawr	1.59649	3.99145	0.00266234
Apod	Apod	1.59569	3.11694	0.0105207
Hmox1	Hmox1	1.59401	4.11749	0.00217969
Plau	Plau	1.59372	1.67947	0.112343
Stard13	Stard13	1.59285	3.74325	0.00386283
4632428N05Rik	4632428N05Rik	1.59124	2.83398	0.0167785
Trip10	Trip10	1.59029	3.32344	0.00761164
Lgals2	Lgals2	1.58908	1.64865	0.118087
Gm10046	Gm10046	1.58872	1.37128	0.180948
Irx1	Irx1	1.58768	3.07471	0.0113275
Rsad2	Rsad2	1.58763	2.92714	0.0144875
Ajuba	Ajuba	1.58662	3.34598	0.00737643
Fbxw10	Fbxw10	1.58515	1.45821	0.158352
Tmem176a	Tmem176a	1.5837	4.04556	0.00243109
Cnp	Cnp	1.58219	2.84861	0.0164621
Anxa2	Anxa2	1.58198	5.02679	0.000621824
Cd9	Cd9	1.58119	4.77193	0.000872565
Anpep	Anpep	1.58119	1.79034	0.0937224
Net1	Net1	1.57645	3.29123	0.0079863
Steap3	Steap3	1.57583	3.56077	0.0053429
Mvp	Mvp	1.57351	3.48794	0.0059441
Tep1	Tep1	1.57312	3.48408	0.00598329
Clic1	Clic1	1.57152	4.26459	0.00176847
Trim47	Trim47	1.57087	2.6131	0.0239631
Slc16a1	Slc16a1	1.57047	3.85812	0.00319881
Shroom3	Shroom3	1.56904	4.033	0.00247695
Itga5	Itga5	1.56895	3.09673	0.0109306
Pla2g4a	Pla2g4a	1.56794	2.54784	0.0268426
Myof	Myof	1.5665	4.23391	0.00181901
Ucp2	Ucp2	1.56615	3.7975	0.00355909
Ctsk	Ctsk	1.56571	2.68162	0.0213177
Ddr1	Ddr1	1.56271	3.49125	0.00594135
C1ql1	C1ql1	1.56255	3.06592	0.0114903
Ifi35	Ifi35	1.56219	2.44189	0.0322948
Ier3	Ier3	1.55921	3.0147	0.0124833
Icosl	Icosl	1.5564	1.75639	0.098936
Zbtb42	Zbtb42	1.55454	1.61287	0.124637
Tgif1	Tgif1	1.55401	3.38223	0.00695984
Slc22a4	Slc22a4	1.55384	2.53066	0.0275607
Bicc1	Bicc1	1.55219	3.69716	0.00419195
Tmbim1	Tmbim1	1.55087	4.10037	0.00223484
Anxa4	Anxa4	1.54942	3.86976	0.00315216
Fkbp10	Fkbp10	1.54868	4.39215	0.00147365
Gadd45b	Gadd45b	1.54762	2.96647	0.0135709
Acss1	Acss1	1.54711	3.5448	0.00547807
Klhdc7a	Klhdc7a	1.54701	3.23447	0.00874006
Sox10	Sox10	1.54659	3.71709	0.00407495
Sod3	Sod3	1.5463	2.94418	0.0140876
Gm19522	Gm19522	1.54477	1.41058	0.170215
Slc25a45	Slc25a45	1.5447	1.68941	0.110669
Tagln2	Tagln2	1.54263	3.35127	0.00733105
Smpd5	Smpd5	1.54159	1.8899	0.0796969
Heg1	Heg1	1.54079	3.466	0.00609634
Mmp2	Mmp2	1.54026	4.35513	0.00153569
Tmem106a	Tmem106a	1.5392	1.75026	0.100046
Ogn	Ogn	1.53848	2.16183	0.0505093
Fbxl13	Fbxl13	1.53793	1.59144	0.129293
Foxj1	Foxj1	1.5377	3.33039	0.00756796
Srpx2	Srpx2	1.53722	1.47245	0.154835
Loxl2	Loxl2	1.53695	4.42015	0.00141095
Fmod	Fmod	1.53675	4.23727	0.00181901
Vamp8	Vamp8	1.53595	1.94728	0.0728391
4930562F07Rik	4930562F07Rik	1.53386	2.37511	0.0357075
Nfatc4	Nfatc4	1.53153	2.4476	0.0320001
Irx2	Irx2	1.53018	1.67003	0.114329
Lrrc34	Lrrc34	1.52942	1.51319	0.145448
Tap2	Tap2	1.52931	3.30728	0.0077928
Tubb6	Tubb6	1.52494	3.882	0.00309213
Ugt8a	Ugt8a	1.52202	3.41042	0.00666446
Trim30a	Trim30a	1.52086	1.72612	0.104025
Col5a2	Col5a2	1.51841	4.60476	0.00106855
Zfp185	Zfp185	1.51816	2.60146	0.024431
Sema3d	Sema3d	1.51729	2.6747	0.021562
Emp1	Emp1	1.51655	4.38549	0.00149296
Mboat1	Mboat1	1.51634	2.88235	0.0155404
Rcsd1	Rcsd1	1.51603	2.59421	0.024796
Ccdc162	Ccdc162	1.51596	1.81047	0.0909944
Cnn3	Cnn3	1.51591	4.74614	0.000896568
Rcn3	Rcn3	1.51566	3.74881	0.0038274
Mrc2	Mrc2	1.5133	4.03577	0.00247671
Ifih1	Ifih1	1.51328	2.69156	0.0210268
Fbn1	Fbn1	1.51154	2.97208	0.013429
Serpina3n	Serpina3n	1.51099	3.85276	0.00321597
Twist1	Twist1	1.51077	2.61219	0.0239831
Casp8	Casp8	1.50984	1.6202	0.123189
Trip6	Trip6	1.50946	2.79416	0.0179098
Osr1	Osr1	1.50843	1.63324	0.120548
Nexn	Nexn	1.50825	2.4354	0.0326148
Slc12a7	Slc12a7	1.50797	4.26835	0.00176416
Sipa1	Sipa1	1.50702	3.14152	0.0101341
Gbp3	Gbp3	1.50583	3.43363	0.00642055
Ace2	Ace2	1.50537	1.97699	0.0694461
Gm15401	Gm15401	1.50396	1.99096	0.0677859
Tcf7l2	Tcf7l2	1.50393	2.43412	0.0326926
Kank2	Kank2	1.50391	3.46817	0.00607972
Dlk1	Dlk1	1.50376	4.11527	0.00218685
Lrrc36	Lrrc36	1.4992	1.64274	0.119081
Stx11	Stx11	1.49795	1.34517	0.188655
Apool	Apool	1.49764	2.93945	0.0141818
Tlr2	Tlr2	1.49757	3.21575	0.00900212
Msrb3	Msrb3	1.49703	3.66958	0.00439772
Ccdc67	Ccdc67	1.49679	2.50978	0.0286626
Fgl2	Fgl2	1.49565	3.91231	0.00296354
Ccdc89	Ccdc89	1.49529	1.39099	0.175622
Plin3	Plin3	1.4949	2.83726	0.0167353
Cyba	Cyba	1.49056	2.16994	0.0499473
Gadd45g	Gadd45g	1.4894	2.71268	0.0203089
Nat2	Nat2	1.48664	1.78333	0.094926
Rbpms	Rbpms	1.48657	2.46401	0.0310614
Fkbp7	Fkbp7	1.48306	2.33391	0.0380829
Cd14	Cd14	1.4826	1.43552	0.16361
Sugct	Sugct	1.47996	1.44895	0.160458
Igf2	Igf2	1.47957	4.03328	0.00247695
Slc43a3	Slc43a3	1.47952	2.71641	0.0201887
Ror1	Ror1	1.47861	2.27228	0.0419201
Dab2	Dab2	1.47813	2.08881	0.0575585
Cryab	Cryab	1.47604	4.12668	0.00215751
Pappa2	Pappa2	1.4755	2.45273	0.0317692
Prickle3	Prickle3	1.47344	2.34284	0.0376681
Sgms2	Sgms2	1.4724	3.18247	0.00948965
Mxra8	Mxra8	1.46994	4.17775	0.00201039
Tns1	Tns1	1.46976	4.13236	0.00213735
Stom	Stom	1.46723	3.67068	0.00439232
Snx33	Snx33	1.46703	3.99468	0.00265141
Psmb8	Psmb8	1.46553	1.70412	0.1081
Tgfbr2	Tgfbr2	1.46441	3.59122	0.00506235
Gm20319	Gm20319	1.46429	2.45105	0.0318376
Plscr1	Plscr1	1.46428	2.30274	0.0399119
E030019B06Rik	E030019B06Rik	1.46369	1.74238	0.101279
5730559C18Rik	5730559C18Rik	1.46286	3.41573	0.00662458
Col9a2	Col9a2	1.46235	2.07567	0.0588786
Dbp	Dbp	1.46231	3.04529	0.0118185
Synpo2	Synpo2	1.46112	3.3216	0.00763615
Zc3h12a	Zc3h12a	1.46055	2.5667	0.026031
Cxcl5	Cxcl5	1.45861	1.49104	0.150562
Parvb	Parvb	1.45806	2.99379	0.0129215
Tcf7l1	Tcf7l1	1.45747	2.38972	0.0350256
Hdc	Hdc	1.45741	1.98702	0.0681165
Erbb2	Erbb2	1.45673	3.74862	0.0038274
Bst2	Bst2	1.45625	1.88843	0.0799042
Nfkbiz	Nfkbiz	1.45623	3.24156	0.00863987
Cald1	Cald1	1.45462	3.45226	0.00624283
Wipf1	Wipf1	1.45398	3.08613	0.0111094
Glis3	Glis3	1.45205	2.68007	0.0213402
Loxl4	Loxl4	1.45161	1.43197	0.164413
Dmrta2	Dmrta2	1.45146	1.79383	0.0932741
Il3ra	Il3ra	1.4508	2.33455	0.0380829
Tgfb2	Tgfb2	1.45078	2.8198	0.0171234
Col4a6	Col4a6	1.44864	3.79024	0.00359362
A630019I02Rik	A630019I02Rik	1.44793	1.44082	0.162567
Vwa5a	Vwa5a	1.44749	4.24762	0.00179808
Tfeb	Tfeb	1.44741	2.34938	0.0372753
Gmnc	Gmnc	1.44526	1.93006	0.0746537
Tapbpl	Tapbpl	1.4439	2.37636	0.0356336
Tnfrsf1a	Tnfrsf1a	1.44367	4.17871	0.00200981
Ccdc102a	Ccdc102a	1.44275	3.27866	0.00815609
Ptpn14	Ptpn14	1.44112	4.26111	0.00177172
Pard3b	Pard3b	1.43908	3.47022	0.00606496
Lrrc17	Lrrc17	1.43689	2.25664	0.0429227
Nr1h3	Nr1h3	1.4358	1.92406	0.0753878
Rrad	Rrad	1.43537	1.31374	0.198123
Elf4	Elf4	1.43244	1.69596	0.109541
Spp1	Spp1	1.43221	1.86608	0.0828554
Cox6b2	Cox6b2	1.43104	2.10276	0.0560662
Nes	Nes	1.4307	3.97737	0.0027008
Cnksr3	Cnksr3	1.43031	2.76886	0.0186255
Neu3	Neu3	1.42917	2.39141	0.0349848
Lamb2	Lamb2	1.42808	3.85762	0.00319881
Zfp703	Zfp703	1.42778	3.23144	0.00878677
Usp18	Usp18	1.42501	1.96324	0.0709252
Morn3	Morn3	1.42461	1.44585	0.161106
Prtg	Prtg	1.42457	3.35901	0.00723418
Traf1	Traf1	1.424	3.29605	0.00793446
Plscr4	Plscr4	1.42363	2.11447	0.0548223
Itpkb	Itpkb	1.42195	3.37873	0.00700115
Lum	Lum	1.42061	2.56308	0.0262171
Galm	Galm	1.4202	2.42373	0.0332958
Epha2	Epha2	1.41995	2.04789	0.0617227
Ehhadh	Ehhadh	1.41941	1.43978	0.162836
C1qa	C1qa	1.41923	1.76854	0.0972863
Fbn2	Fbn2	1.4182	2.72177	0.0200889
S100a1	S100a1	1.41772	3.15902	0.00984832
Ston1	Ston1	1.41758	3.12142	0.0104586
Acadl	Acadl	1.41715	3.92933	0.00289418
Tead3	Tead3	1.41705	3.159	0.00984832
Pappa	Pappa	1.41663	2.4452	0.0321226
Ugt1a7c	Ugt1a7c	1.41613	3.26503	0.00835026
Cobll1	Cobll1	1.41593	2.63373	0.0230677
Lrig3	Lrig3	1.41478	2.55869	0.0264349
Adam33	Adam33	1.41431	2.11452	0.0548223
Tmem98	Tmem98	1.41356	3.13233	0.0102896
Ugt1a9	Ugt1a9	1.40951	3.20507	0.00916684
Olfml3	Olfml3	1.40924	2.39793	0.034692
Mcidas	Mcidas	1.40891	1.54108	0.139167
C1qc	C1qc	1.40773	1.63908	0.11958
Ugt1a2	Ugt1a2	1.40714	3.19525	0.00930602
Ugt1a10	Ugt1a10	1.40714	3.19525	0.00930602
Elovl7	Elovl7	1.40614	2.33694	0.0379564
Igsf11	Igsf11	1.40608	3.49517	0.0059286
Crtap	Crtap	1.40504	3.63291	0.00471132
Ugt1a5	Ugt1a5	1.40343	3.18032	0.00950153
Ugt1a1	Ugt1a1	1.40193	3.18138	0.00950153
Scara5	Scara5	1.4018	2.02357	0.0644041
Prkcdbp	Prkcdbp	1.40007	3.08755	0.0110925
Lpin3	Lpin3	1.39992	1.63392	0.120548
Tenc1	Tenc1	1.3984	2.14657	0.0518342
Aass	Aass	1.39683	2.74585	0.0192906
Mmp11	Mmp11	1.39625	2.58977	0.024989
Sertad1	Sertad1	1.39504	2.25129	0.0432618
Plscr2	Plscr2	1.39486	3.36668	0.00712966
Acad12	Acad12	1.39148	1.63314	0.120548
Gltp	Gltp	1.39031	3.24454	0.00861075
Abcb1b	Abcb1b	1.38886	2.35153	0.0371501
Lrp2	Lrp2	1.38859	3.3141	0.00772633
Slc7a2	Slc7a2	1.38759	3.61292	0.0048706
Il17rc	Il17rc	1.3858	2.52544	0.0277947
Fam115c	Fam115c	1.38493	2.38948	0.0350256
Nop9	Nop9	1.38327	3.10975	0.0106683
Plcd4	Plcd4	1.38211	3.82947	0.00334926
Tgfbr3	Tgfbr3	1.38161	1.95991	0.0712176
Eva1c	Eva1c	1.38152	1.70157	0.10866
Trim34a	Trim34a	1.37977	1.47631	0.153796
Xdh	Xdh	1.37932	1.33292	0.192216
Scrn2	Scrn2	1.37898	2.00628	0.0661598
Metrnl	Metrnl	1.37861	2.60234	0.0244013
Capg	Capg	1.37859	1.65315	0.117359
Lif	Lif	1.37832	1.91055	0.0771883
Parp4	Parp4	1.37775	1.81519	0.0902925
Oplah	Oplah	1.37494	2.4435	0.0322304
Timp1	Timp1	1.37431	1.76134	0.0982537
Plekha2	Plekha2	1.37405	3.37921	0.00700102
Asah2	Asah2	1.37131	1.92364	0.0754292
Myo1e	Myo1e	1.36997	3.43598	0.00640932
Col4a5	Col4a5	1.36581	3.6832	0.00429556
Fzd5	Fzd5	1.36544	2.74753	0.0192906
Rnf122	Rnf122	1.36542	3.09435	0.0109673
Itpripl2	Itpripl2	1.36399	2.64556	0.0226475
Prrx2	Prrx2	1.36394	2.25023	0.0432618
1700084C01Rik	1700084C01Rik	1.36271	3.47265	0.00605712
Aga	Aga	1.36233	2.75257	0.019112
Tmem243	Tmem243	1.3617	2.91287	0.0147996
Ifi27	Ifi27	1.35938	1.53977	0.139403
Cd59a	Cd59a	1.35778	2.84518	0.0165195
Cyp1b1	Cyp1b1	1.35674	3.52895	0.00561071
5930403L14Rik	5930403L14Rik	1.35654	3.03346	0.0120843
Cast	Cast	1.35594	2.7876	0.0181031
Tlr6	Tlr6	1.35317	1.63375	0.120548
Sparc	Sparc	1.35271	4.06061	0.00237653
2610034B18Rik	2610034B18Rik	1.35203	3.15352	0.00994054
Ctsh	Ctsh	1.35061	1.5717	0.133293
Rhoc	Rhoc	1.35001	3.15474	0.00992147
Inppl1	Inppl1	1.34939	3.12397	0.0104156
Prnd	Prnd	1.34929	1.71697	0.105682
Cebpb	Cebpb	1.34885	3.2838	0.00807599
Ugt1a6b	Ugt1a6b	1.34794	3.00828	0.0126278
Lamc1	Lamc1	1.34726	2.55883	0.0264349
Bmp6	Bmp6	1.34563	3.06202	0.0115255
Gpr37l1	Gpr37l1	1.34493	1.38702	0.176607
Mt3	Mt3	1.34492	3.47664	0.00603082
Msi1	Msi1	1.34414	2.70387	0.0206423
Igfbp3	Igfbp3	1.34227	3.52502	0.00565478
Slc39a4	Slc39a4	1.34013	1.64768	0.118173
Nek6	Nek6	1.33896	3.52902	0.00561071
Bnc2	Bnc2	1.33873	1.39146	0.175481
A330033J07Rik	A330033J07Rik	1.33829	3.56932	0.00527132
Creb3l2	Creb3l2	1.33829	2.76692	0.01867
Insl6	Insl6	1.33781	1.63818	0.119772
Cd82	Cd82	1.33724	2.44964	0.031905
Spata18	Spata18	1.33712	1.39858	0.173463
Entpd2	Entpd2	1.33705	2.84217	0.0166043
Gm15441	Gm15441	1.3369	3.48908	0.00594395
Pdgfrl	Pdgfrl	1.33573	3.27	0.00828761
Ugt1a6a	Ugt1a6a	1.33537	2.97709	0.0133283
Trim12c	Trim12c	1.33536	3.44395	0.00631384
Mob3b	Mob3b	1.33501	1.8004	0.0922118
Parp9	Parp9	1.33488	3.0311	0.0121324
Epb4.1l2	Epb4.1l2	1.33438	3.41653	0.00662194
Efemp2	Efemp2	1.33375	3.70706	0.00413114
Sqrdl	Sqrdl	1.33359	2.50251	0.0290097
Tifa	Tifa	1.33319	2.15619	0.0510509
Ifitm2	Ifitm2	1.33285	2.80661	0.0175509
Ccdc114	Ccdc114	1.3322	2.53998	0.027218
Lgals9	Lgals9	1.33183	1.45964	0.157966
Chil1	Chil1	1.33167	2.62147	0.0236234
Ctnnal1	Ctnnal1	1.32959	3.46631	0.00609634
Cmtm3	Cmtm3	1.32932	3.34664	0.00737643
Car2	Car2	1.32921	3.32776	0.00759046
Spc24	Spc24	1.32845	2.34991	0.0372689
Ptprv	Ptprv	1.32786	2.42832	0.0330018
Slfn9	Slfn9	1.32649	2.01227	0.0655631
Tmem220	Tmem220	1.32568	1.61091	0.125151
Gstt3	Gstt3	1.32471	1.56111	0.135432
Cd97	Cd97	1.32418	3.1305	0.0103146
Trim21	Trim21	1.32371	2.34276	0.0376681
Cp	Cp	1.32355	2.90377	0.0149966
Cdkn2a	Cdkn2a	1.32336	1.34555	0.188625
Afap1l2	Afap1l2	1.32319	3.26176	0.00838906
Gpr146	Gpr146	1.32155	2.81875	0.0171527
Sh3bgr	Sh3bgr	1.32127	1.30657	0.200483
S100a13	S100a13	1.32051	2.10835	0.0554245
Anxa5	Anxa5	1.3198	2.86906	0.015845
Rasl11a	Rasl11a	1.31978	2.68812	0.0211108
Kirrel	Kirrel	1.31753	2.77226	0.0185449
Wee1	Wee1	1.31716	2.90305	0.0149984
Uba7	Uba7	1.31644	2.0633	0.0602306
Mybl1	Mybl1	1.31478	2.29364	0.0403941
Prelp	Prelp	1.31441	2.83689	0.0167353
Pbxip1	Pbxip1	1.3143	2.89634	0.0151894
Eva1a	Eva1a	1.31413	1.75014	0.100046
Eif2ak2	Eif2ak2	1.31334	3.16779	0.00971531
Acads	Acads	1.31248	2.79483	0.0179053
Tln1	Tln1	1.31207	3.48825	0.0059441
Foxc1	Foxc1	1.31112	2.02613	0.0641357
Glycam1	Glycam1	1.31045	1.79618	0.0928724
Uaca	Uaca	1.30981	3.34593	0.00737643
6720489N17Rik	6720489N17Rik	1.30925	1.61437	0.124522
Gpc3	Gpc3	1.30919	3.4814	0.00599942
Tns3	Tns3	1.30895	3.3361	0.00749994
Eci1	Eci1	1.30848	2.02555	0.0641943
Six5	Six5	1.30744	2.28749	0.0407469
Ccdc8	Ccdc8	1.3073	2.66242	0.0220374
Tpcn2	Tpcn2	1.30724	2.68149	0.0213177
Celsr1	Celsr1	1.30684	2.52008	0.0281069
Zfp36l1	Zfp36l1	1.30469	2.64205	0.0228023
1190002F15Rik	1190002F15Rik	1.30362	1.3835	0.177655
Pros1	Pros1	1.30158	3.16418	0.00977853
Rhod	Rhod	1.30129	2.02665	0.0640874
Irgm1	Irgm1	1.30123	3.11164	0.0106312
Gpr126	Gpr126	1.30095	2.93585	0.0142775
2810468N07Rik	2810468N07Rik	1.30024	2.25471	0.0430286
Wnt5b	Wnt5b	1.29865	1.99747	0.0671286
P4ha3	P4ha3	1.29855	3.10842	0.0106731
Txnip	Txnip	1.29829	3.52183	0.00567589
Tram2	Tram2	1.29728	1.55143	0.13741
Ltbp3	Ltbp3	1.29635	3.08117	0.0111891
Lrrk1	Lrrk1	1.29573	3.00733	0.0126298
Tspan11	Tspan11	1.29542	2.4787	0.0302192
Pgm5	Pgm5	1.29437	2.3182	0.0389792
Nme4	Nme4	1.29437	1.83505	0.0871385
Ddr2	Ddr2	1.29399	2.57815	0.0255292
Ctnna1	Ctnna1	1.2937	3.29156	0.0079863
Tsc22d4	Tsc22d4	1.2934	3.1362	0.0102255
Kif19a	Kif19a	1.29334	1.9541	0.0718504
Rhoj	Rhoj	1.2929	2.28482	0.0409519
Tnfrsf10b	Tnfrsf10b	1.29211	1.96716	0.0704632
Fbxo2	Fbxo2	1.29122	1.38842	0.176279
Catip	Catip	1.29073	2.20718	0.0468316
Efhb	Efhb	1.28965	1.51597	0.144669
Nid1	Nid1	1.28954	2.83705	0.0167353
Stard5	Stard5	1.2893	2.84614	0.0165071
Abcc4	Abcc4	1.28883	2.92104	0.0146125
Sox8	Sox8	1.28831	3.23815	0.00868824
Cpt2	Cpt2	1.28763	2.97671	0.0133293
Phldb2	Phldb2	1.28689	2.01614	0.0651168
Ldlrap1	Ldlrap1	1.28524	1.72926	0.103447
4930579G24Rik	4930579G24Rik	1.28479	1.61283	0.124637
Athl1	Athl1	1.28371	2.89624	0.0151894
Shisa4	Shisa4	1.28366	2.92361	0.0145858
Gstm2	Gstm2	1.28278	2.39261	0.0349653
Mir6925	Mir6925	1.28219	1.9889	0.0679164
Zbtb7b	Zbtb7b	1.28128	1.7658	0.0976177
Eng	Eng	1.28075	1.48856	0.151202
Actn1	Actn1	1.28013	3.05336	0.0116712
Erap1	Erap1	1.27936	2.83007	0.0168661
Ppic	Ppic	1.27837	3.0838	0.0111405
Gm5424	Gm5424	1.27819	3.11764	0.0105207
Ass1	Ass1	1.27819	3.11764	0.0105207
Syde1	Syde1	1.27774	3.14106	0.0101341
Pdlim5	Pdlim5	1.27772	3.36624	0.00712966
Igfbp2	Igfbp2	1.27663	3.05156	0.0116977
Vwa1	Vwa1	1.27614	1.65556	0.116945
Ccdc80	Ccdc80	1.27527	3.3505	0.00733105
Rtkn	Rtkn	1.27283	3.02111	0.0123512
Gpd1	Gpd1	1.27134	1.98979	0.0678551
Cpt1a	Cpt1a	1.27099	3.25837	0.00842185
E230008N13Rik	E230008N13Rik	1.27051	1.62904	0.121533
Gsn	Gsn	1.26878	3.20642	0.00916004
Gpx1	Gpx1	1.26872	2.47036	0.0306461
Cchcr1	Cchcr1	1.26689	2.2999	0.040089
Herc6	Herc6	1.26677	2.50446	0.0288965
Pdlim4	Pdlim4	1.26676	2.61751	0.023795
Ltbr	Ltbr	1.26644	2.99949	0.012823
Smtn	Smtn	1.26629	2.26806	0.0421612
Slc4a2	Slc4a2	1.26623	2.58327	0.0253031
1700026D08Rik	1700026D08Rik	1.26161	1.37604	0.179507
Cdkn2b	Cdkn2b	1.26142	1.67495	0.113363
C1qtnf6	C1qtnf6	1.26049	3.13541	0.0102258
Iqgap3	Iqgap3	1.26006	2.67003	0.0217386
Cyp4f13	Cyp4f13	1.26001	2.66016	0.0220734
Col9a1	Col9a1	1.25944	1.64107	0.119374
3110082J24Rik	3110082J24Rik	1.25714	2.28585	0.0408749
Kdr	Kdr	1.25654	2.62931	0.0232302
Rorc	Rorc	1.2554	1.5823	0.131244
Rnase4	Rnase4	1.25466	1.81036	0.0909944
Rassf10	Rassf10	1.25465	1.42261	0.166864
Glipr2	Glipr2	1.25437	3.31386	0.00772633
Diap3	Diap3	1.25436	1.95766	0.0714701
Gem	Gem	1.25384	2.60688	0.0241877
Sfrp5	Sfrp5	1.25311	1.38549	0.177086
Ptpn21	Ptpn21	1.25266	2.3872	0.0351409
Gja1	Gja1	1.25266	3.08697	0.0110977
Mif4gd	Mif4gd	1.25262	2.79834	0.0177993
Mtap	Mtap	1.25149	3.03066	0.0121324
Prom1	Prom1	1.2505	3.03077	0.0121324
Wasf2	Wasf2	1.25043	2.40301	0.0343726
Dhrs11	Dhrs11	1.25022	1.87517	0.0817733
F3	F3	1.25006	3.01643	0.0124644
Trim56	Trim56	1.24979	2.66616	0.0218766
Evc2	Evc2	1.24859	2.759	0.0189208
Plin2	Plin2	1.24817	2.62485	0.0234553
Gatsl3	Gatsl3	1.24808	1.43455	0.163857
Mitf	Mitf	1.24639	2.31071	0.0394134
Col16a1	Col16a1	1.24609	2.74683	0.0192906
Gab1	Gab1	1.24596	2.73802	0.0194818
Tspan18	Tspan18	1.24516	2.41552	0.033761
Rab29	Rab29	1.24424	2.1508	0.0514965
Itga11	Itga11	1.24394	1.98223	0.0687567
Axl	Axl	1.24344	3.06021	0.0115342
Gulp1	Gulp1	1.24306	2.36391	0.0364345
St3gal6	St3gal6	1.24298	2.14827	0.0517251
Amdhd2	Amdhd2	1.24254	1.96388	0.0708915
2810459M11Rik	2810459M11Rik	1.2425	2.73261	0.0196595
Gbp10	Gbp10	1.24224	1.74806	0.100456
Tpm4	Tpm4	1.24197	3.05631	0.0116191
Ctsc	Ctsc	1.24186	2.17849	0.0491576
Csrp1	Csrp1	1.24175	3.27185	0.00826857
Chrdl1	Chrdl1	1.2408	2.33479	0.0380829
Kif1c	Kif1c	1.24041	2.93496	0.0142955
Retsat	Retsat	1.23926	2.22864	0.0450708
Abca1	Abca1	1.23829	2.65735	0.0221539
Spc25	Spc25	1.23797	2.44291	0.0322377
Daam2	Daam2	1.23763	2.87217	0.015791
Smo	Smo	1.23735	2.36096	0.0366232
Hacl1	Hacl1	1.23651	1.92752	0.0749391
Pi15	Pi15	1.23566	1.50707	0.146804
Hadh	Hadh	1.23516	3.06556	0.0114903
Ephb4	Ephb4	1.23477	2.93044	0.0144181
Gins2	Gins2	1.23384	2.31068	0.0394134
Nfe2l2	Nfe2l2	1.23374	2.10066	0.0562621
Rnaset2a	Rnaset2a	1.23315	1.64843	0.118087
Amotl2	Amotl2	1.23286	3.23818	0.00868824
Gna14	Gna14	1.23258	1.36492	0.182737
Plcd1	Plcd1	1.23202	2.84545	0.0165195
Ckap2	Ckap2	1.22942	2.63691	0.0229572
Mtmr11	Mtmr11	1.2282	2.69692	0.0208235
Samd9l	Samd9l	1.2279	1.72512	0.104191
Tm4sf1	Tm4sf1	1.22776	1.7814	0.0952085
Esco2	Esco2	1.22729	1.50475	0.147501
Elovl1	Elovl1	1.22717	2.90912	0.0148993
Tmc6	Tmc6	1.22642	1.46313	0.157065
Plp2	Plp2	1.22623	2.29117	0.0405401
Tapbp	Tapbp	1.22597	3.18236	0.00948965
Fgfrl1	Fgfrl1	1.22526	3.06385	0.011516
Car5b	Car5b	1.22516	2.48441	0.0299112
Baz1a	Baz1a	1.22513	2.04588	0.0619276
Cetn4	Cetn4	1.22475	2.16936	0.0499673
Mns1	Mns1	1.22471	2.45904	0.0313291
Col2a1	Col2a1	1.22307	1.40818	0.170931
Gpx3	Gpx3	1.22238	2.184	0.0487442
Kank4	Kank4	1.22188	2.69871	0.0207928
Ptrh1	Ptrh1	1.22091	1.61825	0.123654
Capn6	Capn6	1.22051	1.62855	0.121628
Cd151	Cd151	1.21986	2.00487	0.0662355
Gadd45a	Gadd45a	1.21909	1.89273	0.0793492
Col9a3	Col9a3	1.21782	1.80211	0.0920883
Lmx1a	Lmx1a	1.21775	1.75424	0.0992842
Rfx2	Rfx2	1.21648	2.08056	0.0583493
Ifit2	Ifit2	1.21589	2.71562	0.0202123
Myh9	Myh9	1.21452	2.92352	0.0145858
Usp53	Usp53	1.21442	2.39155	0.0349848
Mfrp	Mfrp	1.21425	1.599	0.127492
C1qtnf5	C1qtnf5	1.21425	1.599	0.127492
Spata17	Spata17	1.21327	1.32662	0.193989
Mpp5	Mpp5	1.21309	2.82176	0.0170831
Dhrs4	Dhrs4	1.21225	1.49659	0.149448
Rnaset2b	Rnaset2b	1.2119	1.64198	0.119219
Dtx3l	Dtx3l	1.21171	2.29784	0.0401856
Cdkn2c	Cdkn2c	1.21134	2.25973	0.042723
Zc3hav1	Zc3hav1	1.21053	1.92718	0.0749672
Nfkb2	Nfkb2	1.20987	2.40413	0.034342
Calml4	Calml4	1.20971	1.57993	0.131621
Stard8	Stard8	1.20953	2.96329	0.0136272
Dcxr	Dcxr	1.20853	1.48425	0.152214
Bace2	Bace2	1.20804	2.87927	0.0156166
Sned1	Sned1	1.20792	1.83622	0.0870036
Plxnb2	Plxnb2	1.20768	2.82933	0.0168661
Xaf1	Xaf1	1.20752	1.88664	0.0801401
Tead1	Tead1	1.20701	1.33686	0.191067
Nxn	Nxn	1.20688	2.14043	0.0524256
Erbb2ip	Erbb2ip	1.20657	2.20684	0.0468452
Gm973	Gm973	1.20637	2.9925	0.0129362
Fbln5	Fbln5	1.20601	2.71449	0.0202513
Mapkapk3	Mapkapk3	1.20529	2.13636	0.0527492
Serpinf1	Serpinf1	1.2051	1.99031	0.0678308
Echdc2	Echdc2	1.20484	2.02218	0.064499
Ccs	Ccs	1.20463	1.47771	0.153482
S100a16	S100a16	1.20375	2.24435	0.043702
Ptges	Ptges	1.20359	2.25027	0.0432618
Odf3b	Odf3b	1.20288	1.47926	0.153162
Hfe	Hfe	1.20277	1.73303	0.102817
Mrps6	Mrps6	1.20191	1.84886	0.0851853
Myh14	Myh14	1.20009	2.53256	0.0275217
Hebp1	Hebp1	1.19835	1.78304	0.0949541
Ccdc141	Ccdc141	1.19765	2.23198	0.0448319
Shc1	Shc1	1.19607	2.89932	0.0151164
Gbp7	Gbp7	1.19596	2.07362	0.0590778
Col5a3	Col5a3	1.19489	2.77357	0.0185018
Adamts1	Adamts1	1.19427	2.70855	0.0204893
Pxmp2	Pxmp2	1.19322	1.64701	0.118276
Ttc32	Ttc32	1.19228	1.49315	0.150191
Bmf	Bmf	1.19138	1.69192	0.11027
Fibin	Fibin	1.19023	1.51678	0.144598
Lima1	Lima1	1.19019	2.32775	0.0383821
Notch2	Notch2	1.19018	2.00011	0.0667958
Copz2	Copz2	1.19015	2.00996	0.0658236
Naprt	Naprt	1.18965	1.54951	0.137718
Tcf7	Tcf7	1.18945	1.52857	0.141835
Tmem176b	Tmem176b	1.18919	2.40294	0.0343726
Accs	Accs	1.18905	2.38342	0.0352873
Mdfic	Mdfic	1.18886	2.6993	0.0207919
Col27a1	Col27a1	1.18886	2.37824	0.0355566
Bche	Bche	1.18711	1.53824	0.139622
Apoe	Apoe	1.18646	1.90109	0.0784402
Rapgef3	Rapgef3	1.18643	2.51454	0.028434
Lrrc9	Lrrc9	1.18617	1.44942	0.160337
Atp6v0a2	Atp6v0a2	1.18614	2.71956	0.0201098
Plcb3	Plcb3	1.18614	2.79779	0.0178089
Itih5	Itih5	1.18608	2.77627	0.0183999
Hrsp12	Hrsp12	1.18562	1.88401	0.0805318
Tuft1	Tuft1	1.18553	1.96746	0.0704563
Lrrn4cl	Lrrn4cl	1.18508	1.32576	0.194173
Tcf19	Tcf19	1.18478	2.52792	0.0277185
Atp7b	Atp7b	1.18403	2.63073	0.0231689
Bdh2	Bdh2	1.18359	2.12411	0.0538387
Cped1	Cped1	1.18334	1.57394	0.132908
Efs	Efs	1.1829	2.21431	0.0462691
C4b	C4b	1.18172	2.50596	0.0288475
Rhbdf2	Rhbdf2	1.18158	1.84205	0.0863014
Stard6	Stard6	1.18116	1.486	0.151781
Cyp4f16	Cyp4f16	1.18096	1.79382	0.0932741
Sox9	Sox9	1.18079	2.01536	0.0651551
Parp12	Parp12	1.17981	2.7176	0.0201741
Bag3	Bag3	1.17899	1.65362	0.117272
Antxr2	Antxr2	1.17882	2.1077	0.055483
Slc16a4	Slc16a4	1.17773	1.74609	0.10066
Casp6	Casp6	1.17715	2.04643	0.061877
Adamtsl1	Adamtsl1	1.17714	2.08389	0.058032
Ddx58	Ddx58	1.17625	2.23788	0.0443149
Cpz	Cpz	1.17518	1.7881	0.0940945
Cgrrf1	Cgrrf1	1.17518	1.97372	0.0698819
Naga	Naga	1.17472	2.8234	0.0170428
Pcgf5	Pcgf5	1.17402	1.80335	0.0919572
Papss2	Papss2	1.17338	2.06463	0.0600989
Cdc42bpg	Cdc42bpg	1.17193	2.0438	0.0621435
Ctsz	Ctsz	1.17146	2.0557	0.0609162
Gm5069	Gm5069	1.1713	1.68715	0.111018
Gpx8	Gpx8	1.17111	2.61083	0.0240135
Hmgb2	Hmgb2	1.17079	2.99498	0.0129215
Rab11fip1	Rab11fip1	1.17069	2.28743	0.0407469
Serpinh1	Serpinh1	1.17029	2.44009	0.0323925
Osgin1	Osgin1	1.17019	1.83684	0.0869119
Ccdc163	Ccdc163	1.16909	1.41957	0.167734
Acsf2	Acsf2	1.16787	2.38006	0.0354652
Pdgfrb	Pdgfrb	1.16786	2.13675	0.0527257
Fbxo17	Fbxo17	1.16782	1.33102	0.192844
Man2b2	Man2b2	1.1667	2.84011	0.016652
Mgst1	Mgst1	1.16566	2.85712	0.0162024
Tirap	Tirap	1.16564	1.9916	0.0677725
Spidr	Spidr	1.16542	2.37735	0.0356098
Gm6548	Gm6548	1.16408	2.26412	0.0423726
Sardh	Sardh	1.16284	1.85666	0.0840121
Sdpr	Sdpr	1.16218	1.74368	0.101075
F2r	F2r	1.16214	2.53307	0.0275062
Dnaaf3	Dnaaf3	1.16188	1.37034	0.181193
Aldh3b1	Aldh3b1	1.16184	1.53882	0.139508
Tlr3	Tlr3	1.16093	2.01048	0.0657777
Metrn	Metrn	1.16063	2.04931	0.0616829
Lats2	Lats2	1.16007	2.66965	0.0217437
Ccnd3	Ccnd3	1.16005	2.88004	0.0156004
Acot1	Acot1	1.15937	1.94662	0.0728895
Nod1	Nod1	1.15929	1.72262	0.104576
Cdca5	Cdca5	1.15874	1.86526	0.082917
Pstpip1	Pstpip1	1.15765	1.46856	0.155791
Parva	Parva	1.15736	2.72343	0.0200255
Syngr2	Syngr2	1.15698	2.48669	0.0298235
Hbegf	Hbegf	1.15572	2.58743	0.0251087
Gper1	Gper1	1.15511	1.64049	0.11939
BC064078	BC064078	1.1544	1.9332	0.0743672
Gstt1	Gstt1	1.15397	2.22193	0.0456838
Tmem53	Tmem53	1.15181	1.30137	0.202274
Mgmt	Mgmt	1.15128	1.4181	0.167994
Aldh1l1	Aldh1l1	1.15118	2.70237	0.0207001
Fbxl7	Fbxl7	1.15074	1.69995	0.108991
Wipi1	Wipi1	1.14941	2.67681	0.0214851
Vcam1	Vcam1	1.14803	2.84623	0.0165071
Naglu	Naglu	1.14736	2.00425	0.0662621
Dll3	Dll3	1.14733	2.37946	0.0354759
Stxbp3a	Stxbp3a	1.14712	2.56746	0.0260013
Tfpi	Tfpi	1.14655	1.57953	0.131621
Otx2	Otx2	1.14655	2.08343	0.058068
Acy3	Acy3	1.14647	1.34491	0.188705
Prune2	Prune2	1.14627	2.18801	0.0484108
Igfbpl1	Igfbpl1	1.1453	2.65976	0.0220734
Col8a2	Col8a2	1.14506	1.50109	0.148394
Tinf2	Tinf2	1.14452	2.4029	0.0343726
Lap3	Lap3	1.14422	2.11555	0.0547606
Apobec3	Apobec3	1.14363	1.91963	0.0759465
Fstl1	Fstl1	1.1433	2.91905	0.0146457
Gm19897	Gm19897	1.14307	2.74427	0.0193344
Decr1	Decr1	1.14167	2.34725	0.0373994
Hepacam	Hepacam	1.14163	2.38992	0.0350256
E130114P18Rik	E130114P18Rik	1.14093	1.91159	0.0771177
Slc39a12	Slc39a12	1.14007	2.84779	0.0164809
Ctdsp1	Ctdsp1	1.13952	2.77121	0.0185509
Gpc4	Gpc4	1.13943	2.31313	0.039253
Gtse1	Gtse1	1.13932	2.0708	0.0594364
Clu	Clu	1.13885	2.74252	0.0193442
Rfx4	Rfx4	1.13872	1.81344	0.0905846
2410004P03Rik	2410004P03Rik	1.13843	1.79795	0.0926083
Prrg4	Prrg4	1.13789	1.86136	0.0833654
Peg12	Peg12	1.13774	1.62696	0.121875
Gm1661	Gm1661	1.1377	1.46067	0.157638
Trim25	Trim25	1.13749	2.05847	0.0607702
Lyz2	Lyz2	1.13646	2.32928	0.0382712
Cks2	Cks2	1.1351	2.06174	0.0603938
Krcc1	Krcc1	1.13426	2.39179	0.0349848
Chchd10	Chchd10	1.13425	2.11453	0.0548223
9930012K11Rik	9930012K11Rik	1.13316	1.48273	0.152504
Sox2	Sox2	1.13218	2.29361	0.0403941
Micall2	Micall2	1.13182	2.0327	0.0633657
Fhad1	Fhad1	1.13114	1.94977	0.0724817
Elf1	Elf1	1.12922	2.33258	0.0381124
Tmco4	Tmco4	1.12734	1.77646	0.0961219
Ticam1	Ticam1	1.12722	2.20858	0.0467032
Tmem8	Tmem8	1.12667	2.33978	0.0377682
Mcm3	Mcm3	1.12459	2.66206	0.0220401
Hmg20b	Hmg20b	1.12356	2.369	0.0360683
Wdsub1	Wdsub1	1.12315	2.29976	0.040089
Grhpr	Grhpr	1.12307	1.44635	0.161106
Mybl2	Mybl2	1.12216	2.35524	0.0369715
Myb	Myb	1.12169	1.60059	0.127312
Il11ra1	Il11ra1	1.12167	2.22083	0.0457374
Cenph	Cenph	1.12001	1.4387	0.163082
Itpr2	Itpr2	1.11928	2.59038	0.0249694
Dmpk	Dmpk	1.11785	2.37499	0.0357075
Cln5	Cln5	1.11748	2.37703	0.0356175
Etfb	Etfb	1.11693	1.50812	0.146516
AI506816	AI506816	1.11664	1.30009	0.202559
Slc25a10	Slc25a10	1.11586	1.87333	0.0818649
Gldc	Gldc	1.11575	2.6712	0.0216939
Wwtr1	Wwtr1	1.11555	2.42044	0.0334931
Itgb8	Itgb8	1.11541	2.64846	0.0225397
Plekhb1	Plekhb1	1.11525	2.2696	0.0420537
Pltp	Pltp	1.11409	2.68953	0.0210613
Ttyh2	Ttyh2	1.11325	2.53085	0.0275607
Myo10	Myo10	1.11272	2.48332	0.0299686
Nqo1	Nqo1	1.11229	1.77182	0.0968463
Pnpla7	Pnpla7	1.11211	2.16302	0.0504411
Gpnmb	Gpnmb	1.11195	1.56789	0.134086
Col4a4	Col4a4	1.11153	1.55376	0.13693
1810014B01Rik	1810014B01Rik	1.11096	1.37938	0.178546
Dock1	Dock1	1.11084	2.24626	0.0435862
Mcm2	Mcm2	1.11029	2.5559	0.0265232
Fmo5	Fmo5	1.10927	1.36667	0.182337
Pmp22	Pmp22	1.10919	2.42048	0.0334931
Cdk2	Cdk2	1.10917	2.3237	0.0386859
Stk17b	Stk17b	1.10915	2.03777	0.0627931
Cdk1	Cdk1	1.10876	2.30445	0.0398408
Atp6v0e	Atp6v0e	1.10871	2.41694	0.0337021
Dnah6	Dnah6	1.10854	2.18126	0.0490074
Slc12a9	Slc12a9	1.10733	1.65259	0.117469
Htra3	Htra3	1.10722	1.50295	0.147937
Plekha7	Plekha7	1.10699	2.68102	0.0213193
Slc2a10	Slc2a10	1.10597	1.82672	0.0883576
H2-K2	H2-K2	1.10457	1.85172	0.0846592
Ppfibp2	Ppfibp2	1.10308	2.01886	0.0648266
Slc39a1	Slc39a1	1.1029	2.39373	0.0349078
Fam114a1	Fam114a1	1.10274	2.44966	0.031905
Tmem47	Tmem47	1.10196	2.47595	0.0303586
Slc5a3	Slc5a3	1.10196	2.4055	0.0342815
Klf4	Klf4	1.10123	1.66153	0.115887
Fam83d	Fam83d	1.10086	2.19545	0.0478415
Fzd2	Fzd2	1.09826	2.15966	0.0507148
Npepl1	Npepl1	1.09763	1.95808	0.0714295
Cpne3	Cpne3	1.09759	2.12087	0.0541674
Ttpa	Ttpa	1.09734	1.33655	0.19112
Igfbp5	Igfbp5	1.09634	1.96872	0.0703585
Chst14	Chst14	1.09608	1.48519	0.152021
Dnase2a	Dnase2a	1.09553	1.83597	0.0870212
Brca1	Brca1	1.09533	2.09755	0.0565897
Maff	Maff	1.09446	1.58963	0.129668
Sirt2	Sirt2	1.09384	2.55673	0.0264901
Gmnn	Gmnn	1.0936	1.54811	0.137943
Agtrap	Agtrap	1.09328	2.07901	0.0584785
Cyp39a1	Cyp39a1	1.09244	1.7822	0.0951028
Arap1	Arap1	1.0923	2.47487	0.0303989
Ptgr1	Ptgr1	1.09226	1.37577	0.179543
Timp3	Timp3	1.09082	2.32212	0.0387466
Cenpi	Cenpi	1.0908	1.45601	0.158972
2021-09-10	2021-09-10	1.09016	2.31285	0.0392575
Cyp4f17	Cyp4f17	1.09008	2.05206	0.0613483
Chek2	Chek2	1.0899	1.7498	0.100088
Chpt1	Chpt1	1.08972	2.27965	0.0413178
Slc12a4	Slc12a4	1.0897	1.87876	0.0812887
Six3os1	Six3os1	1.08964	2.39225	0.034975
Cdc42ep1	Cdc42ep1	1.08956	2.29627	0.0402899
Aff1	Aff1	1.08802	1.93523	0.0741895
Snta1	Snta1	1.08684	1.3129	0.198455
Caskin2	Caskin2	1.08631	2.5772	0.0255493
B2m	B2m	1.0861	2.13877	0.0525572
Hs3st3b1	Hs3st3b1	1.08587	1.72485	0.104218
Rin2	Rin2	1.0854	2.49284	0.0295246
Col6a1	Col6a1	1.08531	2.6872	0.0211382
Agpat9	Agpat9	1.08421	1.5043	0.147564
Nedd1	Nedd1	1.08384	2.23814	0.0443099
Dera	Dera	1.08368	1.5238	0.142926
Gramd1c	Gramd1c	1.08368	1.61333	0.124637
Col18a1	Col18a1	1.08359	2.64029	0.0228805
Mmp14	Mmp14	1.08287	2.41153	0.0339548
Fgfr2	Fgfr2	1.08256	2.4175	0.0336832
Tlr1	Tlr1	1.0825	1.76631	0.0975705
Utrn	Utrn	1.082	2.29547	0.0403123
Zfp367	Zfp367	1.08188	2.19405	0.0479467
Bcar3	Bcar3	1.08102	2.37119	0.0359246
Soat1	Soat1	1.08094	2.40871	0.0340751
Irf1	Irf1	1.08048	2.13481	0.0528889
Myo7a	Myo7a	1.07972	1.87278	0.0819356
Zwilch	Zwilch	1.07948	1.7467	0.100625
Slc25a24	Slc25a24	1.07942	1.74234	0.101279
Sun2	Sun2	1.07917	2.54096	0.0271895
Rhog	Rhog	1.07858	2.16571	0.0502942
Atad2	Atad2	1.07729	1.75726	0.0988087
Heph	Heph	1.07687	1.85956	0.0836249
Adgb	Adgb	1.07672	1.35172	0.186661
Pdlim1	Pdlim1	1.07501	2.02235	0.064499
Colec12	Colec12	1.07484	2.03412	0.0632135
Ctdsp2	Ctdsp2	1.07439	2.48095	0.0300978
Uhrf1	Uhrf1	1.07393	2.48825	0.0297686
Mgll	Mgll	1.073	2.21396	0.0462728
St5	St5	1.0729	1.93955	0.0737896
Scarf2	Scarf2	1.07159	1.9755	0.0696547
Golim4	Golim4	1.07089	2.34536	0.0374863
Dtl	Dtl	1.07078	2.12656	0.0536087
Lpp	Lpp	1.07045	1.50085	0.148431
Megf6	Megf6	1.06942	1.59525	0.128288
Nt5dc1	Nt5dc1	1.06922	1.31605	0.197528
Blvrb	Blvrb	1.06899	1.80092	0.0922118
Prrx1	Prrx1	1.06736	1.8133	0.0905846
Gsap	Gsap	1.0663	2.29794	0.0401856
Fam117a	Fam117a	1.06546	1.71374	0.106246
Ephx1	Ephx1	1.06505	2.2964	0.0402899
Kntc1	Kntc1	1.06494	2.09836	0.0565094
Naaa	Naaa	1.06453	2.28343	0.0410421
Kifc1	Kifc1	1.06439	1.7342	0.102649
Yap1	Yap1	1.06392	2.39742	0.0346942
Aqp4	Aqp4	1.06338	2.30225	0.0399206
Pxn	Pxn	1.06288	2.23556	0.0445311
Cdt1	Cdt1	1.06225	1.96705	0.0704632
Lpar4	Lpar4	1.06187	2.04907	0.0616897
Cyp4v3	Cyp4v3	1.06165	2.2688	0.0421099
1810037I17Rik	1810037I17Rik	1.06163	1.47112	0.155193
Fam198b	Fam198b	1.06088	1.87133	0.0821147
Tjp2	Tjp2	1.06056	2.38652	0.0351693
B4galt1	B4galt1	1.06007	2.30988	0.0394466
LOC102633315	LOC102633315	1.05998	2.19003	0.0482092
Acadm	Acadm	1.05945	2.17856	0.0491576
Dnaic2	Dnaic2	1.05884	1.89536	0.0791365
Suclg2	Suclg2	1.05871	2.50133	0.0290717
Nfkbie	Nfkbie	1.05859	1.96368	0.0708957
Msx1	Msx1	1.05779	1.39416	0.174635
Wdr62	Wdr62	1.0574	1.61378	0.124609
Tbc1d31	Tbc1d31	1.0566	2.04092	0.062498
Flna	Flna	1.05614	2.63376	0.0230677
Pdk2	Pdk2	1.05594	1.86002	0.0835676
Nek5	Nek5	1.0541	1.47093	0.155215
Dnah11	Dnah11	1.05359	1.83459	0.0871977
Socs3	Socs3	1.05297	1.8206	0.0893438
Kank1	Kank1	1.05278	2.27129	0.041972
Cdk5rap2	Cdk5rap2	1.0518	2.16344	0.0504167
Cep55	Cep55	1.05123	1.55277	0.137113
Fkbp9	Fkbp9	1.05047	2.19061	0.0482092
Tmem123	Tmem123	1.05039	2.39446	0.0348933
Ttk	Ttk	1.0502	1.86763	0.0826569
Phf19	Phf19	1.04688	2.12461	0.0538011
Nacc2	Nacc2	1.04615	2.27206	0.0419201
Ctso	Ctso	1.04569	2.08763	0.0576633
Pkp2	Pkp2	1.04562	1.78479	0.0946764
Nnt	Nnt	1.04487	2.18014	0.0490641
Ndp	Ndp	1.04436	1.8372	0.0868733
Mir704	Mir704	1.04408	1.89226	0.0793902
Angptl2	Angptl2	1.04366	1.77405	0.0965158
Ttc12	Ttc12	1.04331	2.13834	0.0525572
Trim59	Trim59	1.04327	1.52188	0.143336
Arhgap31	Arhgap31	1.04318	1.86687	0.0827378
Npr2	Npr2	1.04277	2.31817	0.0389792
1700018L02Rik	1700018L02Rik	1.04254	2.05665	0.0608811
Pdia4	Pdia4	1.04213	2.352	0.0371434
Ecm2	Ecm2	1.04166	1.39968	0.173335
Smim11	Smim11	1.04104	1.48266	0.152504
Ccdc146	Ccdc146	1.04021	1.40785	0.170956
Gas1	Gas1	1.04001	2.05522	0.0609297
Mpp6	Mpp6	1.0397	2.38265	0.0353112
Ntsr2	Ntsr2	1.03934	2.17721	0.0492561
Notch3	Notch3	1.03904	2.16515	0.0503335
Knstrn	Knstrn	1.03901	2.1605	0.0506404
Shcbp1	Shcbp1	1.03849	1.68256	0.111851
Litaf	Litaf	1.03775	1.86287	0.0832459
Ezr	Ezr	1.03665	2.53594	0.0274069
Lgr5	Lgr5	1.03615	1.36583	0.182591
Slc9a3r1	Slc9a3r1	1.0357	2.00209	0.0665195
Gstm1	Gstm1	1.03479	1.46411	0.156859
Stat6	Stat6	1.03457	1.532	0.141054
Vcl	Vcl	1.03439	1.93908	0.0738033
Tspan4	Tspan4	1.03301	1.83302	0.0873976
Nde1	Nde1	1.03249	2.38522	0.035198
Pim1	Pim1	1.03228	1.75738	0.0988087
Tnc	Tnc	1.03106	1.68969	0.110637
Abtb2	Abtb2	1.03027	1.81088	0.0909557
Pacsin2	Pacsin2	1.02956	2.2505	0.0432618
Folr1	Folr1	1.029	1.43168	0.164475
Slc18b1	Slc18b1	1.02898	2.06724	0.0598455
Mcm5	Mcm5	1.02857	2.20125	0.0473391
Zadh2	Zadh2	1.02829	1.99004	0.0678446
Lamp2	Lamp2	1.0281	2.41104	0.0339592
Mdk	Mdk	1.02755	2.02725	0.0640265
Eya2	Eya2	1.02748	1.6558	0.116922
Gpr179	Gpr179	1.02703	1.64583	0.118481
Reck	Reck	1.0269	1.75658	0.0989266
Vasn	Vasn	1.02618	1.92973	0.0746787
Lpar1	Lpar1	1.02603	2.24621	0.0435862
Smpdl3a	Smpdl3a	1.02598	2.29587	0.0403068
Dnajb13	Dnajb13	1.02587	1.64998	0.117904
Gng5	Gng5	1.02587	2.26986	0.042049
A430105I19Rik	A430105I19Rik	1.02526	2.0189	0.0648266
Cenpa	Cenpa	1.0252	1.83139	0.0876119
Mxra7	Mxra7	1.02424	1.46191	0.15738
Kdelc2	Kdelc2	1.02413	2.15346	0.0512699
Fut10	Fut10	1.02363	1.86736	0.0826752
Dnah7b	Dnah7b	1.02355	1.60256	0.12684
Cdkn1c	Cdkn1c	1.02346	1.63202	0.120781
Fgfr1	Fgfr1	1.02327	2.37474	0.0357091
Cgnl1	Cgnl1	1.02303	2.14579	0.0518777
Tead2	Tead2	1.02262	2.28241	0.0410969
Gxylt2	Gxylt2	1.02242	1.49665	0.149448
H2-Q4	H2-Q4	1.02223	1.76413	0.0977838
Jam2	Jam2	1.02177	1.93197	0.0744459
Hexa	Hexa	1.02174	2.00873	0.0659022
Ttc38	Ttc38	1.0205	1.65646	0.116782
A2m	A2m	1.0204	2.40917	0.0340751
Iqub	Iqub	1.01964	1.81687	0.0899776
Ift43	Ift43	1.01871	1.43369	0.16404
Hdac7	Hdac7	1.01828	1.95218	0.0721392
Sox21	Sox21	1.01762	1.58378	0.130881
Arhgap11a	Arhgap11a	1.01711	2.1263	0.0536162
Lhfp	Lhfp	1.01689	2.00584	0.0661724
Arfip1	Arfip1	1.0164	2.19522	0.0478415
Nrg1	Nrg1	1.01608	1.53032	0.14139
Mir546	Mir546	1.01528	1.96313	0.0709252
Ppard	Ppard	1.01474	1.67871	0.112426
E230016M11Rik	E230016M11Rik	1.01379	1.71986	0.105127
Prdm16	Prdm16	1.01293	1.76084	0.0982566
Prkd1	Prkd1	1.01272	1.99266	0.0676502
Plekho2	Plekho2	1.01261	1.85615	0.0840121
Cdk2ap1	Cdk2ap1	1.01252	1.55464	0.136821
Nsl1	Nsl1	1.01247	1.52526	0.142571
Adamts12	Adamts12	1.01228	1.47248	0.154835
Ddah2	Ddah2	1.01195	1.40026	0.173293
Kcne1l	Kcne1l	1.0106	2.05798	0.0607866
Pml	Pml	1.01024	1.41308	0.169484
Acacb	Acacb	1.00929	1.53953	0.139403
Zfp607	Zfp607	1.00892	1.3677	0.182002
Josd2	Josd2	1.00793	1.53819	0.139622
Mmp19	Mmp19	1.00787	1.60703	0.125905
Tcirg1	Tcirg1	1.0073	2.07468	0.0589861
Dbi	Dbi	1.00712	2.3142	0.0391846
Rassf4	Rassf4	1.00685	2.10916	0.0553707
Tst	Tst	1.00614	1.35457	0.185783
Pbk	Pbk	1.00544	1.97138	0.0700991
Flnb	Flnb	1.00502	2.14101	0.0523999
Csad	Csad	1.00475	1.73438	0.102642
Bub1	Bub1	1.00441	1.39645	0.174026
Kifc5b	Kifc5b	1.00376	1.73238	0.102934
Fhod1	Fhod1	1.00324	1.86124	0.0833654
Csrnp1	Csrnp1	1.00187	1.47238	0.154835
Foxo4	Foxo4	1.00122	1.32014	0.196037
Hells	Hells	1.00121	1.52173	0.143336
Fam122b	Fam122b	1.00118	1.89364	0.079263
Cybrd1	Cybrd1	1.00113	1.66031	0.116063
Rdh5	Rdh5	1.00098	1.3474	0.187973
Sox6	Sox6	1.00053	2.18075	0.0490227

## Sheet: DE_Down_Ding et al
name	description	log2FoldChange	pvalue	padj
Tnfrsf8	Tnfrsf8	-5.96358	2.56605	1
Rtp2	Rtp2	-5.58018	1.98514	1
Zfp831	Zfp831	-5.51599	1.9939	1
Npy5r	Npy5r	-5.48276	1.88722	1
Cryga	Cryga	-5.43151	1.89366	1
Serpina9	Serpina9	-5.30498	1.63345	1
Ccdc42	Ccdc42	-5.26575	1.67769	1
Krt2	Krt2	-5.18611	1.53224	1
Wdr64	Wdr64	-5.01112	1.40038	1
Scn4a	Scn4a	-4.99289	2.53203	0.0275225
Krt9	Krt9	-4.74163	1.46162	1
Gja3	Gja3	-4.63707	3.06226	0.0115255
Nkx3-1	Nkx3-1	-4.54881	3.56206	0.00534024
4933412O06Rik	4933412O06Rik	-4.48193	1.68926	1
Hbq1a	Hbq1a	-4.43124	1.62818	1
Fcrl5	Fcrl5	-4.43124	1.62818	1
Nxph2	Nxph2	-4.42367	11.3443	7.12e-08
Mir1193	Mir1193	-4.35379	1.55147	1
Gm20063	Gm20063	-4.27563	3.90525	0.00298452
Tusc5	Tusc5	-4.1999	1.4458	1
Gbx1	Gbx1	-4.19446	1.42092	1
Gucy2g	Gucy2g	-4.16981	2.11372	0.054867
Zp2	Zp2	-4.13821	1.39692	1
Accsl	Accsl	-4.11871	1.34924	1
D830030K20Rik	D830030K20Rik	-4.11372	2.25592	0.042951
Slc30a3	Slc30a3	-4.05537	6.31128	0.000143665
Tac2	Tac2	-3.87726	2.90587	0.0149493
Tmem54	Tmem54	-3.86256	4.35059	0.00154322
Gm8773	Gm8773	-3.8511	2.43559	0.0326148
Itpka	Itpka	-3.77727	8.00311	1.2022e-05
Dbh	Dbh	-3.72453	1.69141	1
Gzmk	Gzmk	-3.65988	1.61207	1
A830009L08Rik	A830009L08Rik	-3.63391	3.98856	0.0026696
Cyp26a1	Cyp26a1	-3.61245	2.05668	0.0608811
D930020B18Rik	D930020B18Rik	-3.60243	2.37982	0.0354652
Tgm3	Tgm3	-3.57614	7.82919	1.63778e-05
Klri2	Klri2	-3.55059	1.92928	0.0747262
L3mbtl4	L3mbtl4	-3.5468	4.97489	0.000661816
Rgs14	Rgs14	-3.52726	5.21559	0.00048297
Ap1m2	Ap1m2	-3.49793	1.54547	1
Il22ra1	Il22ra1	-3.49516	1.44052	1
Gm9866	Gm9866	-3.48893	5.08135	0.00057956
Trpa1	Trpa1	-3.45786	4.46232	0.00132911
Lhfpl1	Lhfpl1	-3.45652	2.76616	0.0186899
Gm14685	Gm14685	-3.43254	1.93539	0.0741895
DXBay18	DXBay18	-3.43254	1.93539	0.0741895
Egr4	Egr4	-3.4325	7.22556	4.16416e-05
Rasal1	Rasal1	-3.43035	5.58417	0.00030833
Slc17a7	Slc17a7	-3.42038	5.70203	0.000262528
Glra3	Glra3	-3.41401	2.26614	0.0423029
Oxtr	Oxtr	-3.41358	6.23854	0.00014899
Slco4c1	Slco4c1	-3.40511	2.63137	0.023164
Rprml	Rprml	-3.40482	5.89029	0.000198676
Gm2762	Gm2762	-3.38574	3.489	0.00594395
Iqcj	Iqcj	-3.3753	4.29078	0.00170368
Grp	Grp	-3.3448	4.83724	0.000786862
Egr3	Egr3	-3.31187	6.62231	0.000102935
Atp12a	Atp12a	-3.30688	3.78709	0.00361466
Msln	Msln	-3.3029	4.01742	0.00254582
Cdh9	Cdh9	-3.29939	5.2804	0.000443368
Kcnv1	Kcnv1	-3.29887	5.01357	0.000634037
Mir7047	Mir7047	-3.28929	2.89315	0.0152421
Gja4	Gja4	-3.28741	2.42467	0.0332427
H2-M10.2	H2-M10.2	-3.2739	1.30936	1
Actrt3	Actrt3	-3.2695	1.73491	0.102559
Gabrd	Gabrd	-3.25731	5.93994	0.000190812
Aldh3b2	Aldh3b2	-3.24893	3.67931	0.00432286
Dact2	Dact2	-3.22358	5.6688	0.00027215
Oprm1	Oprm1	-3.22011	3.58551	0.00511012
Amdhd1	Amdhd1	-3.21751	2.92253	0.0145965
Rxfp3	Rxfp3	-3.21473	6.55975	0.000105803
Sla	Sla	-3.2117	4.64089	0.00100803
Kcnh3	Kcnh3	-3.20865	7.13849	4.23818e-05
Sv2b	Sv2b	-3.19362	5.10788	0.000555593
Hmx1	Hmx1	-3.16467	2.85631	0.0162205
Oxct2b	Oxct2b	-3.15176	1.56771	1
Gsg1l	Gsg1l	-3.14171	9.77254	1.20138e-06
Kcnmb2	Kcnmb2	-3.13459	4.76369	0.000880625
Foxq1	Foxq1	-3.11709	2.4916	0.0295918
Hpca	Hpca	-3.11018	6.81379	8.17554e-05
Vwc2l	Vwc2l	-3.10455	6.44604	0.000124687
Slc6a7	Slc6a7	-3.09517	5.47857	0.000341797
Camkv	Camkv	-3.08759	6.37664	0.00013403
Tmco5	Tmco5	-3.07996	2.3198	0.0389141
Vip	Vip	-3.07843	2.13836	0.0525572
Odf3l2	Odf3l2	-3.07533	1.5097	1
Gm6559	Gm6559	-3.0691	1.80831	0.0911537
Ddn	Ddn	-3.06219	6.28123	0.000143665
1700001L19Rik	1700001L19Rik	-3.05842	6.09318	0.000167523
Galntl6	Galntl6	-3.04721	5.98901	0.000181397
2900055J20Rik	2900055J20Rik	-3.0448	4.31433	0.00164863
Sowaha	Sowaha	-3.02232	6.01068	0.000178513
Kcng1	Kcng1	-3.0193	5.78029	0.000240252
Bhlhe22	Bhlhe22	-3.01293	6.06616	0.000170041
Vsnl1	Vsnl1	-2.99414	4.54875	0.0011739
Lin7b	Lin7b	-2.99294	5.7936	0.000236619
Icam5	Icam5	-2.98692	5.06476	0.000592153
Chrm5	Chrm5	-2.98291	2.1464	0.0518342
Snca	Snca	-2.9778	5.69107	0.000262787
Fabp3	Fabp3	-2.97513	7.65208	1.94841e-05
Sec14l3	Sec14l3	-2.94314	5.50086	0.000326833
Cdk5r2	Cdk5r2	-2.94148	6.18841	0.00015574
Calb1	Calb1	-2.94049	6.27842	0.000143665
Olfm4	Olfm4	-2.93963	1.87399	0.0818649
Nwd2	Nwd2	-2.93468	3.93741	0.00286318
BC048546	BC048546	-2.92641	1.43397	0.163983
Cckbr	Cckbr	-2.9187	4.64303	0.00100803
Dazl	Dazl	-2.90788	2.55438	0.0265694
Tmem63c	Tmem63c	-2.90683	4.56831	0.00114027
Lor	Lor	-2.90172	6.27625	0.000143665
Btla	Btla	-2.89438	1.7437	0.101075
Kcna1	Kcna1	-2.88182	5.06831	0.000589912
Abca12	Abca12	-2.87337	1.75798	0.0987156
Cck	Cck	-2.86434	4.91779	0.000711418
Krt77	Krt77	-2.86357	3.94028	0.0028578
Rab26	Rab26	-2.85668	3.50446	0.00583755
Pgm2l1	Pgm2l1	-2.85495	5.03038	0.000619299
1500012K07Rik	1500012K07Rik	-2.85494	4.25403	0.00178617
Tdrd1	Tdrd1	-2.85384	1.66127	0.115887
Gpr52	Gpr52	-2.85236	3.29578	0.00793446
Gpr139	Gpr139	-2.84714	1.94055	0.0737051
Nrgn	Nrgn	-2.83426	5.22226	0.000479187
Epha10	Epha10	-2.82197	6.04667	0.000171543
Cps1	Cps1	-2.81697	2.43647	0.0325714
Tmem150cos	Tmem150cos	-2.81675	6.47997	0.00011912
1700125G02Rik	1700125G02Rik	-2.81573	2.41517	0.0337611
Fam19a1	Fam19a1	-2.78958	4.33967	0.00157215
Lrfn5	Lrfn5	-2.78234	3.75733	0.00379441
Chrm1	Chrm1	-2.78208	5.1588	0.000510294
Sphkap	Sphkap	-2.77245	4.95943	0.000675249
Stmn2	Stmn2	-2.76814	5.58544	0.00030833
Sncb	Sncb	-2.76717	4.90411	0.000724354
Kcnc4	Kcnc4	-2.76615	5.89684	0.000198676
Krt12	Krt12	-2.75915	2.68166	0.0213177
Pik3r6	Pik3r6	-2.7584	1.88619	0.0801917
Ptger3	Ptger3	-2.75043	4.52553	0.00121161
Met	Met	-2.74119	8.09749	1.15228e-05
Tmem150c	Tmem150c	-2.7369	5.9042	0.000198241
Jakmip1	Jakmip1	-2.73152	6.14145	0.000166295
Doc2b	Doc2b	-2.73047	3.60853	0.00490152
Coch	Coch	-2.72934	3.93834	0.00286155
Kcnk9	Kcnk9	-2.72323	3.98352	0.00268472
Caln1	Caln1	-2.72082	4.24858	0.00179774
Pla2g4e	Pla2g4e	-2.71663	4.01058	0.00258187
Hbq1b	Hbq1b	-2.70746	2.47054	0.0306461
Coro2a	Coro2a	-2.70693	4.812	0.000808928
Car10	Car10	-2.70321	5.33518	0.000413371
Ccdc129	Ccdc129	-2.69683	1.81218	0.0907191
Sult4a1	Sult4a1	-2.69536	6.62032	0.000102935
6330403A02Rik	6330403A02Rik	-2.69519	3.90847	0.00298069
Retn	Retn	-2.6918	1.55856	0.135933
Kctd16	Kctd16	-2.6909	2.88995	0.0153179
Cabp7	Cabp7	-2.69074	2.38305	0.0352981
Lypd6b	Lypd6b	-2.68943	4.80609	0.00081458
Slc22a3	Slc22a3	-2.68063	3.71889	0.00406705
Cntnap5a	Cntnap5a	-2.67244	4.30479	0.00167081
Syp	Syp	-2.66607	6.78421	8.34567e-05
Mal2	Mal2	-2.6554	4.36561	0.00151998
Acot3	Acot3	-2.65041	1.41293	0.169484
Lrrc3b	Lrrc3b	-2.6494	5.15156	0.000516202
Efcab6	Efcab6	-2.64853	5.00172	0.000645214
Chst8	Chst8	-2.64752	4.64168	0.00100803
Ldb2	Ldb2	-2.64719	4.03143	0.00247878
Gpr158	Gpr158	-2.64713	5.81262	0.000228616
Coro1a	Coro1a	-2.64708	6.6551	0.000102437
Diras2	Diras2	-2.63659	4.47475	0.00130785
Kcnj9	Kcnj9	-2.63655	5.74426	0.000248811
Cdkl2	Cdkl2	-2.63382	6.61627	0.000102935
Gabra3	Gabra3	-2.63207	5.18841	0.000490411
Prph	Prph	-2.62981	5.11187	0.000555549
Iyd	Iyd	-2.62673	2.85388	0.0162877
Dmtn	Dmtn	-2.62006	5.66961	0.00027215
Nefl	Nefl	-2.61991	4.47409	0.00130785
Fam150b	Fam150b	-2.61812	4.05375	0.0024063
Hs3st4	Hs3st4	-2.61799	5.29084	0.000436613
Kcnj4	Kcnj4	-2.61259	5.42064	0.000377589
Golga7b	Golga7b	-2.60883	7.15232	4.23818e-05
Scn2b	Scn2b	-2.60502	6.37086	0.00013403
Vsig2	Vsig2	-2.60296	2.98118	0.0132353
Bean1	Bean1	-2.59871	4.87987	0.000748888
Rasgrf2	Rasgrf2	-2.59464	5.54824	0.000318794
Grm7	Grm7	-2.59444	5.03963	0.000614019
Dync1i1	Dync1i1	-2.58893	5.27191	0.000443368
Pnma3	Pnma3	-2.58825	4.30986	0.00165496
2010300C02Rik	2010300C02Rik	-2.58628	3.75695	0.00379441
AI593442	AI593442	-2.58337	5.52045	0.000318794
Pgr	Pgr	-2.583	6.19193	0.00015574
Adap1	Adap1	-2.58252	6.3528	0.000136982
Trnp1	Trnp1	-2.58141	6.70194	9.47491e-05
Mchr1	Mchr1	-2.57114	4.53156	0.00120573
9530059O14Rik	9530059O14Rik	-2.57105	1.38219	0.177942
Hpcal4	Hpcal4	-2.57093	4.85953	0.000763241
Dnajc6	Dnajc6	-2.56854	4.44562	0.00136384
Kcng3	Kcng3	-2.56826	2.65948	0.0220734
Ckmt1	Ckmt1	-2.56811	6.18509	0.00015574
N28178	N28178	-2.56534	4.30187	0.00167849
Sstr3	Sstr3	-2.56398	4.82579	0.000794241
Ipcef1	Ipcef1	-2.56136	4.13542	0.00212627
Gap43	Gap43	-2.55725	6.04358	0.000171543
C1qtnf4	C1qtnf4	-2.55181	5.90486	0.000198241
Sptbn2	Sptbn2	-2.5485	5.40568	0.000377683
Mypn	Mypn	-2.54385	1.87459	0.0818488
Ano2	Ano2	-2.54332	1.40913	0.170688
A530058N18Rik	A530058N18Rik	-2.53329	4.57657	0.00112182
Gpr6	Gpr6	-2.53003	3.97393	0.00270906
Neurod6	Neurod6	-2.52861	2.87304	0.0157712
Eef1a2	Eef1a2	-2.52666	5.4105	0.000377589
Hs3st2	Hs3st2	-2.52478	3.20702	0.00915909
Fxyd7	Fxyd7	-2.5222	5.19321	0.000489733
Vstm2l	Vstm2l	-2.51488	5.41861	0.000377589
Ppef1	Ppef1	-2.51234	2.34939	0.0372753
Htr1a	Htr1a	-2.50948	3.87479	0.00312516
Tmem151a	Tmem151a	-2.50738	5.60188	0.000305183
Gpr22	Gpr22	-2.5063	3.36442	0.00715215
Palmd	Palmd	-2.50118	3.74957	0.0038274
Gramd2	Gramd2	-2.49666	3.88753	0.00306215
Snhg11	Snhg11	-2.49576	5.11962	0.000548218
Kcnk12	Kcnk12	-2.49459	4.60292	0.00107016
Rps6kl1	Rps6kl1	-2.49162	5.10857	0.000555593
Adcyap1	Adcyap1	-2.49118	3.63662	0.00468935
Mpped1	Mpped1	-2.48979	4.82039	0.000801459
Ankrd34a	Ankrd34a	-2.48932	4.61032	0.00106327
Fendrr	Fendrr	-2.48734	1.49434	0.14989
Rasgef1a	Rasgef1a	-2.48591	4.48282	0.00129465
Syngr3	Syngr3	-2.48375	6.51565	0.000114323
Gabra5	Gabra5	-2.48374	4.68483	0.000973761
Ndrg4	Ndrg4	-2.47842	5.77142	0.000240252
Thy1	Thy1	-2.4776	5.85054	0.000213529
Camk2b	Camk2b	-2.47654	5.20468	0.000486403
Sstr1	Sstr1	-2.46817	3.50953	0.00579731
8030443G20Rik	8030443G20Rik	-2.46801	2.14869	0.051699
Faim2	Faim2	-2.46792	6.19766	0.00015574
Mef2c	Mef2c	-2.46592	4.14665	0.00210187
Dbpht2	Dbpht2	-2.46296	4.47526	0.00130785
Ppp2r2c	Ppp2r2c	-2.46275	5.52034	0.000318794
Spock1	Spock1	-2.45969	3.86596	0.00317516
Htr5a	Htr5a	-2.45804	2.71786	0.0201741
Lamp5	Lamp5	-2.45802	1.99124	0.0677859
Ceacam16	Ceacam16	-2.45774	4.522	0.0012133
Pcnxl2	Pcnxl2	-2.45721	3.91849	0.00294672
Gpr61	Gpr61	-2.45337	5.19882	0.000488182
Sstr4	Sstr4	-2.45331	4.76394	0.000880625
Atp8a2	Atp8a2	-2.45276	5.61572	0.00030032
Nrip3	Nrip3	-2.45215	4.69991	0.000957741
Tmem179	Tmem179	-2.4451	4.87857	0.000748888
Myadml2	Myadml2	-2.44436	1.42884	0.165043
Rab15	Rab15	-2.4412	5.69867	0.000262528
Phyhip	Phyhip	-2.44085	6.08086	0.000167523
Dlg2	Dlg2	-2.43865	3.38487	0.00693979
Epha8	Epha8	-2.43717	3.45912	0.00616979
Ptk2b	Ptk2b	-2.43562	3.62149	0.00479371
Rhof	Rhof	-2.4328	4.89879	0.000730586
Tenm1	Tenm1	-2.43006	3.25953	0.0084075
Kcnc2	Kcnc2	-2.42958	7.31308	3.82753e-05
Frem3	Frem3	-2.42913	1.30437	0.201222
Htr4	Htr4	-2.42816	1.66251	0.11575
Glp2r	Glp2r	-2.42795	1.90624	0.0777012
Htr2a	Htr2a	-2.42541	2.10373	0.0559668
Neurod2	Neurod2	-2.42251	3.90601	0.00298452
Gm14169	Gm14169	-2.4202	4.39748	0.00146924
Cpne7	Cpne7	-2.41912	3.44715	0.00628138
4930539E08Rik	4930539E08Rik	-2.41903	4.32869	0.00160805
Cyp4x1	Cyp4x1	-2.41704	2.94371	0.0140876
Chl1	Chl1	-2.41681	3.96667	0.00274142
Klhl4	Klhl4	-2.41414	2.59648	0.024697
Pcsk1	Pcsk1	-2.41357	3.5032	0.00584763
Nell1	Nell1	-2.41189	4.73074	0.00092229
Otof	Otof	-2.40912	4.63437	0.00102042
Lsm11	Lsm11	-2.40858	7.20242	4.16416e-05
Sprn	Sprn	-2.40221	3.40242	0.00674819
D630023F18Rik	D630023F18Rik	-2.40202	4.52919	0.00120573
Nrg3	Nrg3	-2.40104	4.03686	0.00247605
Arpp21	Arpp21	-2.40034	3.97848	0.0027008
Gm19345	Gm19345	-2.39998	4.26625	0.00176586
Sult2b1	Sult2b1	-2.39724	3.32439	0.00761164
Gm9962	Gm9962	-2.39709	3.53746	0.00554576
Cacng3	Cacng3	-2.39674	2.80691	0.0175509
Matk	Matk	-2.39621	5.77144	0.000240252
Slc35f4	Slc35f4	-2.39349	3.96559	0.00274174
Cntn5	Cntn5	-2.39237	4.15267	0.00208188
Tmem210	Tmem210	-2.39224	3.03893	0.0119628
Hrh3	Hrh3	-2.39154	6.47759	0.00011912
Cdhr1	Cdhr1	-2.38988	4.43245	0.00138877
Hba-a2	Hba-a2	-2.3892	1.38867	0.176231
Hba-a1	Hba-a1	-2.3892	1.38867	0.176231
Lrrc3	Lrrc3	-2.3884	4.14523	0.00210202
Ripply2	Ripply2	-2.38781	1.44617	0.161106
Cacna1i	Cacna1i	-2.38703	5.83668	0.000218353
Fkbp1b	Fkbp1b	-2.38647	5.61224	0.00030032
Gjd2	Gjd2	-2.38517	4.96676	0.000669023
Syt1	Syt1	-2.38153	5.23846	0.000468569
B230209E15Rik	B230209E15Rik	-2.3802	3.40108	0.00675781
Fam43b	Fam43b	-2.37627	5.1707	0.000501188
Prdm8	Prdm8	-2.37619	5.56585	0.000314518
Mtag2	Mtag2	-2.37557	2.87663	0.0156739
Ppfia4	Ppfia4	-2.37205	5.03386	0.000616958
Rtn4rl1	Rtn4rl1	-2.3672	4.91613	0.000711418
Atp1a3	Atp1a3	-2.36646	5.0129	0.000634037
Hspa12a	Hspa12a	-2.36593	4.94019	0.000694815
Cdh18	Cdh18	-2.36537	3.86528	0.00317547
Scn2a1	Scn2a1	-2.35626	4.02065	0.00253123
L1cam	L1cam	-2.35517	3.37293	0.00706309
Stx1a	Stx1a	-2.35502	5.22206	0.000479187
Cpne4	Cpne4	-2.35333	4.69552	0.000961616
Syt4	Syt4	-2.35224	3.6315	0.00472054
Oprd1	Oprd1	-2.35084	2.16476	0.0503335
AF357425	AF357425	-2.35056	1.45288	0.15966
Camk4	Camk4	-2.35053	4.40708	0.00144623
Rab3b	Rab3b	-2.35047	4.08031	0.00231155
Gm2721	Gm2721	-2.34842	1.31577	0.197565
Bend6	Bend6	-2.3447	4.60117	0.00107157
Zdhhc22	Zdhhc22	-2.34276	4.87892	0.000748888
A830018L16Rik	A830018L16Rik	-2.33827	3.73378	0.00394258
Gm11978	Gm11978	-2.33811	2.03979	0.0625562
Kcnj6	Kcnj6	-2.33615	3.88949	0.00306215
Pcsk2	Pcsk2	-2.33504	5.45492	0.000353988
Rims4	Rims4	-2.3349	6.11072	0.000166295
Hecw1	Hecw1	-2.3333	2.9097	0.0148954
Plch2	Plch2	-2.33188	4.9303	0.000701179
Gda	Gda	-2.33126	3.83251	0.00333549
Clstn3	Clstn3	-2.33102	5.53545	0.000318794
Prkar1b	Prkar1b	-2.33073	5.54363	0.000318794
Ramp3	Ramp3	-2.32998	4.44314	0.00136394
Arhgdig	Arhgdig	-2.32118	6.00028	0.000178761
Napb	Napb	-2.32005	5.19445	0.000489733
Kcnq5	Kcnq5	-2.31895	3.46133	0.00614842
Avpr1a	Avpr1a	-2.31564	3.68958	0.00424404
Mlip	Mlip	-2.31425	2.58636	0.0251393
Ralyl	Ralyl	-2.31349	4.45279	0.00134694
Glra2	Glra2	-2.31294	3.20259	0.0091928
Rtn4rl2	Rtn4rl2	-2.31252	2.83138	0.0168302
Elmod1	Elmod1	-2.31235	3.96156	0.00276048
Dsc1	Dsc1	-2.3117	2.00451	0.0662621
Lrrc26	Lrrc26	-2.30999	3.89727	0.00302145
Cntnap3	Cntnap3	-2.30757	5.3414	0.000413371
St8sia3	St8sia3	-2.30653	2.69277	0.0209821
Mvd	Mvd	-2.30354	4.72505	0.000923594
Pou3f1	Pou3f1	-2.30144	4.83036	0.00079127
Kcns2	Kcns2	-2.29994	4.65138	0.00100803
Tnfrsf11a	Tnfrsf11a	-2.29912	3.41835	0.00660141
Gabra1	Gabra1	-2.29869	3.34054	0.00743902
Rims1	Rims1	-2.29743	4.29386	0.00169731
Syt16	Syt16	-2.2973	4.99232	0.000648663
4921511I17Rik	4921511I17Rik	-2.29729	4.87985	0.000748888
Osbp2	Osbp2	-2.29622	4.31313	0.00164962
Ccl17	Ccl17	-2.29519	1.76565	0.0976177
5830403L16Rik	5830403L16Rik	-2.29219	1.36478	0.182737
Mrap2	Mrap2	-2.29199	2.10895	0.0553731
2021-03-04	2021-03-04	-2.29057	5.24856	0.000462563
Actr3b	Actr3b	-2.28634	5.88366	0.000199772
4930419G24Rik	4930419G24Rik	-2.28378	2.39356	0.0349078
Igbp1b	Igbp1b	-2.28146	1.55262	0.13712
Kcnt2	Kcnt2	-2.28065	4.14743	0.00210187
C2cd4b	C2cd4b	-2.28056	3.1505	0.0100009
Dgkg	Dgkg	-2.27857	5.3857	0.000387805
Kifc2	Kifc2	-2.27621	5.94595	0.000190812
Spock3	Spock3	-2.27614	4.42991	0.00139275
Galnt9	Galnt9	-2.27516	4.03361	0.00247695
Ptpn5	Ptpn5	-2.27057	4.86586	0.000763241
Prkce	Prkce	-2.27038	4.7481	0.000895364
Trpm2	Trpm2	-2.26739	4.29333	0.00169731
Neurl1a	Neurl1a	-2.26612	5.55838	0.000317636
Stmn4	Stmn4	-2.26525	5.56954	0.000314164
Drd1a	Drd1a	-2.26506	3.34556	0.00737643
Chac1	Chac1	-2.2647	4.65861	0.00100803
Slc26a4	Slc26a4	-2.2646	1.72245	0.104576
Ache	Ache	-2.26212	3.85605	0.00320571
Ube2ql1	Ube2ql1	-2.26128	4.50384	0.00125227
Gm16532	Gm16532	-2.26069	3.4995	0.00588371
Dlgap2	Dlgap2	-2.25842	3.41087	0.00666446
Cyb561	Cyb561	-2.25441	6.00637	0.000178513
Kcnq3	Kcnq3	-2.25077	6.3117	0.000143665
Adcy1	Adcy1	-2.25033	6.0582	0.000170041
Pgbd5	Pgbd5	-2.25019	4.88853	0.000742588
Mctp1	Mctp1	-2.2471	3.06127	0.0115342
Cdh7	Cdh7	-2.24603	2.56634	0.0260364
Unc5a	Unc5a	-2.24417	5.05767	0.00059666
Cnr1	Cnr1	-2.24352	4.55677	0.00116166
Prkcg	Prkcg	-2.24324	4.68667	0.00097256
Caly	Caly	-2.24221	3.59331	0.00505076
Rgs4	Rgs4	-2.24187	3.81083	0.00345645
Gabbr2	Gabbr2	-2.24083	4.11869	0.00217969
Frmpd4	Frmpd4	-2.23802	3.78286	0.00364492
Ppfia2	Ppfia2	-2.23737	3.67865	0.00432312
Grm1	Grm1	-2.23681	3.43334	0.00642055
Slc17a6	Slc17a6	-2.23582	3.60855	0.00490152
Syngr1	Syngr1	-2.23531	5.8919	0.000198676
Nov	Nov	-2.2314	4.65232	0.00100803
Myh3	Myh3	-2.23097	2.42558	0.0331916
Rit2	Rit2	-2.22914	4.37915	0.001508
Lin28b	Lin28b	-2.22893	2.43846	0.0324776
Snap25	Snap25	-2.22795	4.2943	0.00169731
Psg16	Psg16	-2.22737	1.46789	0.155943
Usp43	Usp43	-2.22718	4.5195	0.00121429
Syt13	Syt13	-2.2263	5.61341	0.00030032
Slc12a5	Slc12a5	-2.22598	5.98049	0.000182936
Mir1900	Mir1900	-2.22522	1.57346	0.13298
Rad51ap2	Rad51ap2	-2.22026	1.36479	0.182737
Col19a1	Col19a1	-2.21972	4.09888	0.00223856
2900079G21Rik	2900079G21Rik	-2.21816	4.9296	0.000701179
Nxph3	Nxph3	-2.21663	5.37982	0.00038844
Tal1	Tal1	-2.2165	2.47416	0.0304313
Crh	Crh	-2.21545	1.60027	0.127346
Stmn3	Stmn3	-2.21214	4.85997	0.000763241
Kcnma1	Kcnma1	-2.21193	4.29951	0.00168403
Stxbp5l	Stxbp5l	-2.21047	4.05991	0.00237653
Kctd8	Kctd8	-2.21041	2.78252	0.0182389
BC030500	BC030500	-2.20975	4.46816	0.0013193
Nptxr	Nptxr	-2.20885	3.51059	0.00579731
Slc27a2	Slc27a2	-2.20588	1.54735	0.138062
Arhgap20os	Arhgap20os	-2.20527	3.24544	0.00860205
Atp2b3	Atp2b3	-2.20239	4.8949	0.000734468
AU023762	AU023762	-2.20216	2.13895	0.0525572
Lppr4	Lppr4	-2.20162	3.92261	0.00293013
Mturn	Mturn	-2.2002	6.25781	0.000147358
Slc18a3	Slc18a3	-2.19809	1.41262	0.169559
Rxfp1	Rxfp1	-2.19796	2.28254	0.0410969
Cox6a2	Cox6a2	-2.19691	1.62156	0.122956
Tmem91	Tmem91	-2.19626	2.99313	0.0129281
Pde2a	Pde2a	-2.19444	4.98597	0.000652922
Sema4f	Sema4f	-2.19249	4.84491	0.000778445
Magel2	Magel2	-2.19128	2.92049	0.0146125
Slc4a10	Slc4a10	-2.18187	4.07138	0.00235127
Prss12	Prss12	-2.18162	3.96521	0.00274174
Kcna4	Kcna4	-2.18109	5.76715	0.000240252
Tmem158	Tmem158	-2.18013	4.87087	0.000759561
Wnt1	Wnt1	-2.17815	1.96111	0.0710809
Pnpla3	Pnpla3	-2.17778	5.29361	0.000436613
Kcnf1	Kcnf1	-2.17731	5.26923	0.000443368
Cplx1	Cplx1	-2.17352	6.20467	0.00015574
Grin1	Grin1	-2.17213	4.09384	0.0022486
Clvs2	Clvs2	-2.17189	2.76573	0.0186954
Lingo2	Lingo2	-2.17164	3.68063	0.00431534
Fgf10	Fgf10	-2.16929	1.53988	0.139403
1700086L19Rik	1700086L19Rik	-2.16874	4.34035	0.00157215
Tmem59l	Tmem59l	-2.16819	3.53482	0.00556882
Abcc8	Abcc8	-2.16802	3.49446	0.00593138
1700003D09Rik	1700003D09Rik	-2.16705	3.38841	0.00692058
Grin2a	Grin2a	-2.16597	3.75569	0.00379503
Syndig1l	Syndig1l	-2.16582	3.64349	0.00464572
Rasgrp2	Rasgrp2	-2.16535	5.44508	0.000359792
Fam19a2	Fam19a2	-2.16525	4.83557	0.000787192
Ltk	Ltk	-2.1646	2.76836	0.018634
Crhr1	Crhr1	-2.16379	4.24127	0.00181169
Cntnap5c	Cntnap5c	-2.16344	2.38777	0.0351258
Tunar	Tunar	-2.16294	5.41249	0.000377589
Rtn4r	Rtn4r	-2.16226	3.21329	0.00904458
Pcsk2os2	Pcsk2os2	-2.16208	4.36892	0.00151998
Nefh	Nefh	-2.16023	3.32373	0.00761164
Hcn1	Hcn1	-2.15968	2.73383	0.0196231
Lhx9	Lhx9	-2.15876	1.5234	0.142973
Gas7	Gas7	-2.15615	4.48624	0.00128772
Cntn6	Cntn6	-2.15575	3.24657	0.00859537
Lrrtm1	Lrrtm1	-2.15103	6.05799	0.000170041
Rab9b	Rab9b	-2.14802	3.62804	0.00474617
Chrm3	Chrm3	-2.14571	4.36844	0.00151998
Gucy1b3	Gucy1b3	-2.14445	4.35417	0.00153569
Syt3	Syt3	-2.1439	4.53606	0.00119924
Epha6	Epha6	-2.14185	2.51365	0.028475
Grm5	Grm5	-2.13973	3.90581	0.00298452
Actn2	Actn2	-2.13817	3.25511	0.0084688
Tubb3	Tubb3	-2.13698	5.523	0.000318794
Ankrd63	Ankrd63	-2.13571	1.74589	0.10067
Pcsk2os1	Pcsk2os1	-2.13423	4.3795	0.001508
Ptchd1	Ptchd1	-2.13336	3.6239	0.00477326
Grin1os	Grin1os	-2.13227	4.54555	0.00117642
Gm11837	Gm11837	-2.13032	2.32935	0.0382712
Kcnu1	Kcnu1	-2.13021	2.56826	0.0259691
Npy1r	Npy1r	-2.12953	3.24736	0.00858809
Lgi1	Lgi1	-2.12449	3.94347	0.00284592
Kcnb2	Kcnb2	-2.11828	3.19218	0.00934606
Acsl4	Acsl4	-2.11787	4.75141	0.000895364
Pthlh	Pthlh	-2.11732	3.54406	0.00547807
Ablim2	Ablim2	-2.11617	5.27133	0.000443368
Satb2	Satb2	-2.11538	2.44924	0.0319165
Pex5l	Pex5l	-2.11523	4.09635	0.0022466
Pak6	Pak6	-2.11516	4.86162	0.000763241
Mir770	Mir770	-2.11445	4.84994	0.000772146
Ablim3	Ablim3	-2.11401	3.89336	0.00304419
Hs3st5	Hs3st5	-2.11233	3.19365	0.00933165
Kif5a	Kif5a	-2.11168	4.7486	0.000895364
Sh3gl2	Sh3gl2	-2.11109	4.3584	0.00153258
Cnksr2	Cnksr2	-2.10969	2.69443	0.0209155
Rbfox1	Rbfox1	-2.10703	3.23735	0.00869606
Osbpl10	Osbpl10	-2.10287	4.99401	0.000648663
BC024139	BC024139	-2.10207	2.95647	0.0138211
AI118078	AI118078	-2.10164	4.70915	0.000944467
B3galt2	B3galt2	-2.09913	3.17341	0.0096177
Kcnq2	Kcnq2	-2.09877	4.93281	0.000701179
Fdps	Fdps	-2.09862	5.05582	0.00059666
Serp2	Serp2	-2.09848	4.97959	0.000657304
Acot7	Acot7	-2.09814	5.76905	0.000240252
Rnf112	Rnf112	-2.09771	5.18998	0.000490411
Slc6a17	Slc6a17	-2.09435	5.2694	0.000443368
Mtfp1	Mtfp1	-2.09181	3.45097	0.00625439
4930455H04Rik	4930455H04Rik	-2.08935	1.67874	0.112426
Lrrc4c	Lrrc4c	-2.08871	3.78038	0.00365557
Neurod1	Neurod1	-2.08866	2.72535	0.0199639
Slc2a6	Slc2a6	-2.08798	4.84214	0.000780721
2021-03-01	2021-03-01	-2.0865	4.1136	0.00218736
Jph4	Jph4	-2.08493	4.72693	0.000922472
Larp6	Larp6	-2.08418	4.26613	0.00176586
Cacng2	Cacng2	-2.08391	5.5329	0.000318794
Ankrd35	Ankrd35	-2.08252	3.05986	0.0115342
Syndig1	Syndig1	-2.07934	3.93116	0.0028865
Wipf3	Wipf3	-2.07729	2.78785	0.0181031
Vipr1	Vipr1	-2.07686	2.89369	0.0152421
Pip5kl1	Pip5kl1	-2.07626	3.02551	0.0122468
Myo5b	Myo5b	-2.07584	4.91516	0.000711418
Rbfox3	Rbfox3	-2.07416	5.3373	0.000413371
Wif1	Wif1	-2.07357	2.0555	0.0609179
Ryr2	Ryr2	-2.0725	4.34008	0.00157215
Gpr26	Gpr26	-2.07226	5.14976	0.000516202
Adamtsl2	Adamtsl2	-2.06908	3.38736	0.0069267
Nap1l2	Nap1l2	-2.06843	5.57559	0.000312131
4930590L20Rik	4930590L20Rik	-2.06476	1.74642	0.100647
Rhov	Rhov	-2.06447	3.81917	0.00340519
Ppp1r1b	Ppp1r1b	-2.06302	3.41241	0.00666305
Gm11744	Gm11744	-2.06235	1.39236	0.175217
Filip1	Filip1	-2.06228	4.66956	0.000993745
Dsc3	Dsc3	-2.06178	1.57882	0.131796
Susd5	Susd5	-2.06043	1.37716	0.17919
Slc45a1	Slc45a1	-2.06037	4.65851	0.00100803
Camk2a	Camk2a	-2.05865	4.55864	0.00115975
Fibcd1	Fibcd1	-2.05689	3.54825	0.00545579
Trpv2	Trpv2	-2.05652	3.13872	0.0101753
Pdlim3	Pdlim3	-2.05594	1.64387	0.11882
9530080O11Rik	9530080O11Rik	-2.05594	3.1085	0.0106731
Tes	Tes	-2.05533	4.25824	0.00177982
Kcnab2	Kcnab2	-2.05455	5.33723	0.000413371
Aox4	Aox4	-2.05285	1.34514	0.188655
D10Bwg1379e	D10Bwg1379e	-2.05256	5.30287	0.000434849
Ccdc184	Ccdc184	-2.05248	4.99243	0.000648663
Diras1	Diras1	-2.05243	5.08449	0.00057956
Rab40b	Rab40b	-2.05184	3.70073	0.00417507
Trhde	Trhde	-2.05124	3.57514	0.00522054
Myt1l	Myt1l	-2.04997	3.57211	0.00524406
B830017H08Rik	B830017H08Rik	-2.04876	1.91649	0.0763748
Gm4841	Gm4841	-2.0475	1.6062	0.125984
Scube1	Scube1	-2.04645	2.76424	0.0187336
5830416P10Rik	5830416P10Rik	-2.04129	1.79784	0.0926083
Ankrd34b	Ankrd34b	-2.04104	4.07864	0.00231636
Tac1	Tac1	-2.03992	2.22819	0.0450955
Scn1a	Scn1a	-2.03512	4.10074	0.00223484
Nnmt	Nnmt	-2.03237	2.71981	0.0201098
Tmem28	Tmem28	-2.03071	3.97636	0.00270269
Gabrb2	Gabrb2	-2.0295	3.47336	0.00605712
Gfod1	Gfod1	-2.02871	4.95933	0.000675249
Tnfaip8l3	Tnfaip8l3	-2.02823	2.04755	0.0617437
Map7d2	Map7d2	-2.02567	5.01993	0.000629078
Grin2b	Grin2b	-2.02463	2.74217	0.0193442
Sertm1	Sertm1	-2.02384	3.18042	0.00950153
Prkch	Prkch	-2.02187	2.78361	0.0182273
Cdkl5	Cdkl5	-2.0212	3.38395	0.00693979
Lzts1	Lzts1	-2.02084	4.42414	0.00140468
Vwa5b2	Vwa5b2	-2.01946	4.17114	0.00202951
Unc13a	Unc13a	-2.01838	4.82883	0.000791373
Krt222	Krt222	-2.01824	2.54897	0.0267887
Erc2	Erc2	-2.01802	4.37211	0.00151998
Nell2	Nell2	-2.0171	4.44338	0.00136394
Fbxo41	Fbxo41	-2.01307	4.46566	0.00132365
Gpr12	Gpr12	-2.0113	4.26841	0.00176416
Gpr85	Gpr85	-2.01015	4.19199	0.00196443
Tbc1d30	Tbc1d30	-2.01015	4.40848	0.00144597
Tesc	Tesc	-2.0098	2.40436	0.034342
Htr7	Htr7	-2.00808	3.06052	0.0115342
Chd5	Chd5	-2.00755	4.9806	0.000657304
Rapgef5	Rapgef5	-2.00707	3.54742	0.00545579
Rab6b	Rab6b	-2.00669	3.90189	0.00299859
Prmt8	Prmt8	-2.00484	3.78077	0.00365557
Rapgefl1	Rapgefl1	-2.00482	4.97163	0.000664172
Tenm2	Tenm2	-2.00403	2.70526	0.0206014
Cbln1	Cbln1	-2.00151	5.41248	0.000377589
Etnk2	Etnk2	-2.00147	3.35079	0.00733105
Trhr	Trhr	-1.99765	2.80798	0.0175329
Rspo1	Rspo1	-1.99658	2.03626	0.0629843
Mllt11	Mllt11	-1.99429	4.72076	0.000926977
Hpcal1	Hpcal1	-1.99374	4.15899	0.00206731
Htr2c	Htr2c	-1.99091	3.21736	0.00898565
Tppp	Tppp	-1.98926	5.20921	0.000483751
Psd	Psd	-1.98843	5.12588	0.000542868
L3mbtl1	L3mbtl1	-1.98698	3.16221	0.00979637
Rem2	Rem2	-1.98608	3.62952	0.00473607
Gng3	Gng3	-1.98407	3.35708	0.00725112
Pcdh19	Pcdh19	-1.98238	4.095	0.0022466
Ccdc116	Ccdc116	-1.98224	2.45195	0.0318081
Npcd	Npcd	-1.98183	3.70789	0.00412878
Gnb4	Gnb4	-1.98176	5.29164	0.000436613
Gnal	Gnal	-1.98163	3.97465	0.00270893
Slc16a7	Slc16a7	-1.98114	3.41175	0.00666446
Ajap1	Ajap1	-1.98096	4.95137	0.000682409
Hsd3b3	Hsd3b3	-1.98085	1.59744	0.127806
Mtus2	Mtus2	-1.98079	3.91787	0.00294672
Lrrtm3	Lrrtm3	-1.98053	4.92517	0.000705698
Nrn1	Nrn1	-1.9799	5.04402	0.000610464
Slitrk1	Slitrk1	-1.97841	3.13005	0.0103162
Gm16740	Gm16740	-1.97825	5.40506	0.000377683
Gm996	Gm996	-1.97823	3.88475	0.00307718
Il1rapl1	Il1rapl1	-1.9763	2.53495	0.0274263
Kcng2	Kcng2	-1.97566	1.8755	0.0817733
6330419J24Rik	6330419J24Rik	-1.97505	3.81472	0.00343539
Rab3a	Rab3a	-1.97465	4.51943	0.00121429
Ackr1	Ackr1	-1.9746	3.56842	0.00527168
Mas1	Mas1	-1.97455	1.9381	0.0739405
Pcdh20	Pcdh20	-1.97448	2.70603	0.0205856
Grm3	Grm3	-1.97427	2.29537	0.0403123
Rimbp2	Rimbp2	-1.9705	4.39612	0.00147042
Snap91	Snap91	-1.96888	4.23422	0.00181901
Cacna1b	Cacna1b	-1.96887	4.16136	0.00205995
Cbln4	Cbln4	-1.96817	2.803	0.0176846
Rusc1	Rusc1	-1.96461	4.75076	0.000895364
Tmem35	Tmem35	-1.96291	3.91746	0.00294672
Pnma2	Pnma2	-1.96232	4.25081	0.00179215
Sh2d5	Sh2d5	-1.96181	3.85432	0.00320917
Ptprr	Ptprr	-1.95945	3.84996	0.00322277
Xkr4	Xkr4	-1.95767	4.48016	0.00129936
Nefm	Nefm	-1.95587	4.81765	0.000803838
Rac3	Rac3	-1.95511	5.05865	0.00059666
Hecw2	Hecw2	-1.95491	3.97303	0.00271027
Stard4	Stard4	-1.95378	3.38622	0.00693312
Hmgcr	Hmgcr	-1.95377	5.21426	0.00048297
Slc10a4	Slc10a4	-1.95341	1.76486	0.0977596
Atp6v1c2	Atp6v1c2	-1.95189	1.99052	0.0678264
Vstm2a	Vstm2a	-1.94992	4.36489	0.00151998
Smpd3	Smpd3	-1.94766	4.10088	0.00223484
Cntn3	Cntn3	-1.94707	3.84734	0.00323286
9430021M05Rik	9430021M05Rik	-1.94687	2.90675	0.0149398
Dnm1	Dnm1	-1.9458	4.44527	0.00136384
Kcnj11	Kcnj11	-1.94474	4.04786	0.00242592
Pde1a	Pde1a	-1.9447	3.21163	0.00907074
A230070E04Rik	A230070E04Rik	-1.9441	3.75938	0.00378892
Efna3	Efna3	-1.94382	5.17091	0.000501188
Cdr1	Cdr1	-1.94259	1.95837	0.0714114
2810032G03Rik	2810032G03Rik	-1.94079	2.93619	0.0142775
Crhbp	Crhbp	-1.93969	2.52618	0.0277804
Acvr1c	Acvr1c	-1.93889	1.96003	0.0712176
Fam49a	Fam49a	-1.93868	3.98811	0.0026696
Gpc5	Gpc5	-1.93702	4.94618	0.000687948
Chga	Chga	-1.93525	4.64872	0.00100803
Cnih3	Cnih3	-1.93495	4.50268	0.00125244
Sidt1	Sidt1	-1.93361	2.24988	0.0432763
A330050F15Rik	A330050F15Rik	-1.93111	1.56245	0.135268
Tmem130	Tmem130	-1.93028	3.75318	0.00380954
Apba1	Apba1	-1.92921	4.45791	0.00133764
Tuba4a	Tuba4a	-1.92893	5.54156	0.000318794
Trank1	Trank1	-1.92812	2.944	0.0140876
Lingo1	Lingo1	-1.92433	4.91536	0.000711418
Lrfn2	Lrfn2	-1.92329	4.12037	0.00217712
Lrrc55	Lrrc55	-1.92287	2.29129	0.0405401
Rltpr	Rltpr	-1.92214	4.76148	0.000882244
Phactr1	Phactr1	-1.92022	3.76178	0.00377327
Ttc22	Ttc22	-1.9197	1.55176	0.137348
Nrsn1	Nrsn1	-1.91963	4.85071	0.000772146
Kcnk4	Kcnk4	-1.91844	3.16221	0.00979637
C2cd4c	C2cd4c	-1.91796	4.16864	0.00203344
Gnaz	Gnaz	-1.91746	4.27617	0.00174721
Slc7a14	Slc7a14	-1.91645	3.49145	0.00594135
Arg2	Arg2	-1.9161	4.72359	0.00092382
Cacna1e	Cacna1e	-1.91596	2.98983	0.0130056
Mcmdc2	Mcmdc2	-1.91554	1.36232	0.183528
Atp2b2	Atp2b2	-1.91443	3.77169	0.003719
Ppfia3	Ppfia3	-1.91439	4.90676	0.000722616
Fgf9	Fgf9	-1.91264	3.85991	0.00319602
Cgref1	Cgref1	-1.9113	4.32798	0.00160805
Cpne6	Cpne6	-1.90695	2.43137	0.0328445
Rab3c	Rab3c	-1.90675	3.3192	0.00765522
Syt5	Syt5	-1.90571	4.02621	0.0025032
Lmo7	Lmo7	-1.90511	3.50652	0.0058168
Tspyl3	Tspyl3	-1.90472	4.23024	0.00183082
Gabrg2	Gabrg2	-1.90319	3.32656	0.00760366
Hs6st3	Hs6st3	-1.90275	3.76439	0.00376631
Mir7010	Mir7010	-1.90111	2.49961	0.0291359
Camkk2	Camkk2	-1.90019	5.38947	0.000386771
Dusp26	Dusp26	-1.89922	3.71302	0.00409672
Grm2	Grm2	-1.89851	2.87805	0.0156369
Mir7225	Mir7225	-1.89826	2.50516	0.0288842
Enc1	Enc1	-1.89777	4.61587	0.00105599
Cxadr	Cxadr	-1.89733	3.83388	0.00332977
Asphd1	Asphd1	-1.89565	3.20095	0.00921018
Mgst3	Mgst3	-1.89544	4.36304	0.00152209
Gdf10	Gdf10	-1.89531	3.71536	0.00408022
Kif5c	Kif5c	-1.89484	4.72934	0.00092229
Tmem74	Tmem74	-1.89403	2.89308	0.0152421
Cnrip1	Cnrip1	-1.89209	4.54762	0.0011739
Map3k9	Map3k9	-1.88848	3.30724	0.0077928
Rasgrp1	Rasgrp1	-1.88785	3.51382	0.0057677
Acan	Acan	-1.88694	2.21754	0.0459922
Lamb3	Lamb3	-1.88488	1.42009	0.167647
Syn2	Syn2	-1.88482	4.813	0.000808928
Gucy1a3	Gucy1a3	-1.88181	2.7794	0.0183039
Scn3b	Scn3b	-1.88171	3.40256	0.00674819
Prrt3	Prrt3	-1.87952	4.66366	0.00100437
Tceal6	Tceal6	-1.87881	3.48144	0.00599942
Gpr37	Gpr37	-1.87746	3.70382	0.00415094
Ica1l	Ica1l	-1.87741	4.25467	0.00178617
Ydjc	Ydjc	-1.87686	3.16499	0.00976915
Zfp941	Zfp941	-1.87514	3.48465	0.00598234
Mir3072	Mir3072	-1.87401	2.12679	0.0536087
Crmp1	Crmp1	-1.8732	4.13945	0.00211441
Jph1	Jph1	-1.87294	3.62088	0.00479435
A330040F15Rik	A330040F15Rik	-1.87195	3.00715	0.0126298
Fam135b	Fam135b	-1.87092	2.69698	0.0208235
Fam131c	Fam131c	-1.87089	3.05986	0.0115342
Sptbn4	Sptbn4	-1.87011	4.52363	0.00121186
Kcnip4	Kcnip4	-1.8699	3.69033	0.00424231
Prkcz	Prkcz	-1.86877	4.67815	0.000985909
Paqr9	Paqr9	-1.86713	3.21665	0.00899177
Cds1	Cds1	-1.86627	5.30239	0.000434849
Rasd2	Rasd2	-1.86618	2.9937	0.0129215
Rgs7bp	Rgs7bp	-1.8656	2.87353	0.0157652
Kcns1	Kcns1	-1.8645	2.97721	0.0133283
Gpr88	Gpr88	-1.86318	3.28544	0.0080534
Slc2a3	Slc2a3	-1.85995	4.8524	0.000772146
Gprin1	Gprin1	-1.85764	4.48991	0.0012801
Sez6l2	Sez6l2	-1.85731	2.9425	0.0141157
Nsf	Nsf	-1.85657	4.00591	0.00260107
Usp29	Usp29	-1.85249	3.49759	0.00590258
D130043K22Rik	D130043K22Rik	-1.85234	4.23646	0.00181901
B4galnt1	B4galnt1	-1.85179	4.64421	0.00100803
Clstn2	Clstn2	-1.85146	3.40798	0.00669486
Tm7sf2	Tm7sf2	-1.85003	3.24151	0.00863987
9130024F11Rik	9130024F11Rik	-1.84897	3.30457	0.00782878
Tspan13	Tspan13	-1.84863	4.64891	0.00100803
Atl1	Atl1	-1.84756	4.37368	0.00151998
Atp6v1g2	Atp6v1g2	-1.84702	4.37654	0.00151361
Pik3cd	Pik3cd	-1.84647	3.49118	0.00594135
Celf6	Celf6	-1.84643	4.37045	0.00151998
Cdh13	Cdh13	-1.84632	3.32527	0.00761164
Plcxd2	Plcxd2	-1.84503	3.57318	0.00523765
Vgf	Vgf	-1.84491	4.99478	0.000648663
Gabra2	Gabra2	-1.84215	2.1908	0.0482092
5330417C22Rik	5330417C22Rik	-1.84087	3.26133	0.00838906
Tmem240	Tmem240	-1.83721	2.70593	0.0205856
Dear1	Dear1	-1.83621	3.38421	0.00693979
Gm5468	Gm5468	-1.83578	2.38536	0.035198
Sv2a	Sv2a	-1.8306	4.95333	0.000681982
Amer3	Amer3	-1.82931	2.96482	0.0135905
Rell2	Rell2	-1.82886	3.91806	0.00294672
Cplx2	Cplx2	-1.82615	4.40637	0.00144623
Gpr45	Gpr45	-1.82551	4.25428	0.00178617
Kcnj3	Kcnj3	-1.82524	2.6473	0.0225855
Tceal5	Tceal5	-1.82501	4.25265	0.0017882
Nt5dc3	Nt5dc3	-1.82329	4.35367	0.00153569
Magee2	Magee2	-1.82266	3.14233	0.0101341
Rph3a	Rph3a	-1.82247	3.69667	0.00419195
Frzb	Frzb	-1.82166	3.31262	0.00774057
Sema3a	Sema3a	-1.82109	2.55566	0.0265232
Ankrd33b	Ankrd33b	-1.81948	2.25997	0.0427211
Ccl27a	Ccl27a	-1.81835	3.32344	0.00761164
Agap2	Agap2	-1.81775	5.03597	0.000616586
Clmp	Clmp	-1.81693	2.86727	0.0158763
Meg3	Meg3	-1.81593	3.76313	0.00376792
Gm14164	Gm14164	-1.8152	2.38881	0.0350606
Ptprn	Ptprn	-1.81517	3.21897	0.00896072
Rgs11	Rgs11	-1.8151	3.18022	0.00950153
Nrsn2	Nrsn2	-1.81416	2.41503	0.0337611
Gm15679	Gm15679	-1.81409	1.42325	0.166717
Pacsin1	Pacsin1	-1.81403	3.93131	0.0028865
F630042J09Rik	F630042J09Rik	-1.81388	2.02248	0.064499
Cnih2	Cnih2	-1.81231	4.60698	0.00106601
Dok4	Dok4	-1.8117	4.3563	0.00153569
4833422C13Rik	4833422C13Rik	-1.81102	3.07003	0.0114404
Unc13c	Unc13c	-1.80888	2.98139	0.0132353
Glt1d1	Glt1d1	-1.80741	3.36851	0.00711501
Drd2	Drd2	-1.8069	2.18071	0.0490227
Spock2	Spock2	-1.80551	4.61219	0.00106201
B4galt6	B4galt6	-1.80527	4.78776	0.000844117
Hrh1	Hrh1	-1.80416	3.20277	0.0091928
A930017M01Rik	A930017M01Rik	-1.80148	2.68452	0.0212447
Dhcr7	Dhcr7	-1.80032	4.53042	0.00120573
Gpr176	Gpr176	-1.79712	3.28967	0.00800697
Chst1	Chst1	-1.79702	4.60929	0.00106327
Grik1	Grik1	-1.79558	4.39384	0.00147133
Hdac9	Hdac9	-1.79437	2.96952	0.0134975
Brinp1	Brinp1	-1.79398	3.18293	0.00948965
Inpp5j	Inpp5j	-1.79336	4.09502	0.0022466
Myo18b	Myo18b	-1.79234	2.53612	0.0274069
Lingo3	Lingo3	-1.79135	4.42815	0.00139509
Dpp10	Dpp10	-1.79093	4.11417	0.00218736
Begain	Begain	-1.78923	3.9779	0.0027008
Dgkk	Dgkk	-1.78821	1.93292	0.0743672
Ptpn3	Ptpn3	-1.78803	3.91355	0.00296354
Ncdn	Ncdn	-1.78792	4.67433	0.000989787
Unc5d	Unc5d	-1.78658	3.79312	0.00357993
Cnnm1	Cnnm1	-1.78476	2.8292	0.0168661
Klhl34	Klhl34	-1.78385	2.16484	0.0503335
Resp18	Resp18	-1.782	1.30883	0.199701
St6gal2	St6gal2	-1.78191	3.104	0.010773
Opcml	Opcml	-1.78031	2.91748	0.0146874
Uchl1	Uchl1	-1.77971	4.65328	0.00100803
Ly6h	Ly6h	-1.77938	4.32614	0.00161137
Hrh2	Hrh2	-1.77689	1.3043	0.201222
Lyrm9	Lyrm9	-1.77468	4.65393	0.00100803
Clec2l	Clec2l	-1.77348	3.98394	0.00268472
Trpv6	Trpv6	-1.77249	1.38029	0.178439
Slc24a2	Slc24a2	-1.77223	3.14884	0.01003
Wnt4	Wnt4	-1.77222	4.10619	0.00221698
Trpc4	Trpc4	-1.77173	3.3475	0.00737416
Mmp17	Mmp17	-1.77024	4.56229	0.00115312
Nos1	Nos1	-1.77007	2.66447	0.0219478
Chrna3	Chrna3	-1.76944	1.59425	0.128543
Syn1	Syn1	-1.76927	2.21187	0.0464402
Zim3	Zim3	-1.76543	2.7903	0.0180293
Ptpru	Ptpru	-1.76464	4.50611	0.00124891
Pnck	Pnck	-1.76399	3.62739	0.00474723
Gm9767	Gm9767	-1.76323	3.54309	0.00548371
Panx2	Panx2	-1.75969	4.06291	0.00237527
Cacna2d1	Cacna2d1	-1.75858	3.02382	0.0122844
Hrk	Hrk	-1.75733	4.22016	0.00186642
Klhl1	Klhl1	-1.75679	1.34226	0.189355
AU021063	AU021063	-1.75484	1.45779	0.15846
Syt7	Syt7	-1.75472	4.15641	0.0020718
C77370	C77370	-1.75426	2.44597	0.0320839
Adarb1	Adarb1	-1.75382	4.17388	0.00202061
Myh8	Myh8	-1.75354	4.46917	0.0013193
Dlgap3	Dlgap3	-1.75277	4.7302	0.00092229
Slc32a1	Slc32a1	-1.75177	3.50972	0.00579731
Mir8104	Mir8104	-1.7517	2.77713	0.0183763
Ctxn2	Ctxn2	-1.7517	1.44766	0.160851
Arhgap20	Arhgap20	-1.74928	2.61645	0.0238387
Popdc3	Popdc3	-1.7491	1.63743	0.119879
Arhgap26	Arhgap26	-1.74891	3.15874	0.00984832
Mblac2	Mblac2	-1.74488	3.94539	0.00284241
Hcn4	Hcn4	-1.74362	3.85468	0.00320917
Slc7a3	Slc7a3	-1.74239	3.49345	0.00593816
Hnmt	Hnmt	-1.74106	3.52894	0.00561071
Fst	Fst	-1.74016	2.52631	0.0277804
Adra1b	Adra1b	-1.73807	2.46663	0.0308928
Tbr1	Tbr1	-1.73797	1.88758	0.0800307
Cadm3	Cadm3	-1.73654	4.70051	0.000957741
D430036J16Rik	D430036J16Rik	-1.73642	1.63576	0.120246
Negr1	Negr1	-1.73393	3.8216	0.00339107
C1ql2	C1ql2	-1.73207	2.18405	0.0487442
Eno2	Eno2	-1.73115	4.00735	0.00259681
Rassf5	Rassf5	-1.7302	3.13546	0.0102258
Gpr68	Gpr68	-1.72995	2.27281	0.0418895
Rap1gap2	Rap1gap2	-1.7289	3.86119	0.00319132
Rgag1	Rgag1	-1.72877	2.10931	0.0553707
Actl6b	Actl6b	-1.72606	3.97866	0.0027008
Fdft1	Fdft1	-1.72552	3.91159	0.00296391
1700001L05Rik	1700001L05Rik	-1.72519	2.21458	0.0462616
Edil3	Edil3	-1.72491	3.06801	0.0114644
Prrt2	Prrt2	-1.72248	4.46175	0.00132911
Ina	Ina	-1.72208	3.67814	0.00432312
Ptprn2	Ptprn2	-1.72037	3.93936	0.00285933
Fbll1	Fbll1	-1.71979	3.18962	0.00939265
Kcnh1	Kcnh1	-1.7197	4.14034	0.002114
Kcnmb4	Kcnmb4	-1.71712	3.9347	0.0028766
Gm3086	Gm3086	-1.71696	3.44576	0.00629449
Kcnip1	Kcnip1	-1.7155	3.66147	0.00446307
Sema6b	Sema6b	-1.71546	3.9415	0.00285432
Rgs7	Rgs7	-1.71522	3.59213	0.00505812
Cdh8	Cdh8	-1.71479	2.63517	0.0230348
Mc4r	Mc4r	-1.71444	2.53494	0.0274263
Cort	Cort	-1.71203	2.21675	0.046054
Ttc9b	Ttc9b	-1.71105	3.26216	0.00838906
2021-03-11	2021-03-11	-1.71086	2.39053	0.0350256
Hmgcs1	Hmgcs1	-1.71037	4.58313	0.00110797
Nyap1	Nyap1	-1.70932	4.20822	0.00191092
Smim18	Smim18	-1.70723	1.801	0.0922118
Fam131b	Fam131b	-1.70652	4.28662	0.00171647
Slc7a4	Slc7a4	-1.70358	4.19031	0.00196821
Map6	Map6	-1.70168	3.63434	0.00470185
Gm9899	Gm9899	-1.70118	2.89554	0.0152022
Slitrk4	Slitrk4	-1.70115	2.4597	0.0313172
Ngef	Ngef	-1.70103	4.49185	0.0012776
Fam155a	Fam155a	-1.70087	4.10973	0.00220296
Serpini1	Serpini1	-1.69958	4.31052	0.00165496
Adcy5	Adcy5	-1.69472	4.49982	0.00125754
Chrna5	Chrna5	-1.69415	1.99586	0.067309
Adamts18	Adamts18	-1.69352	1.76779	0.0973846
Tubg2	Tubg2	-1.69138	3.42963	0.00646777
Trpc7	Trpc7	-1.69017	1.69734	0.109306
Hcrtr2	Hcrtr2	-1.68764	1.7903	0.0937224
Gdap1	Gdap1	-1.68724	3.99047	0.00266393
Calm2	Calm2	-1.68697	4.43219	0.00138877
Dhcr24	Dhcr24	-1.68565	4.44071	0.00136833
Ccdc85a	Ccdc85a	-1.68502	4.68904	0.000970189
Mgat4c	Mgat4c	-1.68338	1.68324	0.111754
Kcns3	Kcns3	-1.68311	1.88103	0.0809863
Ndst4	Ndst4	-1.68064	1.58549	0.130503
Faah	Faah	-1.67865	4.53	0.00120573
Disp2	Disp2	-1.67781	2.25033	0.0432618
Amph	Amph	-1.67772	3.70539	0.00414154
Cntnap5b	Cntnap5b	-1.67766	1.96877	0.0703585
Dock9	Dock9	-1.67757	3.64092	0.00466114
Prtn3	Prtn3	-1.67756	1.82973	0.0879136
Wscd2	Wscd2	-1.67695	3.89073	0.00305807
Necab3	Necab3	-1.67578	2.32016	0.0389013
Fam189a1	Fam189a1	-1.67551	2.53169	0.027528
F730043M19Rik	F730043M19Rik	-1.67462	3.53714	0.00554576
Scn1b	Scn1b	-1.67402	3.90557	0.00298452
Slc26a8	Slc26a8	-1.67335	1.68028	0.112172
Styk1	Styk1	-1.67026	2.04468	0.0620715
Samd12	Samd12	-1.67002	2.59227	0.0248918
Kalrn	Kalrn	-1.66848	3.41956	0.00659031
Nptx1	Nptx1	-1.66833	3.14195	0.0101341
Gnai1	Gnai1	-1.66763	4.20672	0.00191378
Fam184b	Fam184b	-1.66586	4.07003	0.00235447
Klf8	Klf8	-1.66524	2.80737	0.017545
Svop	Svop	-1.66517	3.33507	0.00751
Sema4a	Sema4a	-1.6645	4.17	0.00203097
Wnt2	Wnt2	-1.66357	1.38106	0.178216
Dclk3	Dclk3	-1.66195	2.79411	0.0179098
Coro6	Coro6	-1.66131	1.49784	0.149152
Agtpbp1	Agtpbp1	-1.6602	3.69884	0.004184
Atp2b1	Atp2b1	-1.6601	3.56821	0.00527168
Lrrtm4	Lrrtm4	-1.65958	3.47127	0.00605712
Lrrc7	Lrrc7	-1.65947	2.30885	0.0395192
Snurf	Snurf	-1.65732	4.12106	0.00217712
Iqsec3	Iqsec3	-1.6566	3.47985	0.00600578
Nr4a2	Nr4a2	-1.65541	2.70187	0.020704
Snrpn	Snrpn	-1.65511	4.11788	0.00217969
Kcnmb4os1	Kcnmb4os1	-1.65507	3.28117	0.00811699
Uchl1os	Uchl1os	-1.64776	4.13661	0.00212437
Kcnh7	Kcnh7	-1.64758	2.08971	0.0574801
Has3	Has3	-1.64723	2.30415	0.0398481
Slc25a22	Slc25a22	-1.64619	3.28808	0.00802851
Tmem151b	Tmem151b	-1.64429	3.76688	0.00374995
Galnt14	Galnt14	-1.6438	3.47503	0.00604631
Dgkh	Dgkh	-1.64102	3.30377	0.00782878
Fam163b	Fam163b	-1.63932	2.60524	0.0242643
Fbxw7	Fbxw7	-1.6388	4.06222	0.00237527
Mtmr7	Mtmr7	-1.63878	3.25211	0.00851926
Rian	Rian	-1.63717	3.24177	0.00863987
Crtac1	Crtac1	-1.63686	4.14263	0.00211069
Cdkl1	Cdkl1	-1.63667	1.79215	0.0934951
Asns	Asns	-1.63635	4.14607	0.00210187
Slc16a3	Slc16a3	-1.63625	1.49576	0.149601
Gabrb3	Gabrb3	-1.63594	2.94198	0.0141216
Cntnap4	Cntnap4	-1.63433	3.79616	0.00356004
Tmem198	Tmem198	-1.63383	3.84984	0.00322277
Zfp804a	Zfp804a	-1.63361	2.04833	0.0617143
Gm5820	Gm5820	-1.6334	2.23418	0.044651
Tbc1d9	Tbc1d9	-1.63143	4.23682	0.00181901
Pcdha3	Pcdha3	-1.63047	2.83636	0.0167353
Chrm4	Chrm4	-1.63013	3.97145	0.00271577
Cpne5	Cpne5	-1.62979	2.46264	0.0311238
Pcdha5	Pcdha5	-1.62771	2.79883	0.0177993
Slc29a4	Slc29a4	-1.6277	3.16263	0.00979637
Srsf12	Srsf12	-1.62735	3.06871	0.0114644
Impdh1	Impdh1	-1.62586	3.92302	0.00293013
C230004F18Rik	C230004F18Rik	-1.62576	1.84173	0.0863315
Hcn3	Hcn3	-1.62254	3.31923	0.00765522
Pcdhac2	Pcdhac2	-1.62005	3.05298	0.0116712
Rasgrf1	Rasgrf1	-1.61991	2.25676	0.0429227
Pcdha1	Pcdha1	-1.61819	2.7631	0.0187701
Pcdha4	Pcdha4	-1.61571	2.82923	0.0168661
Pcdha6	Pcdha6	-1.61321	2.79258	0.0179476
Cadps	Cadps	-1.61288	3.91396	0.00296354
Dgat2	Dgat2	-1.61129	4.03121	0.00247878
Mvk	Mvk	-1.61101	2.68189	0.0213177
Tmcc2	Tmcc2	-1.6106	3.56095	0.0053429
Grin2d	Grin2d	-1.61016	3.02599	0.0122432
Il1rapl2	Il1rapl2	-1.60914	1.48782	0.15138
Pcdha7	Pcdha7	-1.60863	2.77915	0.0183039
Macrod2	Macrod2	-1.60855	4.27317	0.00175562
Ptprh	Ptprh	-1.60848	1.49188	0.150474
Acat2	Acat2	-1.60782	2.3952	0.0348532
Lrfn1	Lrfn1	-1.60648	4.218	0.00187202
Pcdha8	Pcdha8	-1.60639	2.74283	0.0193442
Pcdha11	Pcdha11	-1.60606	2.75444	0.0190428
Nav3	Nav3	-1.60592	2.4878	0.0297821
Pcdha2	Pcdha2	-1.60428	2.7713	0.0185509
Pcdhac1	Pcdhac1	-1.60312	2.751	0.0191547
Sdc3	Sdc3	-1.60263	4.69712	0.000960988
Pcdha9	Pcdha9	-1.60241	2.75465	0.0190428
Dmxl2	Dmxl2	-1.60234	3.32834	0.00758809
Shank1	Shank1	-1.60128	2.30738	0.0395926
Chn1	Chn1	-1.60121	3.58366	0.0051255
Grip2	Grip2	-1.60088	2.91533	0.0147491
Rgs17	Rgs17	-1.60046	2.30257	0.0399119
St6galnac5	St6galnac5	-1.59965	3.13188	0.0102909
Psd3	Psd3	-1.59905	3.12811	0.0103498
Rundc3b	Rundc3b	-1.59624	3.71552	0.00408022
Nsg1	Nsg1	-1.59502	3.90247	0.00299859
5031426D15Rik	5031426D15Rik	-1.59487	1.43114	0.164545
Jakmip3	Jakmip3	-1.59352	3.00721	0.0126298
AI854703	AI854703	-1.58872	3.55646	0.00538292
Pcdha10	Pcdha10	-1.58666	2.74337	0.0193442
A230077H06Rik	A230077H06Rik	-1.58563	2.03231	0.0633947
Otud7a	Otud7a	-1.58553	3.47944	0.00600578
Plk2	Plk2	-1.58485	3.35507	0.00727716
Arc	Arc	-1.58446	2.39011	0.0350256
Pak7	Pak7	-1.58291	2.75821	0.0189229
Adam11	Adam11	-1.58223	4.69335	0.000963502
Aplp1	Aplp1	-1.58147	3.94761	0.00283692
Gng2	Gng2	-1.5806	2.77057	0.0185653
Kif3c	Kif3c	-1.57901	3.8585	0.00319881
Fmnl1	Fmnl1	-1.5789	2.95508	0.013839
Tmem200a	Tmem200a	-1.57855	3.53249	0.00558837
Vstm5	Vstm5	-1.57722	1.9615	0.0710458
Stmn1	Stmn1	-1.57675	3.89775	0.00302145
2021-09-06	2021-09-06	-1.57585	3.55703	0.00538252
Pcdha12	Pcdha12	-1.57476	2.90859	0.0148993
Rbm11	Rbm11	-1.57447	1.68663	0.111113
Slco3a1	Slco3a1	-1.57431	4.167	0.00203727
Dpp6	Dpp6	-1.57368	2.63463	0.0230489
Add2	Add2	-1.57282	3.25744	0.00843171
Npy2r	Npy2r	-1.57254	1.90787	0.0775019
Creg2	Creg2	-1.57218	3.33184	0.00755818
Tshz3	Tshz3	-1.57099	2.19016	0.0482092
Ywhag	Ywhag	-1.57041	4.00435	0.00260605
Klhl2	Klhl2	-1.57021	4.27227	0.00175562
Palm2	Palm2	-1.56925	2.84302	0.0165896
Akap6	Akap6	-1.56797	3.22441	0.00889107
Chn1os3	Chn1os3	-1.56787	3.01538	0.0124833
Anks1b	Anks1b	-1.56754	3.37622	0.00701933
Efnb3	Efnb3	-1.56528	4.3659	0.00151998
Entpd3	Entpd3	-1.56365	2.21331	0.0463083
Rwdd2a	Rwdd2a	-1.56268	2.75932	0.0189208
Stx1b	Stx1b	-1.56194	3.48909	0.00594395
Trim66	Trim66	-1.56163	2.78271	0.0182389
Slc16a11	Slc16a11	-1.55995	1.75842	0.0986849
Lst1	Lst1	-1.55977	1.35008	0.187153
B230216N24Rik	B230216N24Rik	-1.55964	2.03483	0.0631375
Stxbp1	Stxbp1	-1.55963	2.41384	0.0338354
Efcc1	Efcc1	-1.55892	2.63333	0.0230741
Calm1	Calm1	-1.55864	4.15399	0.00207947
Map9	Map9	-1.55852	2.61107	0.0240135
Col25a1	Col25a1	-1.55852	2.88544	0.0154497
Pnmal1	Pnmal1	-1.55827	3.59945	0.00499865
Sema7a	Sema7a	-1.55802	4.18652	0.00198162
Oprl1	Oprl1	-1.55788	3.08155	0.0111887
Gpr162	Gpr162	-1.55738	3.11503	0.010558
Kcnk3	Kcnk3	-1.55593	3.24741	0.00858809
Dach2	Dach2	-1.55587	2.82881	0.0168689
Unc80	Unc80	-1.55445	2.54654	0.0268908
Gm2694	Gm2694	-1.55435	1.79073	0.0937155
Cabp1	Cabp1	-1.55408	3.50037	0.00587884
Lin7a	Lin7a	-1.5534	2.26395	0.0423726
Ywhah	Ywhah	-1.55325	4.08341	0.00229917
Cobl	Cobl	-1.55155	2.41843	0.0336296
Mir3104	Mir3104	-1.54906	2.1636	0.0504167
Olfm1	Olfm1	-1.54902	3.28585	0.0080534
Scg2	Scg2	-1.54859	2.75872	0.0189208
Spata2l	Spata2l	-1.54821	3.37632	0.00701933
Insig1	Insig1	-1.54608	2.66181	0.0220401
Basp1	Basp1	-1.54542	3.8511	0.00322277
Gm20754	Gm20754	-1.54375	1.63968	0.119494
Ldlr	Ldlr	-1.54236	3.98243	0.00268701
Exoc3l	Exoc3l	-1.54224	2.90862	0.0148993
Celf5	Celf5	-1.542	2.30086	0.0400283
Reln	Reln	-1.54188	4.22023	0.00186642
Rapgef4	Rapgef4	-1.54084	2.59578	0.0247219
Gpr3	Gpr3	-1.53966	1.84208	0.0863014
Shank2	Shank2	-1.53963	3.12667	0.0103692
Sqle	Sqle	-1.53948	3.4696	0.00606662
Epha7	Epha7	-1.538	2.84168	0.0166043
AF357359	AF357359	-1.53477	1.41898	0.167794
Slc8a3	Slc8a3	-1.53405	3.5489	0.00545579
Camsap3	Camsap3	-1.53247	2.92092	0.0146125
Epb4.1l1	Epb4.1l1	-1.53219	3.42425	0.00653388
Kcnt1	Kcnt1	-1.53132	3.48337	0.00598611
Jph3	Jph3	-1.53087	3.44744	0.00628138
Syn3	Syn3	-1.53045	2.45164	0.0318131
Pfkp	Pfkp	-1.53036	4.2432	0.00180915
Ssbp2	Ssbp2	-1.53014	3.4154	0.00662458
Csmd3	Csmd3	-1.52962	2.9781	0.0133187
Cacna1g	Cacna1g	-1.5291	3.3899	0.0069117
Nptx2	Nptx2	-1.52895	2.74261	0.0193442
Camk2n1	Camk2n1	-1.52834	3.47243	0.00605712
Dlg3	Dlg3	-1.52817	3.77735	0.003676
Cacna2d3	Cacna2d3	-1.52801	3.36684	0.00712966
Stk32b	Stk32b	-1.52597	1.88176	0.0808874
Nap1l3	Nap1l3	-1.52566	3.47171	0.00605712
Tmem178b	Tmem178b	-1.52394	2.84181	0.0166043
Fam81a	Fam81a	-1.52326	4.12823	0.0021538
Gm4980	Gm4980	-1.52308	2.34776	0.0373746
Ryr3	Ryr3	-1.52184	2.20071	0.0473759
Wsb2	Wsb2	-1.52062	3.99482	0.00265141
Nxph1	Nxph1	-1.51844	3.51038	0.00579731
Camk1g	Camk1g	-1.51836	2.86724	0.0158763
Pcp4	Pcp4	-1.51613	3.00399	0.0127012
Fam169a	Fam169a	-1.51529	3.05291	0.0116712
Syt9	Syt9	-1.51463	3.0882	0.0110854
B3gat1	B3gat1	-1.51383	2.99484	0.0129215
Lpl	Lpl	-1.51369	3.0147	0.0124833
Zkscan16	Zkscan16	-1.51279	2.77128	0.0185509
Rtbdn	Rtbdn	-1.5124	2.20164	0.0473189
Slitrk5	Slitrk5	-1.51169	3.62438	0.00477326
Fstl5	Fstl5	-1.51149	2.81172	0.0174076
Gm5124	Gm5124	-1.51123	3.00949	0.012603
Sh3rf3	Sh3rf3	-1.50983	3.43971	0.00636858
Plk3	Plk3	-1.50953	2.73173	0.0196862
Aacs	Aacs	-1.50916	3.1691	0.00969475
Rab3d	Rab3d	-1.50794	3.75608	0.00379503
9330182L06Rik	9330182L06Rik	-1.50759	2.87838	0.0156368
Emx1	Emx1	-1.50706	2.95418	0.013839
Cntn2	Cntn2	-1.5061	2.61031	0.0240272
Atcay	Atcay	-1.5054	3.55431	0.005403
Frrs1l	Frrs1l	-1.50504	2.94742	0.014034
Ptprk	Ptprk	-1.50484	2.57926	0.0255065
Tenm4	Tenm4	-1.50433	2.67499	0.0215614
Fgd2	Fgd2	-1.50354	1.38578	0.177016
Mgat4a	Mgat4a	-1.5032	2.78007	0.0183038
Tspyl5	Tspyl5	-1.50305	3.47831	0.0060145
Pitpnm1	Pitpnm1	-1.50264	4.06738	0.00236471
CK137956	CK137956	-1.50194	1.75234	0.0996839
Exoc6	Exoc6	-1.50188	3.27036	0.00828761
Fgf13	Fgf13	-1.50101	2.55032	0.0267602
Dzank1	Dzank1	-1.50084	3.71101	0.00410479
Arhgap44	Arhgap44	-1.50008	3.763	0.00376792
Slc8a1	Slc8a1	-1.49911	2.21071	0.0465417
Bsn	Bsn	-1.49899	2.02741	0.0640265
Ksr2	Ksr2	-1.49795	2.10155	0.0561975
Tmem169	Tmem169	-1.49791	2.75614	0.0189943
Hivep2	Hivep2	-1.49748	2.75808	0.0189229
Bdnf	Bdnf	-1.49686	2.85592	0.0162232
Ptprd	Ptprd	-1.49604	2.43258	0.0327714
Phactr3	Phactr3	-1.49432	3.99304	0.002657
Ank3	Ank3	-1.49423	2.02219	0.064499
Clvs1	Clvs1	-1.4934	2.14636	0.0518342
Neurl1b	Neurl1b	-1.49328	2.97561	0.0133407
Prkcb	Prkcb	-1.49252	2.63965	0.0228848
Aif1	Aif1	-1.49217	1.77214	0.0968463
Sst	Sst	-1.49184	2.65292	0.0223378
Rprm	Rprm	-1.49182	3.39384	0.00685672
Lss	Lss	-1.48988	2.9231	0.0145887
2021-09-05	2021-09-05	-1.48813	3.61195	0.0048753
Fgf14	Fgf14	-1.48645	2.38617	0.0351787
Adra2c	Adra2c	-1.48294	2.12021	0.0542254
Mast1	Mast1	-1.48281	2.52178	0.0280137
Cgn	Cgn	-1.48262	3.23119	0.00878677
D430019H16Rik	D430019H16Rik	-1.48258	3.2977	0.00792313
Ccdc106	Ccdc106	-1.48221	3.04833	0.0117655
2610100L16Rik	2610100L16Rik	-1.48182	2.43661	0.0325714
4930506M07Rik	4930506M07Rik	-1.48101	2.92866	0.0144481
Elavl4	Elavl4	-1.47947	2.19093	0.0482092
Gls2	Gls2	-1.47805	1.79167	0.0935642
Slc8a2	Slc8a2	-1.47749	3.45038	0.00625579
Ppm1h	Ppm1h	-1.4774	3.87633	0.00312516
Igsf21	Igsf21	-1.47652	3.74843	0.0038274
Gfra4	Gfra4	-1.47542	2.80829	0.0175329
C2cd2l	C2cd2l	-1.47473	3.88837	0.00306215
Fam78b	Fam78b	-1.4736	1.67056	0.114282
Atcayos	Atcayos	-1.47349	2.05796	0.0607866
Tmem74b	Tmem74b	-1.47338	1.85668	0.0840121
Kit	Kit	-1.47308	2.91284	0.0147996
Tcte1	Tcte1	-1.4718	3.33127	0.00756037
Baiap2	Baiap2	-1.47035	3.37641	0.00701933
Tacr3	Tacr3	-1.47009	2.35904	0.0367272
Trim46	Trim46	-1.46825	3.87509	0.00312516
4930483K19Rik	4930483K19Rik	-1.46756	1.91348	0.0768439
Slc35f2	Slc35f2	-1.46661	2.501	0.0290766
Rspo2	Rspo2	-1.46558	2.42962	0.0329399
Clgn	Clgn	-1.46522	2.38191	0.0353524
Ppp1r13b	Ppp1r13b	-1.46521	2.91467	0.0147601
Nanos1	Nanos1	-1.46306	2.76722	0.01867
Map1b	Map1b	-1.46288	1.80972	0.0909944
Cntn4	Cntn4	-1.4615	1.83294	0.0873976
Gng7	Gng7	-1.46125	3.711	0.00410479
Opn3	Opn3	-1.46046	2.39411	0.034902
Cecr6	Cecr6	-1.46031	3.18429	0.0094735
Elovl4	Elovl4	-1.45944	3.14547	0.0100903
Bmp2	Bmp2	-1.45918	1.90936	0.0772992
Hivep3	Hivep3	-1.45525	1.50166	0.148243
Trpc1	Trpc1	-1.45413	3.0501	0.0117274
Slit1	Slit1	-1.45379	2.56061	0.0263501
Sstr2	Sstr2	-1.45271	3.08016	0.0112055
Stk32c	Stk32c	-1.45244	3.1932	0.00933272
Dlk2	Dlk2	-1.45178	2.56941	0.0259321
Sgsm1	Sgsm1	-1.45121	3.17523	0.00959624
Ociad2	Ociad2	-1.45092	3.23433	0.00874006
Grid2	Grid2	-1.45045	2.57571	0.0256058
Dock3	Dock3	-1.44996	3.08431	0.0111405
Sgtb	Sgtb	-1.44907	3.06318	0.011524
Parp6	Parp6	-1.44642	2.33191	0.0381387
Ap3b2	Ap3b2	-1.44564	3.45884	0.00616979
Mmp24	Mmp24	-1.44563	3.69865	0.004184
B3galnt1	B3galnt1	-1.44366	2.86017	0.0161248
A930011G23Rik	A930011G23Rik	-1.44282	1.35825	0.184712
Cacna2d2	Cacna2d2	-1.44233	3.28689	0.00804243
Dpysl5	Dpysl5	-1.44142	2.74626	0.0192906
Fam105a	Fam105a	-1.44132	2.18663	0.0485418
Cep170b	Cep170b	-1.44025	3.22479	0.00889107
Snx16	Snx16	-1.4393	3.18579	0.00944961
Dok5	Dok5	-1.43851	4.05098	0.00241752
2900008C10Rik	2900008C10Rik	-1.43839	1.33002	0.193186
Rims3	Rims3	-1.43588	3.2939	0.00795313
Mir6973b	Mir6973b	-1.43146	2.13109	0.0531977
Gls	Gls	-1.43096	3.59599	0.00503235
Arhgef28	Arhgef28	-1.43056	3.58723	0.00509628
Ephx4	Ephx4	-1.43005	2.31452	0.0391846
Nr4a3	Nr4a3	-1.42951	1.83965	0.0865827
Cntn1	Cntn1	-1.42947	3.2198	0.00895218
Mirg	Mirg	-1.42928	2.33395	0.0380829
Mapt	Mapt	-1.42857	2.87149	0.0158037
Sh3yl1	Sh3yl1	-1.42556	3.17512	0.00959624
Mir1906-2	Mir1906-2	-1.42474	3.14087	0.0101341
Mir1906-1	Mir1906-1	-1.42474	3.14087	0.0101341
Pkia	Pkia	-1.42378	3.49208	0.00594135
Prickle2	Prickle2	-1.42298	3.54758	0.00545579
Chgb	Chgb	-1.42291	3.79663	0.00356004
Tspyl4	Tspyl4	-1.42252	3.43537	0.00641112
Cyp51	Cyp51	-1.42188	3.40739	0.00669662
Gipr	Gipr	-1.42148	2.00537	0.0661877
Prr15	Prr15	-1.42105	1.37188	0.180845
D830015G02Rik	D830015G02Rik	-1.42048	3.04666	0.0118008
Herc3	Herc3	-1.41799	3.69137	0.00423779
Xkr7	Xkr7	-1.41707	2.3608	0.0366232
Cdk5r1	Cdk5r1	-1.41588	3.32447	0.00761164
Sptb	Sptb	-1.41582	3.40217	0.00674819
Gpr135	Gpr135	-1.41488	2.48707	0.0298146
Fbxl16	Fbxl16	-1.4096	2.62085	0.0236425
Pnoc	Pnoc	-1.40925	2.99454	0.0129215
Car15	Car15	-1.40923	2.05605	0.0608934
Pcdh9	Pcdh9	-1.40918	2.64947	0.022502
1110002L01Rik	1110002L01Rik	-1.40907	3.35717	0.00725112
Csrnp3	Csrnp3	-1.40883	2.29433	0.0403716
Dpysl3	Dpysl3	-1.40831	3.17336	0.0096177
Uhmk1	Uhmk1	-1.40819	3.38883	0.00692058
LOC100503676	LOC100503676	-1.40719	1.97129	0.0700991
Hprt	Hprt	-1.40406	3.09368	0.0109748
Rtn2	Rtn2	-1.40369	3.26757	0.00831604
Mapk8	Mapk8	-1.4031	2.63094	0.0231689
Klc1	Klc1	-1.40183	3.41105	0.00666446
Ppp1r14c	Ppp1r14c	-1.40062	3.39802	0.00679836
Fam131a	Fam131a	-1.40048	3.43329	0.00642055
Tmem132a	Tmem132a	-1.39973	2.99843	0.0128438
Zfp239	Zfp239	-1.39781	3.20502	0.00916684
Tfap2d	Tfap2d	-1.39639	1.40499	0.17185
Akt3	Akt3	-1.39626	2.86989	0.0158265
Inpp4a	Inpp4a	-1.39546	3.40529	0.00672169
Reps2	Reps2	-1.39501	2.57156	0.0258201
Celf4	Celf4	-1.39356	2.63762	0.0229341
Fezf2	Fezf2	-1.39311	3.37261	0.00706309
Nsdhl	Nsdhl	-1.3912	2.95421	0.013839
Kif17	Kif17	-1.38904	2.74639	0.0192906
Prrt1	Prrt1	-1.38891	1.72428	0.104319
Cpne8	Cpne8	-1.38829	3.20258	0.0091928
Ppp3cb	Ppp3cb	-1.38788	3.18718	0.00942815
Gria1	Gria1	-1.38609	3.34347	0.00739666
Zfp575	Zfp575	-1.38567	1.56492	0.134757
Srrm3	Srrm3	-1.38511	2.90695	0.0149398
2010107G23Rik	2010107G23Rik	-1.38475	1.84782	0.0853577
Wdr17	Wdr17	-1.3821	2.57982	0.0254891
C130026L21Rik	C130026L21Rik	-1.38197	1.80344	0.0919572
Ppp2r5b	Ppp2r5b	-1.38107	3.53224	0.00558837
Smtnl2	Smtnl2	-1.37981	2.0441	0.0621276
Rnf157	Rnf157	-1.37919	3.26007	0.00840509
Fam110b	Fam110b	-1.37848	3.04247	0.0118854
Rab33a	Rab33a	-1.37738	2.08834	0.0575951
Cend1	Cend1	-1.37735	3.12787	0.0103498
Gprasp1	Gprasp1	-1.37633	3.26724	0.00831604
Gad2	Gad2	-1.37606	2.16669	0.0502041
Map3k10	Map3k10	-1.37564	3.26744	0.00831604
Slc3a1	Slc3a1	-1.37394	2.68699	0.0211382
Ttll7	Ttll7	-1.37391	3.33729	0.00748716
Susd1	Susd1	-1.37368	2.21385	0.0462728
Ppp4r4	Ppp4r4	-1.37363	2.54005	0.027218
Hs6st2	Hs6st2	-1.3728	2.12802	0.0535014
Rec114	Rec114	-1.37209	1.43735	0.163263
Slc13a5	Slc13a5	-1.37132	1.78974	0.0938082
Plcb1	Plcb1	-1.36936	2.20866	0.0467032
Sntg1	Sntg1	-1.36821	2.36475	0.0364027
Acly	Acly	-1.36721	2.83343	0.0167872
Cacnb1	Cacnb1	-1.36685	3.11703	0.0105207
Prrt4	Prrt4	-1.36438	2.42846	0.0330018
Ggct	Ggct	-1.36332	1.9046	0.0779338
Ptpro	Ptpro	-1.36319	2.68003	0.0213402
Elavl2	Elavl2	-1.36317	2.36425	0.0364251
Zmat4	Zmat4	-1.36294	2.04869	0.0616897
Proz	Proz	-1.36123	2.25162	0.0432618
Pdzd2	Pdzd2	-1.36065	2.5545	0.0265694
Vstm2b	Vstm2b	-1.35993	2.41653	0.0337021
Nsg2	Nsg2	-1.35988	3.20616	0.00916004
Pcdh11x	Pcdh11x	-1.35934	1.76438	0.0977621
Lypd1	Lypd1	-1.35909	2.61576	0.0238612
Mppe1	Mppe1	-1.35879	2.54133	0.0271821
Pdxp	Pdxp	-1.35839	2.83511	0.0167647
Nbea	Nbea	-1.35789	2.69875	0.0207928
BC021891	BC021891	-1.35736	1.64098	0.119374
Nmnat2	Nmnat2	-1.35639	2.61507	0.0238827
Mfsd6	Mfsd6	-1.3558	2.88662	0.0154239
Hcn2	Hcn2	-1.3547	3.10856	0.0106731
Onecut2	Onecut2	-1.35335	1.63342	0.120548
Cx3cl1	Cx3cl1	-1.35305	2.5782	0.0255292
Stac	Stac	-1.35302	2.19584	0.0478413
Grm8	Grm8	-1.3522	1.73661	0.102365
Nts	Nts	-1.35205	1.32606	0.194089
Shf	Shf	-1.35083	2.86766	0.0158763
Lrrc16b	Lrrc16b	-1.3505	3.24141	0.00863987
Eml2	Eml2	-1.34939	2.36074	0.0366232
Wfs1	Wfs1	-1.34916	2.15664	0.0510216
Gp1bb	Gp1bb	-1.34903	3.41964	0.00659031
Dclk1	Dclk1	-1.34868	2.32757	0.0383821
Mapre2	Mapre2	-1.34859	3.03624	0.0120173
Lmo1	Lmo1	-1.3476	2.43349	0.0327215
Ddx25	Ddx25	-1.34697	3.19816	0.00926096
Aqp11	Aqp11	-1.34694	2.48501	0.0299112
Gm12709	Gm12709	-1.34611	2.94583	0.0140631
Egfl7	Egfl7	-1.34599	1.58156	0.131301
Tmem150b	Tmem150b	-1.34545	2.40677	0.0341997
Scn8a	Scn8a	-1.34506	2.34548	0.0374863
Npas2	Npas2	-1.34501	1.48275	0.152504
Mical2	Mical2	-1.34415	1.80115	0.0922118
Egfem1	Egfem1	-1.34357	1.66686	0.114985
Mpv17l	Mpv17l	-1.34209	3.06629	0.0114903
Fgd5	Fgd5	-1.34206	1.42769	0.165388
Sh3kbp1	Sh3kbp1	-1.3411	2.4129	0.0338898
Pik3r5	Pik3r5	-1.34018	1.42688	0.165648
Dlg4	Dlg4	-1.33913	2.96728	0.0135565
Rnft2	Rnft2	-1.33907	3.46347	0.00612511
Tmeff1	Tmeff1	-1.33906	3.36895	0.00711501
Rspo3	Rspo3	-1.33866	1.94403	0.0732052
Btbd11	Btbd11	-1.3384	3.03643	0.0120173
Myo16	Myo16	-1.33823	2.40221	0.0344083
Adamts16	Adamts16	-1.33746	1.995	0.0673879
Atp1b1	Atp1b1	-1.33743	3.20148	0.00920748
Msantd1	Msantd1	-1.33638	1.77328	0.0966519
Gabbr1	Gabbr1	-1.33597	3.50817	0.00580157
Cadps2	Cadps2	-1.33382	2.89143	0.0152887
Madd	Madd	-1.33355	2.68134	0.0213177
Kif21b	Kif21b	-1.33217	2.38546	0.035198
Myh7	Myh7	-1.33213	2.78341	0.0182273
Gpr39	Gpr39	-1.33165	2.53602	0.0274069
Kctd13	Kctd13	-1.33138	3.45464	0.00621575
Chd3	Chd3	-1.33114	3.1219	0.0104562
Smim13	Smim13	-1.33047	3.43622	0.00640932
Pde4a	Pde4a	-1.32999	1.93999	0.0737702
Epha5	Epha5	-1.32963	2.80181	0.0177204
Kcnj2	Kcnj2	-1.32938	1.87413	0.0818649
Actn3	Actn3	-1.32937	1.47728	0.15359
Znrf2	Znrf2	-1.32914	3.31863	0.00765752
Map3k5	Map3k5	-1.32898	3.04042	0.0119319
Homer2	Homer2	-1.3264	3.01255	0.0125348
Mcf2	Mcf2	-1.32633	1.45507	0.159123
Reep1	Reep1	-1.32614	3.22745	0.00885424
Ryr1	Ryr1	-1.32593	2.40898	0.0340751
Napg	Napg	-1.32404	2.87062	0.0158236
Glrb	Glrb	-1.32352	3.09656	0.0109306
Zbtb46	Zbtb46	-1.32324	2.37321	0.0357965
D430041D05Rik	D430041D05Rik	-1.3226	2.30336	0.0398997
Scn3a	Scn3a	-1.32222	2.2572	0.0429227
Deptor	Deptor	-1.32186	2.3403	0.0377429
Cdo1	Cdo1	-1.31902	2.61973	0.0236887
Homer1	Homer1	-1.319	2.79997	0.0177702
Lppr2	Lppr2	-1.31852	3.05367	0.0116712
Col15a1	Col15a1	-1.3178	1.35246	0.18644
Plvap	Plvap	-1.31753	2.40192	0.034412
Lrrc24	Lrrc24	-1.31702	2.60801	0.0241397
Nrxn1	Nrxn1	-1.3167	2.3527	0.0371293
Nsmf	Nsmf	-1.31566	3.22239	0.00890732
Gfra2	Gfra2	-1.31544	1.6843	0.111518
A830010M20Rik	A830010M20Rik	-1.31517	2.04875	0.0616897
Fbxo31	Fbxo31	-1.31494	2.90469	0.0149763
Fchsd1	Fchsd1	-1.31444	2.85938	0.016142
Klc2	Klc2	-1.31311	3.14359	0.0101249
Tubb2a	Tubb2a	-1.31163	2.17021	0.0499396
Tro	Tro	-1.31132	3.06811	0.0114644
Sgip1	Sgip1	-1.31058	2.3076	0.0395926
B230217O12Rik	B230217O12Rik	-1.31017	1.53557	0.140296
Snph	Snph	-1.30896	2.78593	0.0181473
Atp9a	Atp9a	-1.3062	2.6673	0.0218475
Grb14	Grb14	-1.30499	2.22952	0.0450228
Aatk	Aatk	-1.30369	3.48011	0.00600578
Fxyd5	Fxyd5	-1.30365	1.31574	0.197565
Sez6l	Sez6l	-1.30322	2.33804	0.0378904
Spryd3	Spryd3	-1.30319	2.57539	0.0256091
Adora2a	Adora2a	-1.30281	1.64501	0.118548
Rras2	Rras2	-1.30232	3.0194	0.0123896
Garnl3	Garnl3	-1.30226	2.82051	0.017108
Slc6a15	Slc6a15	-1.30088	3.07867	0.0112344
Zcchc12	Zcchc12	-1.29884	2.69739	0.0208235
Mycn	Mycn	-1.29762	3.06514	0.0114915
Sms	Sms	-1.29611	3.44766	0.00628138
Dos	Dos	-1.29529	3.26144	0.00838906
Cdh10	Cdh10	-1.29495	2.08526	0.0579452
St8sia4	St8sia4	-1.2941	2.05652	0.0608811
Shisa7	Shisa7	-1.29381	1.48973	0.15093
Plcxd3	Plcxd3	-1.29353	1.65768	0.116534
Camkk1	Camkk1	-1.29306	2.69564	0.0208713
Pde10a	Pde10a	-1.29292	2.32234	0.0387466
Krt1	Krt1	-1.2924	1.99499	0.0673879
Prkar2b	Prkar2b	-1.292	2.95481	0.013839
Map2k4	Map2k4	-1.29178	2.57588	0.0256058
Brsk1	Brsk1	-1.29106	3.224	0.00889116
Tagln3	Tagln3	-1.29004	2.22223	0.0456741
Syt10	Syt10	-1.28811	1.60052	0.127312
Xk	Xk	-1.28769	1.79303	0.0933401
Arf3	Arf3	-1.28748	2.78866	0.0180845
Orai2	Orai2	-1.28628	2.90333	0.0149984
Klhl3	Klhl3	-1.28531	2.38424	0.0352395
Lck	Lck	-1.28388	1.77014	0.0970197
Gprasp2	Gprasp2	-1.28373	3.22595	0.00887657
Dagla	Dagla	-1.28305	2.27517	0.0417248
P2rx3	P2rx3	-1.28251	1.61313	0.124637
Pak1	Pak1	-1.28173	2.67203	0.0216702
4931428F04Rik	4931428F04Rik	-1.28161	3.06696	0.0114825
Jag2	Jag2	-1.28097	2.87637	0.0156739
Pip4k2b	Pip4k2b	-1.28093	3.00657	0.0126363
Ncoa7	Ncoa7	-1.28089	1.85879	0.083723
Rnf128	Rnf128	-1.2805	2.20048	0.047378
Stac2	Stac2	-1.27905	1.92903	0.07474
Abcb9	Abcb9	-1.27888	2.73371	0.0196231
Lonrf2	Lonrf2	-1.27805	1.89772	0.0789318
Pcdh8	Pcdh8	-1.27787	3.14698	0.0100641
Tmod2	Tmod2	-1.27561	2.67196	0.0216702
Stau2	Stau2	-1.27524	2.7811	0.018273
Kctd12	Kctd12	-1.27195	3.38502	0.00693979
Abca8a	Abca8a	-1.27148	2.93958	0.0141818
Rasl10b	Rasl10b	-1.27104	2.50995	0.0286626
Lancl3	Lancl3	-1.26966	1.82469	0.0887055
Ppm1e	Ppm1e	-1.26889	2.83465	0.0167647
Islr2	Islr2	-1.26871	2.2453	0.0436286
Mkx	Mkx	-1.26722	2.01606	0.0651168
Lancl2	Lancl2	-1.26692	2.88524	0.0154497
9630001P10Rik	9630001P10Rik	-1.26678	1.60909	0.125584
Cdh22	Cdh22	-1.26676	2.14236	0.0522648
Rnf208	Rnf208	-1.26577	2.18572	0.0486214
Slc7a1	Slc7a1	-1.26517	3.30708	0.0077928
Prepl	Prepl	-1.26467	2.9058	0.0149493
Fgf12	Fgf12	-1.26413	2.55789	0.0264514
Asxl3	Asxl3	-1.26285	1.36555	0.182658
Mast3	Mast3	-1.26194	3.06235	0.0115255
Plekha6	Plekha6	-1.26175	2.40401	0.034342
Celf3	Celf3	-1.26163	2.1125	0.054997
Msmo1	Msmo1	-1.26123	2.85811	0.0161773
Wdr47	Wdr47	-1.26108	2.7966	0.017845
Dlgap1	Dlgap1	-1.25985	2.72035	0.0201098
Fndc9	Fndc9	-1.25979	1.79757	0.0926083
Map3k13	Map3k13	-1.25866	1.8897	0.0797033
Eml6	Eml6	-1.25685	2.55718	0.0264787
Gng4	Gng4	-1.25347	2.35184	0.0371434
Col23a1	Col23a1	-1.25236	2.50907	0.0286829
Vamp2	Vamp2	-1.25234	2.13024	0.053278
Cmas	Cmas	-1.25195	2.2213	0.0457282
Aloxe3	Aloxe3	-1.25173	1.35226	0.186479
Gm5113	Gm5113	-1.2513	2.65973	0.0220734
Cacnb4	Cacnb4	-1.2502	2.33628	0.0379944
Ldlrad4	Ldlrad4	-1.25004	2.69109	0.0210355
Camk1d	Camk1d	-1.2498	2.92983	0.0144204
Sergef	Sergef	-1.24942	1.87167	0.0820989
Kiss1r	Kiss1r	-1.2483	1.76113	0.0982537
Fam57b	Fam57b	-1.24577	2.54942	0.0267773
Nyap2	Nyap2	-1.24539	1.4381	0.163217
Car11	Car11	-1.24471	2.2293	0.0450235
Shank3	Shank3	-1.2427	3.09021	0.0110436
Btbd3	Btbd3	-1.24212	2.8231	0.0170428
Rasgef1c	Rasgef1c	-1.24165	2.41134	0.0339548
Nrcam	Nrcam	-1.24144	2.48468	0.0299112
Myrip	Myrip	-1.24083	2.58649	0.0251393
Nptn	Nptn	-1.24035	2.96119	0.0136824
Kifap3	Kifap3	-1.23853	2.68372	0.02127
Cadm1	Cadm1	-1.23821	3.17196	0.00963998
Ndrg3	Ndrg3	-1.23659	2.65431	0.022281
Tmem178	Tmem178	-1.23546	2.34068	0.0377429
Trim32	Trim32	-1.23523	2.83193	0.0168211
Atf4	Atf4	-1.23403	2.7213	0.0200969
Ypel1	Ypel1	-1.23364	2.35563	0.0369582
Gpr27	Gpr27	-1.23355	2.33419	0.0380829
Sobp	Sobp	-1.22932	2.64628	0.0226244
Ube2o	Ube2o	-1.22842	3.12596	0.010377
Nol3	Nol3	-1.22829	3.08415	0.0111405
Tmtc1	Tmtc1	-1.22797	2.50469	0.0288965
Calm3	Calm3	-1.2271	2.31923	0.038933
Rabgap1l	Rabgap1l	-1.22641	1.62499	0.122268
1700019D03Rik	1700019D03Rik	-1.22501	1.34305	0.189162
St6galnac6	St6galnac6	-1.22397	2.09159	0.0573204
Mgat5b	Mgat5b	-1.2239	2.96482	0.0135905
Ppp3ca	Ppp3ca	-1.2239	2.94804	0.0140248
Tshz2	Tshz2	-1.22258	1.61963	0.123302
Lrrc73	Lrrc73	-1.22226	2.68948	0.0210613
Inpp5f	Inpp5f	-1.22161	2.55831	0.0264416
Chd3os	Chd3os	-1.22158	2.49134	0.0295923
St3gal1	St3gal1	-1.22142	1.9	0.0786073
Ica1	Ica1	-1.21978	2.53485	0.0274263
Kantr	Kantr	-1.2197	2.04016	0.0625306
Syt17	Syt17	-1.21956	1.90743	0.0775505
Atp6v0a1	Atp6v0a1	-1.21864	2.34075	0.0377429
Gm16793	Gm16793	-1.21761	1.58261	0.131193
Cacna1h	Cacna1h	-1.21752	2.50032	0.029105
Kcnab1	Kcnab1	-1.21729	2.25673	0.0429227
Jazf1	Jazf1	-1.21707	1.8075	0.0912557
Rasip1	Rasip1	-1.21685	2.41652	0.0337021
Gm10677	Gm10677	-1.21657	2.99403	0.0129215
Lmtk2	Lmtk2	-1.21623	2.4371	0.0325607
Lppr5	Lppr5	-1.21475	1.87548	0.0817733
Ankrd13d	Ankrd13d	-1.21374	2.39762	0.0346942
Tas1r1	Tas1r1	-1.21262	1.76999	0.0970197
Bai3	Bai3	-1.21252	2.69693	0.0208235
Bscl2	Bscl2	-1.21018	2.63935	0.0228863
Narf	Narf	-1.21002	2.15416	0.0512182
Fry	Fry	-1.20998	1.55744	0.136113
Tmem229b	Tmem229b	-1.20949	2.83295	0.016794
Lrrn3	Lrrn3	-1.20922	2.34868	0.037316
Rab11fip4	Rab11fip4	-1.20794	3.10076	0.0108442
Ehbp1l1	Ehbp1l1	-1.20745	2.42142	0.0334547
Trim67	Trim67	-1.20567	1.75524	0.0990896
Brsk2	Brsk2	-1.20476	2.73479	0.019601
Got1	Got1	-1.20347	2.15332	0.0512699
Dusp7	Dusp7	-1.20275	2.93244	0.0143676
Tmem41a	Tmem41a	-1.20274	2.12122	0.054148
Ptprt	Ptprt	-1.20045	2.29906	0.0401256
Srcin1	Srcin1	-1.19884	2.96481	0.0135905
Lpcat4	Lpcat4	-1.19847	2.16942	0.0499673
Tanc2	Tanc2	-1.19845	1.41944	0.167734
Gal3st3	Gal3st3	-1.19782	1.66465	0.115376
BC037034	BC037034	-1.19518	2.70043	0.0207518
Ntng1	Ntng1	-1.19419	1.68139	0.112
Foxo6	Foxo6	-1.19262	2.72043	0.0201098
Fsd1	Fsd1	-1.19074	2.09903	0.0564484
Large	Large	-1.19071	2.441	0.0323433
Fbxl2	Fbxl2	-1.19064	2.83484	0.0167647
Pcdhb3	Pcdhb3	-1.18926	2.17907	0.0491479
Mylip	Mylip	-1.18813	2.34657	0.0374381
Peli3	Peli3	-1.18645	1.89153	0.0794307
Usp13	Usp13	-1.18609	2.25617	0.0429473
Fxyd6	Fxyd6	-1.18558	2.33335	0.0381119
Slc2a13	Slc2a13	-1.18235	2.04171	0.0624162
Adcy2	Adcy2	-1.182	2.32961	0.0382712
Deaf1	Deaf1	-1.18187	2.5685	0.0259691
Prkaa2	Prkaa2	-1.18103	2.19536	0.0478415
Fosb	Fosb	-1.1802	1.57528	0.132622
Ism1	Ism1	-1.17843	1.6882	0.110902
B4galnt4	B4galnt4	-1.17823	2.74198	0.0193442
Nkain2	Nkain2	-1.17816	2.71997	0.0201098
Susd4	Susd4	-1.17814	2.35964	0.0366963
E130309D14Rik	E130309D14Rik	-1.17658	2.34121	0.0377429
Dusp8	Dusp8	-1.17637	2.38124	0.0353881
Ecel1	Ecel1	-1.17623	2.16877	0.0499883
Arhgef3	Arhgef3	-1.1759	1.96287	0.0709389
Nrp2	Nrp2	-1.17583	2.31046	0.0394134
Cygb	Cygb	-1.17575	2.08186	0.0582209
Apba2	Apba2	-1.17538	2.66036	0.0220734
A730017C20Rik	A730017C20Rik	-1.1747	1.68146	0.112
Ankrd13b	Ankrd13b	-1.17294	2.92212	0.0145989
Grem2	Grem2	-1.17252	1.71825	0.105445
Zcchc18	Zcchc18	-1.17221	2.42964	0.0329399
Grid1	Grid1	-1.17214	2.79319	0.017935
Klhl23	Klhl23	-1.17121	2.61097	0.0240135
Samd10	Samd10	-1.16784	2.20494	0.0470061
Reep6	Reep6	-1.16724	1.54601	0.138311
Gria4	Gria4	-1.16577	2.08242	0.0581777
Usp31	Usp31	-1.16561	2.33049	0.0382437
Rxrg	Rxrg	-1.1653	1.36712	0.182194
Rnf150	Rnf150	-1.16465	2.27317	0.0418758
Dyrk2	Dyrk2	-1.16379	2.55351	0.0266063
Ogfrl1	Ogfrl1	-1.15991	1.97107	0.0701057
Slc1a6	Slc1a6	-1.15961	1.33458	0.19177
Ctxn1	Ctxn1	-1.15929	2.87003	0.0158265
6430548M08Rik	6430548M08Rik	-1.15919	2.74513	0.0193094
Bnip3	Bnip3	-1.1588	2.09104	0.0573665
Pdzd4	Pdzd4	-1.15875	2.52705	0.0277578
Dgke	Dgke	-1.15795	2.84677	0.0165071
Dio2	Dio2	-1.15592	1.64898	0.118087
Abcg4	Abcg4	-1.15582	2.63973	0.0228848
Usp12	Usp12	-1.15555	2.59143	0.0249242
Pcp4l1	Pcp4l1	-1.15509	1.69088	0.110371
Mapk10	Mapk10	-1.15466	2.26439	0.0423726
Rpp25	Rpp25	-1.1538	1.59032	0.129544
Olfm3	Olfm3	-1.15312	1.52814	0.141862
Kirrel3	Kirrel3	-1.15262	2.54959	0.0267773
Camk2n2	Camk2n2	-1.15258	2.70171	0.020704
6430573F11Rik	6430573F11Rik	-1.15203	1.65875	0.11629
Chsy3	Chsy3	-1.15103	1.76444	0.0977621
Tiam1	Tiam1	-1.15036	2.49342	0.0295023
Mapk8ip2	Mapk8ip2	-1.15002	2.55127	0.026728
Dnajc27	Dnajc27	-1.14948	2.7397	0.0194197
Shc2	Shc2	-1.14685	2.34532	0.0374863
Rnf14	Rnf14	-1.14588	2.53209	0.0275225
Sh3bp2	Sh3bp2	-1.14583	1.75558	0.0990485
Synm	Synm	-1.14511	2.71713	0.0201821
Kcna3	Kcna3	-1.14453	2.254	0.0430782
Pcyt1b	Pcyt1b	-1.14417	2.37646	0.0356336
Trim3	Trim3	-1.14372	2.68992	0.0210613
Ncam1	Ncam1	-1.14261	1.92067	0.075802
Lpgat1	Lpgat1	-1.14228	2.28961	0.0406246
Kcnq4	Kcnq4	-1.14135	2.01913	0.0648266
Nlgn1	Nlgn1	-1.14067	2.4591	0.0313291
Nhsl2	Nhsl2	-1.14001	1.66306	0.115671
Mcf2l	Mcf2l	-1.1397	2.54581	0.0269199
Tmem181b-ps	Tmem181b-ps	-1.13929	2.26568	0.0423029
Bmp3	Bmp3	-1.13901	1.44467	0.161316
Lmo3	Lmo3	-1.1381	1.65937	0.116238
Nos1ap	Nos1ap	-1.13689	1.80899	0.0911139
Cacng8	Cacng8	-1.13655	2.28456	0.0409553
Ttbk1	Ttbk1	-1.13623	2.84906	0.0164572
Tmem145	Tmem145	-1.13448	2.17491	0.0494717
Necap1	Necap1	-1.13209	2.38711	0.0351409
Ttll1	Ttll1	-1.13089	2.3585	0.0367538
Rgs10	Rgs10	-1.12974	1.89477	0.0791443
Bex1	Bex1	-1.12941	2.0703	0.0594786
Stc1	Stc1	-1.12927	1.32118	0.19582
Atp13a2	Atp13a2	-1.12923	2.47618	0.0303586
Abr	Abr	-1.12919	2.34034	0.0377429
Acsl1	Acsl1	-1.12916	2.12674	0.0536087
Gdap1l1	Gdap1l1	-1.12813	2.29201	0.0405226
Atp6v1b2	Atp6v1b2	-1.12794	2.51049	0.0286496
Hapln1	Hapln1	-1.12683	2.61236	0.0239831
Slc4a8	Slc4a8	-1.12578	1.97038	0.0701871
Adcy3	Adcy3	-1.12523	2.63793	0.0229319
Pnmal2	Pnmal2	-1.12494	2.33516	0.0380722
Kctd3	Kctd3	-1.12278	2.64481	0.022672
Ttc3	Ttc3	-1.12215	2.08513	0.0579452
Rimkla	Rimkla	-1.12157	2.26649	0.0422929
Atxn7l3	Atxn7l3	-1.12072	2.28756	0.0407469
Zyg11b	Zyg11b	-1.12027	2.31599	0.0391347
Adamts3	Adamts3	-1.12023	1.64262	0.119081
Dffa	Dffa	-1.11927	2.3299	0.0382712
Arrb1	Arrb1	-1.11901	2.65842	0.0221133
Syngap1	Syngap1	-1.11803	1.99617	0.0672904
Slc9a6	Slc9a6	-1.11648	2.52568	0.0277947
Mog	Mog	-1.11496	1.93534	0.0741895
Plxna4	Plxna4	-1.11493	1.36976	0.181307
Ephb6	Ephb6	-1.11492	2.47642	0.0303586
A830082N09Rik	A830082N09Rik	-1.11472	2.41157	0.0339548
Usp22	Usp22	-1.11302	1.99104	0.0677859
Spry3	Spry3	-1.11291	1.71517	0.106009
1500011B03Rik	1500011B03Rik	-1.11257	1.91703	0.0763108
Bmyc	Bmyc	-1.11081	2.27039	0.0420193
Hook1	Hook1	-1.11016	1.77123	0.0968463
Klhl8	Klhl8	-1.10991	2.38429	0.0352395
Mapk9	Mapk9	-1.10912	2.54718	0.0268674
Klf5	Klf5	-1.10883	1.3262	0.194076
Camta1	Camta1	-1.10855	2.06601	0.0599888
Stxbp5	Stxbp5	-1.10698	1.80049	0.0922118
Chrnb2	Chrnb2	-1.10676	2.01947	0.0648183
Socs2	Socs2	-1.10644	1.85601	0.0840121
Adam23	Adam23	-1.10622	1.9028	0.0781633
Elovl6	Elovl6	-1.10587	2.3232	0.0387101
Tub	Tub	-1.1051	2.35789	0.0367855
Rufy3	Rufy3	-1.10429	2.48905	0.0297313
Gpm6a	Gpm6a	-1.10308	2.51106	0.0286287
Ldha	Ldha	-1.10119	1.63742	0.119879
Agap3	Agap3	-1.10117	2.60225	0.0244013
Pim2	Pim2	-1.09821	2.31914	0.038933
Mkrn3	Mkrn3	-1.09778	1.73932	0.101842
Cntnap1	Cntnap1	-1.09756	2.35304	0.0371198
Dhx57	Dhx57	-1.0967	2.14771	0.0517688
Chst15	Chst15	-1.09628	2.01536	0.0651551
Caskin1	Caskin1	-1.09579	2.68942	0.0210613
Wasf1	Wasf1	-1.09412	1.96892	0.0703585
Msra	Msra	-1.09412	2.27109	0.041972
Spint2	Spint2	-1.09411	1.94297	0.073355
Arhgap33	Arhgap33	-1.09381	1.88724	0.0800612
Flrt1	Flrt1	-1.09337	1.88311	0.0806677
Plcl2	Plcl2	-1.09252	2.18494	0.0486855
Smap2	Smap2	-1.09122	2.53442	0.0274368
Stambpl1	Stambpl1	-1.09089	1.95911	0.0713196
Ccsap	Ccsap	-1.09045	1.83819	0.0867753
Acot9	Acot9	-1.08991	2.13868	0.0525572
Tspan2	Tspan2	-1.08871	2.16877	0.0499883
Ccdc87	Ccdc87	-1.08859	1.32461	0.194533
Ppp1r12b	Ppp1r12b	-1.08716	1.97977	0.0691175
2610002M06Rik	2610002M06Rik	-1.08692	1.72856	0.10355
Aff3	Aff3	-1.08691	1.58183	0.131301
Cyp26b1	Cyp26b1	-1.08622	1.57737	0.132151
Doc2a	Doc2a	-1.08502	2.21923	0.0458804
Rgs8	Rgs8	-1.08344	2.0798	0.0583984
Snord91a	Snord91a	-1.08316	1.39985	0.173313
Gria2	Gria2	-1.08039	1.80564	0.0916143
Mthfd2	Mthfd2	-1.07937	2.16433	0.0503601
Adam19	Adam19	-1.07845	1.8218	0.0891309
Pja2	Pja2	-1.07702	2.44709	0.0320196
Entpd6	Entpd6	-1.07685	2.40111	0.0344573
Pip5k1c	Pip5k1c	-1.07591	2.29892	0.0401256
Ap2a2	Ap2a2	-1.07548	2.34177	0.0377344
Atp8a1	Atp8a1	-1.07466	2.3714	0.0359246
Lrrc8b	Lrrc8b	-1.07432	1.6097	0.125458
Pnpo	Pnpo	-1.07256	2.06507	0.0600916
Prkacb	Prkacb	-1.07139	2.0896	0.0574801
Slc6a6	Slc6a6	-1.07095	2.29126	0.0405401
Dpysl2	Dpysl2	-1.07072	2.47374	0.0304432
Slc16a14	Slc16a14	-1.06953	1.50888	0.146411
Trim36	Trim36	-1.06919	1.86481	0.0829699
Usp27x	Usp27x	-1.06886	2.10099	0.056245
Mycbp2	Mycbp2	-1.06873	1.80982	0.0909944
Acvr2a	Acvr2a	-1.06835	1.66994	0.114329
Ncs1	Ncs1	-1.06825	2.50896	0.0286829
Cbln2	Cbln2	-1.06747	1.93292	0.0743672
Neto1	Neto1	-1.06718	1.48907	0.15107
Nr3c2	Nr3c2	-1.06611	1.67236	0.113925
Ppp3r1	Ppp3r1	-1.06603	2.19032	0.0482092
Vat1l	Vat1l	-1.06588	2.46333	0.0310927
Tmem181a	Tmem181a	-1.06438	2.25719	0.0429227
Pcdh1	Pcdh1	-1.06375	1.80324	0.0919572
Smyd5	Smyd5	-1.06357	1.86223	0.0832717
Zfp697	Zfp697	-1.06308	1.93734	0.074009
Fam171b	Fam171b	-1.06245	1.9974	0.0671286
Cars	Cars	-1.06234	2.44815	0.031978
Fam49b	Fam49b	-1.06226	2.13245	0.0531044
C530008M17Rik	C530008M17Rik	-1.0617	2.03278	0.0633657
Flrt3	Flrt3	-1.06104	1.62273	0.122744
Arl15	Arl15	-1.06048	1.98825	0.0679817
Tasp1	Tasp1	-1.06037	1.89618	0.0790589
Gnl3l	Gnl3l	-1.05826	2.33259	0.0381124
Kank3	Kank3	-1.0577	1.50664	0.146906
Wdr13	Wdr13	-1.05639	2.22079	0.0457374
Scamp5	Scamp5	-1.0552	2.33244	0.0381124
Casd1	Casd1	-1.05327	2.24547	0.0436286
Khdrbs3	Khdrbs3	-1.05312	2.26395	0.0423726
Tecr	Tecr	-1.05231	2.2656	0.0423029
Slc24a3	Slc24a3	-1.05216	2.31443	0.0391846
Ildr2	Ildr2	-1.05168	2.19222	0.0481262
Clcn4-2	Clcn4-2	-1.05124	2.28832	0.040725
Arxes1	Arxes1	-1.05106	2.26374	0.0423726
Gm2061	Gm2061	-1.05098	1.66716	0.114946
Synj1	Synj1	-1.05091	1.65873	0.11629
Atp6v1c1	Atp6v1c1	-1.05068	1.97316	0.0699263
Gramd1b	Gramd1b	-1.05053	1.80476	0.0917662
Pld3	Pld3	-1.04985	2.25024	0.0432618
Zbtb18	Zbtb18	-1.04875	2.15024	0.0515387
Brinp3	Brinp3	-1.04838	1.43695	0.163313
Zfp583	Zfp583	-1.04816	1.30322	0.201618
Inha	Inha	-1.04799	2.25522	0.0429994
Klhl18	Klhl18	-1.04783	2.13121	0.0531977
Strip2	Strip2	-1.04639	1.56192	0.135371
Dgkd	Dgkd	-1.04574	2.32226	0.0387466
Vash2	Vash2	-1.04563	1.83731	0.0868733
Pcdh17	Pcdh17	-1.04459	1.54813	0.137943
Cd200	Cd200	-1.04427	2.04059	0.062498
Gpr25	Gpr25	-1.04228	1.56185	0.135371
Gars	Gars	-1.04115	2.3079	0.0395857
Baiap3	Baiap3	-1.0402	1.49277	0.150276
Acvr1b	Acvr1b	-1.03862	2.31477	0.0391846
Slc30a10	Slc30a10	-1.03804	2.14643	0.0518342
Plekhb2	Plekhb2	-1.03712	2.01854	0.0648464
Amz1	Amz1	-1.03507	1.41492	0.168946
Rtl1	Rtl1	-1.03478	1.50998	0.146131
Pcdhb12	Pcdhb12	-1.03463	1.45852	0.158284
Reep5	Reep5	-1.0336	2.33793	0.0378904
Pja1	Pja1	-1.03356	2.09614	0.0567479
Fasn	Fasn	-1.03349	2.37038	0.0359725
Gmip	Gmip	-1.03204	1.94098	0.0736621
Rftn1	Rftn1	-1.03119	1.44232	0.162143
Sacs	Sacs	-1.03107	1.6716	0.114085
Adam22	Adam22	-1.03049	1.83991	0.0865629
Gm16982	Gm16982	-1.02953	2.00913	0.0658972
Gm15800	Gm15800	-1.02937	1.3527	0.186437
Zwint	Zwint	-1.0292	2.19678	0.0477609
Sptan1	Sptan1	-1.02903	2.24614	0.0435862
Tbc1d24	Tbc1d24	-1.0283	2.06372	0.0601991
Pak3	Pak3	-1.02681	1.69959	0.109006
Ssx2ip	Ssx2ip	-1.02482	2.31655	0.0391055
Npr3	Npr3	-1.02462	1.80311	0.0919572
Fam217b	Fam217b	-1.02461	1.33431	0.191839
Sik1	Sik1	-1.0245	1.43545	0.16361
Dnajc5	Dnajc5	-1.02443	2.25178	0.0432618
Chrna4	Chrna4	-1.0244	1.5315	0.141144
Ccdc92	Ccdc92	-1.02206	1.68065	0.112116
Cdc42ep3	Cdc42ep3	-1.02103	1.57158	0.133293
Zc2hc1a	Zc2hc1a	-1.02009	1.95619	0.0715783
Lhx6	Lhx6	-1.01997	1.85212	0.0846144
Micu3	Micu3	-1.01995	1.64878	0.118087
Ypel2	Ypel2	-1.0185	1.77137	0.0968463
Olfm2	Olfm2	-1.01846	2.1758	0.049393
Eid1	Eid1	-1.0183	2.13357	0.0530167
Nrip1	Nrip1	-1.01795	1.72362	0.104405
Nkain3	Nkain3	-1.01772	1.41299	0.169484
Wdr7	Wdr7	-1.01761	2.02469	0.0642941
5730508B09Rik	5730508B09Rik	-1.01738	1.65108	0.117683
Arhgef9	Arhgef9	-1.017	1.96155	0.0710458
Dopey2	Dopey2	-1.01696	1.31716	0.197128
Grin3a	Grin3a	-1.01531	1.76349	0.0978209
Nap1l5	Nap1l5	-1.01437	1.82213	0.0890966
Stxbp2	Stxbp2	-1.01298	2.12371	0.0538635
Tmem181c-ps	Tmem181c-ps	-1.01249	1.76111	0.0982537
Slc16a2	Slc16a2	-1.01169	1.89596	0.0790589
Rnf152	Rnf152	-1.01136	1.39639	0.174026
Magee1	Magee1	-1.01127	2.31577	0.0391347
Thsd7b	Thsd7b	-1.01106	1.47798	0.15343
Ugcg	Ugcg	-1.01005	1.89667	0.0790552
Ano4	Ano4	-1.00975	1.32943	0.193246
Atrnl1	Atrnl1	-1.00956	2.01339	0.0654233
Serinc1	Serinc1	-1.00936	2.21779	0.0459881
Jup	Jup	-1.00828	1.81709	0.0899676
Nrxn2	Nrxn2	-1.00793	2.36289	0.0365007
Sptbn1	Sptbn1	-1.00676	2.03796	0.0627926
Zfp940	Zfp940	-1.00654	1.43428	0.163912
Ubash3b	Ubash3b	-1.00597	2.00415	0.0662621
Faxc	Faxc	-1.00488	1.89903	0.078751
Cmip	Cmip	-1.0037	1.37044	0.181193
Pitpnm3	Pitpnm3	-1.00365	1.92452	0.075338
Xbp1	Xbp1	-1.00325	2.06937	0.0595785
Tomm70a	Tomm70a	-1.00275	2.15423	0.0512182
Necab2	Necab2	-1.00233	1.99256	0.0676502
Ets2	Ets2	-1.00217	1.44952	0.160337
Csrnp2	Csrnp2	-1.00213	2.23179	0.0448319
Nrep	Nrep	-1.00205	2.21818	0.0459685
