# Supplementary material for: The Perils of Navigating Activity-Dependent Alternative Splicing of Neurexins
Source: Front Mol Neurosci. 2021 Mar 9;14:659681. doi: 10.3389/fnmol.2021.659681 (PMC7985251; doi:10.3389/fnmol.2021.659681)
Supplement: Supplementary Table 2 — List of differentially expressed (DE) genes with up and down regulated genes from Quesnel-Vallieres et al. (2016) datasets. [file Table_2.XLSX]

## Sheet: DE_Q-V et al
name	description	log2FoldChange	pvalue	padj
0610005C13Rik	0610005C13Rik	-0.908413	0.023637	0.0967957
0610007P14Rik	0610007P14Rik	-0.104636	0.649319	0.814016
0610009B22Rik	0610009B22Rik	-0.65646	0.00380844	0.0247357
0610009L18Rik	0610009L18Rik	-0.294858	0.249483	0.46904
0610009O20Rik	0610009O20Rik	-0.217546	0.259783	0.480591
0610010B08Rik	0610010B08Rik	0.230836	0.670338	0.827343
0610010F05Rik	0610010F05Rik	-0.358139	0.175463	0.376591
0610010K14Rik	0610010K14Rik	0.0113599	0.942342	0.972072
0610011F06Rik	0610011F06Rik	-0.136001	0.624876	0.798899
0610012G03Rik	0610012G03Rik	0.0139456	0.938021	0.969828
0610030E20Rik	0610030E20Rik	0.141298	0.377352	0.600868
0610031J06Rik	0610031J06Rik	0.508988	0.00432627	0.0273264
0610031O16Rik	0610031O16Rik	0.0372397	0.991622	1
0610037L13Rik	0610037L13Rik	0.234865	0.263196	0.484938
0610038B21Rik	0610038B21Rik	-0.315824	0.485159	0.695073
0610039K10Rik	0610039K10Rik	0.0871054	0.611176	0.789997
0610040B10Rik	0610040B10Rik	-0.519081	0.171144	0.370727
0610040F04Rik	0610040F04Rik	-0.163835	0.57213	0.761779
0610040J01Rik	0610040J01Rik	0.59125	0.290929	0.516448
0610043K17Rik	0610043K17Rik	0.810565	0.227219	0.443335
1110001J03Rik	1110001J03Rik	0.141778	0.421982	0.641931
1110002L01Rik	1110002L01Rik	-0.275744	0.131832	0.311646
1110004E09Rik	1110004E09Rik	-0.114038	0.483844	0.694222
1110004F10Rik	1110004F10Rik	-0.11309	0.441062	0.657886
1110006O24Rik	1110006O24Rik	-0.565357	0.176814	0.378556
1110007C09Rik	1110007C09Rik	0.852427	2.20602e-05	0.000364124
1110008F13Rik	1110008F13Rik	0.201404	0.183211	0.386862
1110008L16Rik	1110008L16Rik	-0.501348	0.0067421	0.0381478
1110008P14Rik	1110008P14Rik	-0.109864	0.491598	0.700195
1110012L19Rik	1110012L19Rik	-0.144928	0.383236	0.606808
1110015O18Rik	1110015O18Rik	0.076616	0.784358	0.892623
1110017D15Rik	1110017D15Rik	1.68212	2.41744e-08	8.79403e-07
1110019D14Rik	1110019D14Rik	0.367971	0.336862	0.561604
1110020A21Rik	1110020A21Rik	-0.12996	0.788254	0.894325
1110028F11Rik	1110028F11Rik	2.09123	0.52827	1
1110028F18Rik	1110028F18Rik	0.866752	0.708082	1
1110032A03Rik	1110032A03Rik	0.00237436	0.990574	0.995756
1110032F04Rik	1110032F04Rik	-1.0785	7.81092e-10	3.92183e-08
1110034G24Rik	1110034G24Rik	-0.366786	0.104007	0.267187
1110037F02Rik	1110037F02Rik	0.168187	0.297903	0.523931
1110038B12Rik	1110038B12Rik	1.36287	1.10966e-14	1.37844e-12
1110038F14Rik	1110038F14Rik	-0.195024	0.387642	0.610795
1110046J04Rik	1110046J04Rik	-0.0479397	0.891874	0.946809
1110051M20Rik	1110051M20Rik	-0.105331	0.481975	0.692133
1110054M08Rik	1110054M08Rik	-0.117127	0.703076	0.846685
1110057K04Rik	1110057K04Rik	0.0179744	0.908481	0.95408
1110058L19Rik	1110058L19Rik	-0.177042	0.33977	0.563786
1110059E24Rik	1110059E24Rik	-0.163476	0.320758	0.546461
1110059G10Rik	1110059G10Rik	-0.144565	0.523308	0.72551
1110065P20Rik	1110065P20Rik	-0.164741	0.362795	0.586822
1190002F15Rik	1190002F15Rik	-0.00104775	0.997437	0.99898
1190002N15Rik	1190002N15Rik	1.221	3.28379e-13	2.92921e-11
1190003K10Rik	1190003K10Rik	-0.106477	0.952591	1
1190005I06Rik	1190005I06Rik	0.0303307	0.921663	0.960853
1190007I07Rik	1190007I07Rik	-0.436567	0.0536333	0.171114
1200014J11Rik	1200014J11Rik	0.0247923	0.883254	0.94267
1300002E11Rik	1300002E11Rik	0.239518	0.248232	0.467368
1300017J02Rik	1300017J02Rik	0.576671	0.301263	0.52694
1500004A13Rik	1500004A13Rik	-0.146154	0.484732	0.694902
1500009C09Rik	1500009C09Rik	-0.125027	0.404925	0.626092
1500009L16Rik	1500009L16Rik	0.0870201	0.616893	0.793822
1500011B03Rik	1500011B03Rik	-0.200364	0.209691	0.420586
1500011K16Rik	1500011K16Rik	0.00623631	0.975381	0.987809
1500012F01Rik	1500012F01Rik	0.901964	1.07522e-07	3.35781e-06
1500012K07Rik	1500012K07Rik	-0.765569	0.00326876	0.0219647
1500015A07Rik	1500015A07Rik	-0.456762	0.0583701	0.180937
1500015L24Rik	1500015L24Rik	-0.977303	0.750743	1
1500015O10Rik	1500015O10Rik	0.485468	0.105798	0.270257
1500017E21Rik	1500017E21Rik	0.324769	0.0780227	0.221207
1600002D24Rik	1600002D24Rik	-1.53832	0.668034	1
1600002H07Rik	1600002H07Rik	-0.301034	0.0925959	0.248136
1600002K03Rik	1600002K03Rik	-0.304371	0.379369	0.602635
1600010M07Rik	1600010M07Rik	0.066445	0.976669	1
1600012H06Rik	1600012H06Rik	0.0278793	0.874816	0.937897
1600014C10Rik	1600014C10Rik	-0.514286	0.00527252	0.0316918
1600014C23Rik	1600014C23Rik	0.0664463	0.950135	1
1600014K23Rik	1600014K23Rik	2.36622	0.441206	1
1600015I10Rik	1600015I10Rik	-2.3442	0.63199	1
1600019K03Rik	1600019K03Rik	-1.40146	0.778961	1
1600020E01Rik	1600020E01Rik	0.316803	0.0938392	0.250075
1600023N17Rik	1600023N17Rik	-0.609647	0.387088	0.610329
1600025M17Rik	1600025M17Rik	-1.40146	0.778961	1
1600027J07Rik	1600027J07Rik	0.396553	0.858641	1
1600029I14Rik	1600029I14Rik	3.39572	0.179084	1
1600029O15Rik	1600029O15Rik	-0.46905	0.364205	0.588393
1700001C02Rik	1700001C02Rik	-0.975731	0.838379	1
1700001C19Rik	1700001C19Rik	0.147647	0.916482	1
1700001D01Rik	1700001D01Rik	0.215287	0.89021	1
1700001G11Rik	1700001G11Rik	-0.471677	0.23385	0.451285
1700001G17Rik	1700001G17Rik	0.136393	0.816662	0.908952
1700001J03Rik	1700001J03Rik	-0.113591	0.849263	0.925596
1700001J11Rik	1700001J11Rik	0.0852168	0.974005	1
1700001K19Rik	1700001K19Rik	0.111016	0.788031	0.894253
1700001K23Rik	1700001K23Rik	0.255098	0.71315	0.8519
1700001L05Rik	1700001L05Rik	-0.423412	0.0876486	0.238654
1700001L19Rik	1700001L19Rik	-0.036463	0.897383	0.94952
1700001O22Rik	1700001O22Rik	-0.314697	0.58493	0.771109
1700001P01Rik	1700001P01Rik	1.73779	0.00235939	0.0170327
1700003D09Rik	1700003D09Rik	-0.598957	0.067086	0.198488
1700003E16Rik	1700003E16Rik	-0.526453	0.0128298	0.0617729
1700003E24Rik	1700003E24Rik	1.49879	0.764164	1
1700003F12Rik	1700003F12Rik	-0.983215	0.0550713	0.174418
1700003G18Rik	1700003G18Rik	-0.207046	0.849966	1
1700003L19Rik	1700003L19Rik	-0.855549	0.398474	1
1700003M02Rik	1700003M02Rik	0.580875	0.174703	0.375322
1700003M07Rik	1700003M07Rik	-0.272032	0.193529	0.400527
1700006A11Rik	1700006A11Rik	-1.40146	0.778961	1
1700006E09Rik	1700006E09Rik	-0.943465	0.812616	1
1700006F04Rik	1700006F04Rik	1.86071	0.42126	1
1700006H21Rik	1700006H21Rik	2.65976	0.361099	1
1700007B14Rik	1700007B14Rik	-0.326665	0.645513	0.811911
1700007F19Rik	1700007F19Rik	-0.973888	0.361272	1
1700007G11Rik	1700007G11Rik	0.145363	0.863976	0.932806
1700007J10Rik	1700007J10Rik	0.333523	0.0512597	0.165791
1700007K09Rik	1700007K09Rik	-0.105714	0.905039	0.952882
1700007K13Rik	1700007K13Rik	-0.0911853	0.741695	0.868045
1700007L15Rik	1700007L15Rik	0.0681385	0.928282	0.964456
1700007P06Rik	1700007P06Rik	1.69386	0.693055	1
1700008F21Rik	1700008F21Rik	-0.824242	0.108981	0.275699
1700008I05Rik	1700008I05Rik	0.460096	0.875975	1
1700008J07Rik	1700008J07Rik	-0.00419335	0.988112	0.994278
1700008K24Rik	1700008K24Rik	1.06717	0.1099	0.277188
1700008O03Rik	1700008O03Rik	0.00443979	0.986911	0.993853
1700009C05Rik	1700009C05Rik	-0.988836	0.143789	0.330367
1700009J07Rik	1700009J07Rik	1.06654	0.682803	1
1700009P17Rik	1700009P17Rik	0.481643	0.434784	0.652383
1700010B08Rik	1700010B08Rik	1.07629	0.78578	1
1700010D01Rik	1700010D01Rik	3.08338	0.505322	1
1700010I02Rik	1700010I02Rik	-1.40146	0.778961	1
1700010I14Rik	1700010I14Rik	-0.220329	0.635228	0.804748
1700010J16Rik	1700010J16Rik	0.384743	0.867443	1
1700010K23Rik	1700010K23Rik	-0.0480483	0.764997	0.881294
1700011A15Rik	1700011A15Rik	0.066445	0.976669	1
1700011B04Rik	1700011B04Rik	0.0259859	0.99327	1
1700011E24Rik	1700011E24Rik	0.0515403	0.967901	1
1700011H14Rik	1700011H14Rik	0.235644	0.813899	0.90776
1700011I03Rik	1700011I03Rik	-0.22259	0.88434	1
1700011L22Rik	1700011L22Rik	0.433207	0.773351	1
1700011M02Rik	1700011M02Rik	-2.32834	0.241819	1
1700012A03Rik	1700012A03Rik	0.0662751	0.98772	1
1700012B07Rik	1700012B07Rik	-1.40146	0.778961	1
1700012B09Rik	1700012B09Rik	0.550417	0.671855	1
1700012D01Rik	1700012D01Rik	-0.60331	0.293016	0.518827
1700012D14Rik	1700012D14Rik	-0.95987	0.0617872	0.187999
1700012I11Rik	1700012I11Rik	-0.331813	0.856011	1
1700012L04Rik	1700012L04Rik	1.07981	0.586557	1
1700013D24Rik	1700013D24Rik	1.83465	0.484277	1
1700013F07Rik	1700013F07Rik	-0.420791	0.20471	0.414662
1700013H16Rik	1700013H16Rik	-1.26159	0.612619	1
1700015E13Rik	1700015E13Rik	-0.752794	0.229331	0.446054
1700015F17Rik	1700015F17Rik	1.3375	0.354601	1
1700015G11Rik	1700015G11Rik	1.53453	0.758596	1
1700016C15Rik	1700016C15Rik	-0.999903	0.395166	1
1700016D06Rik	1700016D06Rik	1.0321	0.566532	1
1700016G22Rik	1700016G22Rik	0.840273	0.729111	1
1700016H13Rik	1700016H13Rik	1.40135	0.455409	1
1700016K19Rik	1700016K19Rik	-0.226894	0.472983	0.683786
1700016L04Rik	1700016L04Rik	-0.351227	0.735566	1
1700016L21Rik	1700016L21Rik	0.030847	0.995069	1
1700016P04Rik	1700016P04Rik	-1.40146	0.778961	1
1700017B05Rik	1700017B05Rik	0.0242542	0.920528	0.960274
1700017D01Rik	1700017D01Rik	-1.40146	0.778961	1
1700017G19Rik	1700017G19Rik	-1.38442	0.568465	1
1700017J07Rik	1700017J07Rik	1.49879	0.764164	1
1700017N19Rik	1700017N19Rik	0.617069	0.783103	1
1700018A04Rik	1700018A04Rik	0.800502	0.648602	1
1700018B08Rik	1700018B08Rik	2.78729	0.0895805	1
1700018C11Rik	1700018C11Rik	1.05876	0.315744	1
1700018G05Rik	1700018G05Rik	-0.57817	0.428786	0.647698
1700018L02Rik	1700018L02Rik	0.385449	0.142081	0.327609
1700019A02Rik	1700019A02Rik	0.0520446	0.960415	1
1700019B03Rik	1700019B03Rik	2.80821	1.81591e-10	1.00837e-08
1700019D03Rik	1700019D03Rik	-0.799023	0.00037015	0.00376663
1700019G17Rik	1700019G17Rik	-0.81436	0.000807259	0.00716661
1700019G24Rik	1700019G24Rik	0.484691	0.656562	1
1700019L03Rik	1700019L03Rik	1.86027	8.29024e-10	4.13772e-08
1700019N19Rik	1700019N19Rik	0.0825543	0.956737	1
1700019O17Rik	1700019O17Rik	-3.70505	0.330901	1
1700020A23Rik	1700020A23Rik	-0.964308	0.0222244	0.0924364
1700020D05Rik	1700020D05Rik	-0.188834	0.516123	0.720076
1700020G17Rik	1700020G17Rik	1.53453	0.758596	1
1700020I14Rik	1700020I14Rik	-0.315876	0.105229	0.269378
1700020L24Rik	1700020L24Rik	-0.0743643	0.895423	0.948591
1700020M21Rik	1700020M21Rik	1.49879	0.764164	1
1700020N01Rik	1700020N01Rik	2.50944	0.607994	1
1700020N15Rik	1700020N15Rik	1.49879	0.764164	1
1700020N18Rik	1700020N18Rik	0.478344	0.769489	1
1700021F05Rik	1700021F05Rik	-0.133914	0.483756	0.694215
1700021K19Rik	1700021K19Rik	-0.0228762	0.874571	0.937897
1700021N21Rik	1700021N21Rik	0.145207	0.861622	0.932016
1700022A21Rik	1700022A21Rik	-1.40146	0.778961	1
1700022E09Rik	1700022E09Rik	1.49879	0.764164	1
1700022H16Rik	1700022H16Rik	-1.40146	0.778961	1
1700022I11Rik	1700022I11Rik	1.25879	0.0781015	0.221393
1700023E05Rik	1700023E05Rik	0.31232	0.619029	0.795245
1700023F02Rik	1700023F02Rik	0.362862	0.832483	1
1700023F06Rik	1700023F06Rik	-0.293326	0.339363	0.563331
1700023L04Rik	1700023L04Rik	-0.0621992	0.95585	1
1700024B18Rik	1700024B18Rik	-0.162061	0.891034	1
1700024F13Rik	1700024F13Rik	-0.205756	0.686733	0.835924
1700024G13Rik	1700024G13Rik	1.71366	0.612639	1
1700024P16Rik	1700024P16Rik	0.182071	0.613308	0.791588
1700025B11Rik	1700025B11Rik	-0.113895	0.948876	1
1700025C18Rik	1700025C18Rik	1.53453	0.758596	1
1700025F22Rik	1700025F22Rik	0.030847	0.995069	1
1700025F24Rik	1700025F24Rik	-0.503296	0.383205	0.606808
1700025G04Rik	1700025G04Rik	-0.209834	0.179561	0.382323
1700025K24Rik	1700025K24Rik	-1.36592	0.784531	1
1700025M24Rik	1700025M24Rik	1.43787	0.559069	1
1700025N23Rik	1700025N23Rik	3.97496	0.0836856	1
1700026D08Rik	1700026D08Rik	-0.128117	0.827639	0.914229
1700026D11Rik	1700026D11Rik	2.47694	0.612824	1
1700026F02Rik	1700026F02Rik	0.612859	0.850584	1
1700026L06Rik	1700026L06Rik	0.176183	0.81158	0.906713
1700027A15Rik	1700027A15Rik	-1.49189	0.454497	1
1700027F09Rik	1700027F09Rik	2.54134	0.603268	1
1700027H10Rik	1700027H10Rik	-0.0754381	0.670395	0.827343
1700027I24Rik	1700027I24Rik	1.752	0.141286	1
1700028B04Rik	1700028B04Rik	-1.32824	0.398349	1
1700028D13Rik	1700028D13Rik	3.99365	0.0044071	1
1700028E10Rik	1700028E10Rik	-0.303936	0.550129	0.746352
1700028I16Rik	1700028I16Rik	-0.289895	0.804101	1
1700028J19Rik	1700028J19Rik	-0.470607	0.247332	0.466407
1700028K03Rik	1700028K03Rik	-0.223701	0.347278	0.571751
1700028P14Rik	1700028P14Rik	-0.426359	0.25342	0.473363
1700029H14Rik	1700029H14Rik	0.174035	0.826667	0.913659
1700029I15Rik	1700029I15Rik	0.464105	0.290311	0.515841
1700029J03Rik	1700029J03Rik	1.49879	0.764164	1
1700029J07Rik	1700029J07Rik	0.0803443	0.770473	0.884313
1700029M20Rik	1700029M20Rik	1.49879	0.764164	1
1700029P11Rik	1700029P11Rik	0.905825	0.616471	1
1700030A11Rik	1700030A11Rik	-0.735579	0.30065	0.526273
1700030C10Rik	1700030C10Rik	-0.362761	0.181842	0.385328
1700030F04Rik	1700030F04Rik	0.582079	0.62958	1
1700030F18Rik	1700030F18Rik	0.446911	0.820069	1
1700030J22Rik	1700030J22Rik	-0.707577	0.00127064	0.0103944
1700030K09Rik	1700030K09Rik	-0.394221	0.0511462	0.165456
1700030L20Rik	1700030L20Rik	1.49879	0.764164	1
1700030M09Rik	1700030M09Rik	1.32996	0.398592	1
1700030N03Rik	1700030N03Rik	1.49879	0.764164	1
1700030O20Rik	1700030O20Rik	1.53453	0.758596	1
1700031A10Rik	1700031A10Rik	1.90612	0.388947	1
1700031F05Rik	1700031F05Rik	0.661084	0.814185	1
1700031M16Rik	1700031M16Rik	1.0455	0.790884	1
1700031P21Rik	1700031P21Rik	3.12727	0.519496	1
1700034F02Rik	1700034F02Rik	0.557606	0.343069	0.567776
1700034G24Rik	1700034G24Rik	-0.918225	0.0197552	0.0851654
1700034H15Rik	1700034H15Rik	-0.157486	0.473612	0.684519
1700034I23Rik	1700034I23Rik	-1.32189	0.152489	0.343254
1700034O15Rik	1700034O15Rik	3.08338	0.505322	1
1700034P13Rik	1700034P13Rik	-0.0530791	0.758554	0.87772
1700037C18Rik	1700037C18Rik	-0.222434	0.396397	0.619185
1700037H04Rik	1700037H04Rik	-0.198701	0.301798	0.527534
1700039E15Rik	1700039E15Rik	2.10608	0.146432	1
1700039E22Rik	1700039E22Rik	-1.53832	0.668034	1
1700040L02Rik	1700040L02Rik	-0.254134	0.654688	0.817414
1700041C23Rik	1700041C23Rik	-2.40825	0.622374	1
1700042G07Rik	1700042G07Rik	3.08338	0.505322	1
1700042G15Rik	1700042G15Rik	3.65835	0.12862	1
1700042O10Rik	1700042O10Rik	0.413803	0.809485	1
1700044C05Rik	1700044C05Rik	-1.40146	0.778961	1
1700045H11Rik	1700045H11Rik	2.50944	0.607994	1
1700047A11Rik	1700047A11Rik	0.170523	0.500738	0.707505
1700047E10Rik	1700047E10Rik	-1.36592	0.784531	1
1700047G03Rik	1700047G03Rik	1.02314	0.738301	1
1700047I17Rik2	1700047I17Rik2	1.17629	0.085154	0.234358
1700047M11Rik	1700047M11Rik	1.69386	0.693055	1
1700048M11Rik	1700048M11Rik	-0.837242	0.134347	0.315369
1700048O20Rik	1700048O20Rik	0.0156479	0.949772	0.975663
1700049E15Rik	1700049E15Rik	1.64282	0.643587	1
1700049E22Rik	1700049E22Rik	1.65045	0.644041	1
1700049G17Rik	1700049G17Rik	-0.922119	1.50003e-06	3.45542e-05
1700049L16Rik	1700049L16Rik	3.06086	0.528683	1
1700051A21Rik	1700051A21Rik	0.905825	0.616471	1
1700052I22Rik	1700052I22Rik	2.03306	0.540726	1
1700052K11Rik	1700052K11Rik	-1.04367	9.54339e-06	0.000174719
1700052N19Rik	1700052N19Rik	-0.632686	0.00241218	0.0173324
1700054A03Rik	1700054A03Rik	-0.661684	0.783341	1
1700054M17Rik	1700054M17Rik	0.26516	0.843369	1
1700055N04Rik	1700055N04Rik	-0.573518	0.725099	1
1700056E22Rik	1700056E22Rik	-0.770188	0.220696	0.434469
1700057G04Rik	1700057G04Rik	0.102151	0.983672	1
1700057H15Rik	1700057H15Rik	-1.2737	0.619302	1
1700060C16Rik	1700060C16Rik	-1.40146	0.778961	1
1700060C20Rik	1700060C20Rik	0.886715	0.663516	1
1700061G19Rik	1700061G19Rik	0.720586	0.0489874	0.160987
1700061I17Rik	1700061I17Rik	-0.860655	0.572938	1
1700063D05Rik	1700063D05Rik	0.11905	0.905192	0.952927
1700063O14Rik	1700063O14Rik	0.102151	0.983672	1
1700064J06Rik	1700064J06Rik	1.49879	0.764164	1
1700064M15Rik	1700064M15Rik	-0.249527	0.832578	1
1700065D16Rik	1700065D16Rik	-0.235301	0.662884	0.823321
1700065J18Rik	1700065J18Rik	-1.63562	0.198806	1
1700065O20Rik	1700065O20Rik	-2.40825	0.622374	1
1700066B17Rik	1700066B17Rik	0.0807066	0.972317	1
1700066B19Rik	1700066B19Rik	-0.581096	0.601526	1
1700066M21Rik	1700066M21Rik	0.0047285	0.979256	0.98961
1700066N21Rik	1700066N21Rik	-1.36592	0.784531	1
1700067K01Rik	1700067K01Rik	-0.284549	0.666768	0.825522
1700067P10Rik	1700067P10Rik	0.886715	0.663516	1
1700069L16Rik	1700069L16Rik	-2.14421	0.233094	1
1700071K01Rik	1700071K01Rik	2.67039	0.362307	1
1700071M16Rik	1700071M16Rik	0.41527	0.0607142	0.185934
1700072O05Rik	1700072O05Rik	-1.40146	0.778961	1
1700073E17Rik	1700073E17Rik	0.0212113	0.992758	1
1700074H08Rik	1700074H08Rik	-4.57115	0.0271782	1
1700074P13Rik	1700074P13Rik	0.472467	0.845968	1
1700080E11Rik	1700080E11Rik	-1.40146	0.778961	1
1700080N15Rik	1700080N15Rik	-0.310058	0.856748	1
1700080O16Rik	1700080O16Rik	0.102151	0.983672	1
1700081H04Rik	1700081H04Rik	0.0663975	0.989392	1
1700084C01Rik	1700084C01Rik	0.0550349	0.867116	0.934463
1700084E18Rik	1700084E18Rik	-0.308516	0.55812	0.752363
1700084F23Rik	1700084F23Rik	-0.977303	0.750743	1
1700084J12Rik	1700084J12Rik	1.49879	0.764164	1
1700085C21Rik	1700085C21Rik	3.21889	0.247796	1
1700086L19Rik	1700086L19Rik	1.35624	6.55452e-16	9.39481e-14
1700086O06Rik	1700086O06Rik	0.0185512	0.92779	0.964248
1700088E04Rik	1700088E04Rik	-0.168582	0.353218	0.577674
1700092C02Rik	1700092C02Rik	1.62876	0.707416	1
1700092C10Rik	1700092C10Rik	-1.40146	0.778961	1
1700092E19Rik	1700092E19Rik	1.62205	0.648777	1
1700092K14Rik	1700092K14Rik	-0.68248	0.625818	1
1700092M07Rik	1700092M07Rik	0.405342	0.500594	0.707421
1700093K21Rik	1700093K21Rik	0.0370791	0.966619	0.984166
1700094D03Rik	1700094D03Rik	0.718398	0.000207287	0.00235995
1700094J05Rik	1700094J05Rik	-0.031204	0.919826	0.95993
1700094M24Rik	1700094M24Rik	0.0666007	0.989349	1
1700095A21Rik	1700095A21Rik	-0.969456	0.608845	1
1700095B10Rik	1700095B10Rik	-0.593666	0.468375	0.680468
1700096J18Rik	1700096J18Rik	0.533549	0.785829	1
1700096K18Rik	1700096K18Rik	-0.490356	0.0968665	0.255457
1700097N02Rik	1700097N02Rik	0.714917	0.755975	1
1700100L14Rik	1700100L14Rik	0.760988	0.50028	1
1700101E01Rik	1700101E01Rik	-0.635435	0.353459	0.577864
1700101I11Rik	1700101I11Rik	-0.00279233	0.988701	0.994751
1700101O22Rik	1700101O22Rik	-1.36592	0.784531	1
1700102H20Rik	1700102H20Rik	-0.214753	0.710609	0.851208
1700102P08Rik	1700102P08Rik	2.37397	9.62853e-13	7.72586e-11
1700105P06Rik	1700105P06Rik	-0.794217	0.34974	0.574419
1700106J16Rik	1700106J16Rik	2.17223	0.231366	1
1700108F19Rik	1700108F19Rik	-0.455659	0.762861	1
1700108J01Rik	1700108J01Rik	1.49879	0.764164	1
1700109G14Rik	1700109G14Rik	0.212496	0.853296	1
1700109H08Rik	1700109H08Rik	0.00837681	0.973271	0.986818
1700109K24Rik	1700109K24Rik	-0.0333477	0.900103	0.950909
1700110C19Rik	1700110C19Rik	-0.52187	0.186133	0.390376
1700110I01Rik	1700110I01Rik	-4.50636	0.0286775	1
1700110K17Rik	1700110K17Rik	-0.372565	0.0713877	0.207482
1700111N16Rik	1700111N16Rik	-0.912384	0.817841	1
1700112E06Rik	1700112E06Rik	0.81069	0.573232	1
1700112H15Rik	1700112H15Rik	0.661084	0.814185	1
1700112J05Rik	1700112J05Rik	1.10122	0.185026	0.389058
1700113A16Rik	1700113A16Rik	0.333515	0.0469675	0.156403
1700113H08Rik	1700113H08Rik	-0.937286	0.472881	1
1700119H24Rik	1700119H24Rik	0.0664228	0.970401	1
1700120C14Rik	1700120C14Rik	-0.306974	0.322524	0.548497
1700120E14Rik	1700120E14Rik	-2.99418	0.537426	1
1700120G07Rik	1700120G07Rik	1.71062	0.268548	1
1700120K04Rik	1700120K04Rik	1.62595	7.31473e-05	0.00100383
1700121L16Rik	1700121L16Rik	-1.49607	0.732366	1
1700121N20Rik	1700121N20Rik	0.0663975	0.989392	1
1700122O11Rik	1700122O11Rik	-1.36592	0.784531	1
1700123I01Rik	1700123I01Rik	2.50775	0.00220276	0.016075
1700123K08Rik	1700123K08Rik	0.0691293	0.948335	1
1700123L14Rik	1700123L14Rik	1.48161	0.321874	1
1700123M08Rik	1700123M08Rik	-0.237143	0.478621	0.688908
1700123O12Rik	1700123O12Rik	-1.36592	0.784531	1
1700123O20Rik	1700123O20Rik	0.716304	1.96889e-05	0.000331177
1700123O21Rik	1700123O21Rik	-0.801533	0.525912	1
1700124L16Rik	1700124L16Rik	0.165214	0.60054	0.782178
1700125G02Rik	1700125G02Rik	0.0744246	0.804997	0.903359
1700125G22Rik	1700125G22Rik	0.564553	0.778121	1
1700125H03Rik	1700125H03Rik	-0.973048	0.0610013	0.186374
1700125H20Rik	1700125H20Rik	0.216649	0.609825	0.788676
1700126H18Rik	1700126H18Rik	1.0455	0.790884	1
1700128F08Rik	1700128F08Rik	-1.40146	0.778961	1
1700129C05Rik	1700129C05Rik	0.641794	0.819842	1
1810006J02Rik	1810006J02Rik	0.066496	0.979689	1
1810007C17Rik	1810007C17Rik	0.0346951	0.967316	0.984458
1810008I18Rik	1810008I18Rik	-0.943465	0.812616	1
1810009A15Rik	1810009A15Rik	-0.0119275	0.94737	0.974508
1810010D01Rik	1810010D01Rik	-0.723276	0.154985	0.346632
1810010H24Rik	1810010H24Rik	-0.0675034	0.784919	0.892984
1810011H11Rik	1810011H11Rik	2.50944	0.607994	1
1810011O10Rik	1810011O10Rik	0.192501	0.574911	0.763846
1810012K16Rik	1810012K16Rik	-1.54343	0.23794	0.455408
1810013A23Rik	1810013A23Rik	3.65835	0.12862	1
1810013L24Rik	1810013L24Rik	0.368102	0.0185672	0.0812368
1810014B01Rik	1810014B01Rik	-0.132376	0.597669	0.780336
1810018F18Rik	1810018F18Rik	1.49879	0.764164	1
1810019D21Rik	1810019D21Rik	-0.740191	0.72442	1
1810020O05Rik	1810020O05Rik	-0.229705	0.626855	0.799951
1810021B22Rik	1810021B22Rik	-0.314617	0.295609	0.521444
1810022K09Rik	1810022K09Rik	0.352464	0.0862241	0.236054
1810024B03Rik	1810024B03Rik	0.123315	0.779455	0.89005
1810026B05Rik	1810026B05Rik	1.19489	1.30605e-13	1.28085e-11
1810026J23Rik	1810026J23Rik	0.216515	0.143989	0.33069
1810030O07Rik	1810030O07Rik	0.658191	0.000793074	0.00706687
1810032O08Rik	1810032O08Rik	0.567557	0.01412	0.0664029
1810034E14Rik	1810034E14Rik	0.693486	0.451837	0.667133
1810037I17Rik	1810037I17Rik	0.464178	0.0310163	0.117334
1810041L15Rik	1810041L15Rik	-0.482886	0.0073942	0.0409108
1810043G02Rik	1810043G02Rik	-0.065845	0.680846	0.832227
1810043H04Rik	1810043H04Rik	0.139679	0.571109	0.761388
1810044D09Rik	1810044D09Rik	-0.216123	0.564906	0.757343
1810046K07Rik	1810046K07Rik	1.05336	0.54542	1
1810053B23Rik	1810053B23Rik	0.00384453	0.999282	1
1810055G02Rik	1810055G02Rik	0.653053	0.00048932	0.00474329
1810058I24Rik	1810058I24Rik	0.183877	0.331904	0.557268
1810062G17Rik	1810062G17Rik	-0.888117	0.383161	1
1810062O18Rik	1810062O18Rik	-0.0348327	0.859611	0.930884
1810064F22Rik	1810064F22Rik	1.67116	0.638859	1
1810065E05Rik	1810065E05Rik	-0.912384	0.817841	1
2010001E11Rik	2010001E11Rik	0.0762822	0.94871	1
2010002M12Rik	2010002M12Rik	0.514025	0.374859	0.598589
2010003K11Rik	2010003K11Rik	-1.46253	0.737171	1
2010005H15Rik	2010005H15Rik	-0.12013	0.946893	1
2010009K17Rik	2010009K17Rik	-0.612279	0.37843	0.601998
2010010A06Rik	2010010A06Rik	0.0597301	0.972086	1
2010012O05Rik	2010012O05Rik	-0.103203	0.549858	0.746105
2010015L04Rik	2010015L04Rik	0.0256806	0.910227	0.954629
2010016I18Rik	2010016I18Rik	0.240169	0.848561	1
2010106C02Rik	2010106C02Rik	1.45439	0.544067	1
2010106E10Rik	2010106E10Rik	-0.647924	0.811979	1
2010107E04Rik	2010107E04Rik	0.277072	0.0788401	0.223148
2010107G12Rik	2010107G12Rik	-0.897932	0.0665291	0.197468
2010107G23Rik	2010107G23Rik	-0.518107	0.00513594	0.0310713
2010109A12Rik	2010109A12Rik	0.516916	0.581292	0.768306
2010109I03Rik	2010109I03Rik	0.641794	0.819842	1
2010111I01Rik	2010111I01Rik	0.564489	0.0362138	0.130716
2010204K13Rik	2010204K13Rik	0.0942528	0.772036	0.885651
2010300C02Rik	2010300C02Rik	-0.55879	0.01394	0.0657224
2010308F09Rik	2010308F09Rik	-0.45295	0.498159	0.705778
2010310C07Rik	2010310C07Rik	3.06279	0.0964591	1
2010315B03Rik	2010315B03Rik	-0.921803	9.09353e-07	2.21333e-05
2010320M18Rik	2010320M18Rik	-0.241466	0.215538	0.428166
2200002D01Rik	2200002D01Rik	0.197234	0.71644	0.853923
2200002J24Rik	2200002J24Rik	0.0666007	0.989349	1
2210010C04Rik	2210010C04Rik	1.64282	0.643587	1
2210011C24Rik	2210011C24Rik	0.186472	0.831697	0.916252
2210013O21Rik	2210013O21Rik	0.157818	0.299491	0.525335
2210015D19Rik	2210015D19Rik	-0.154752	0.351637	0.576268
2210016F16Rik	2210016F16Rik	0.155549	0.45592	0.670449
2210016L21Rik	2210016L21Rik	-0.155999	0.345178	0.569811
2210018M11Rik	2210018M11Rik	-0.387384	0.0116526	0.0575592
2210019I11Rik	2210019I11Rik	1.62205	0.648777	1
2210039B01Rik	2210039B01Rik	-1.95839	0.558117	1
2210404O09Rik	2210404O09Rik	-0.673074	0.0140557	0.0661562
2210407C18Rik	2210407C18Rik	2.47694	0.612824	1
2210408F21Rik	2210408F21Rik	-0.347383	0.32927	0.554925
2210408I21Rik	2210408I21Rik	-0.0550903	0.761829	0.879638
2210409D07Rik	2210409D07Rik	-0.911937	0.85036	1
2210409E12Rik	2210409E12Rik	-0.208795	0.939042	1
2210414B05Rik	2210414B05Rik	3.49283	0.401338	1
2210416O15Rik	2210416O15Rik	-0.390435	0.233987	0.451445
2210420H20Rik	2210420H20Rik	-2.37651	0.627131	1
2300002M23Rik	2300002M23Rik	0.102151	0.983672	1
2300005B03Rik	2300005B03Rik	1.04573	0.657048	1
2300009A05Rik	2300009A05Rik	-0.0529643	0.827658	0.914229
2310001H17Rik	2310001H17Rik	-0.228352	0.822615	1
2310001K24Rik	2310001K24Rik	0.0784255	0.81119	0.906488
2310002D06Rik	2310002D06Rik	-0.833811	0.0791743	0.22364
2310002F09Rik	2310002F09Rik	0.0445583	0.922702	0.961399
2310002L09Rik	2310002L09Rik	-0.90427	0.698647	1
2310003H01Rik	2310003H01Rik	-0.0925493	0.676013	0.830287
2310005A03Rik	2310005A03Rik	-0.624778	0.60566	1
2310005G13Rik	2310005G13Rik	-0.270322	0.844326	1
2310007B03Rik	2310007B03Rik	0.0915773	0.96096	1
2310007L24Rik	2310007L24Rik	1.35623	0.653181	1
2310008N11Rik	2310008N11Rik	-0.303563	0.917234	1
2310009A05Rik	2310009A05Rik	-0.066288	0.792282	0.896393
2310009B15Rik	2310009B15Rik	-0.0365138	0.862159	0.932016
2310010J17Rik	2310010J17Rik	0.0979423	0.783209	0.892374
2310011J03Rik	2310011J03Rik	-0.164312	0.367302	0.591201
2310014L17Rik	2310014L17Rik	1.0832	0.00115505	0.00960349
2310015A10Rik	2310015A10Rik	-0.0405373	0.88458	0.943304
2310015B20Rik	2310015B20Rik	0.216603	0.793513	0.897154
2310015D24Rik	2310015D24Rik	-0.114829	0.947666	1
2310016D03Rik	2310016D03Rik	-1.40146	0.778961	1
2310020H05Rik	2310020H05Rik	1.05157	0.69333	1
2310022A10Rik	2310022A10Rik	-0.408485	0.015637	0.0714777
2310022B05Rik	2310022B05Rik	-0.163952	0.363081	0.587162
2310030A07Rik	2310030A07Rik	-1.53832	0.668034	1
2310030G06Rik	2310030G06Rik	-0.0293913	0.978591	1
2310033P09Rik	2310033P09Rik	0.3647	0.0573487	0.178828
2310034G01Rik	2310034G01Rik	-0.0724352	0.868575	0.934977
2310034O05Rik	2310034O05Rik	-1.65646	0.399589	1
2310035C23Rik	2310035C23Rik	-0.339052	0.0316185	0.119182
2310036O22Rik	2310036O22Rik	0.541625	0.0049589	0.0302822
2310039H08Rik	2310039H08Rik	0.133427	0.56903	0.759909
2310039L15Rik	2310039L15Rik	0.364814	0.88957	1
2310040G24Rik	2310040G24Rik	-0.15753	0.645096	0.811803
2310042E22Rik	2310042E22Rik	-0.821109	0.614297	1
2310043L19Rik	2310043L19Rik	1.07629	0.78578	1
2310043O21Rik	2310043O21Rik	1.07629	0.78578	1
2310045N01Rik	2310045N01Rik	0.11171	0.496648	0.704396
2310047M10Rik	2310047M10Rik	-0.192305	0.278278	0.502461
2310057J18Rik	2310057J18Rik	1.45768	0.491586	1
2310057M21Rik	2310057M21Rik	-0.454635	0.0213374	0.0898884
2310061I04Rik	2310061I04Rik	-0.171321	0.297156	0.522963
2310061J03Rik	2310061J03Rik	0.371568	0.223214	0.437915
2310065F04Rik	2310065F04Rik	0.632438	0.802959	1
2310067B10Rik	2310067B10Rik	-0.509912	0.000941293	0.00813684
2310068J16Rik	2310068J16Rik	0.537201	0.0175798	0.0781796
2310069B03Rik	2310069B03Rik	-0.508942	0.857031	1
2310069G16Rik	2310069G16Rik	0.512211	0.0457787	0.153686
2310081J21Rik	2310081J21Rik	-2.3442	0.63199	1
2410002F23Rik	2410002F23Rik	-0.368812	0.0233559	0.0961175
2410003L11Rik	2410003L11Rik	-1.52877	0.523721	1
2410004B18Rik	2410004B18Rik	0.31662	0.0495977	0.16236
2410004I01Rik	2410004I01Rik	-0.518234	0.52193	0.724747
2410004N09Rik	2410004N09Rik	0.634892	0.00142091	0.0113524
2410004P03Rik	2410004P03Rik	0.849593	0.0501238	0.163504
2410006H16Rik	2410006H16Rik	0.468678	0.00280511	0.0194548
2410007B07Rik	2410007B07Rik	-0.354902	0.728806	1
2410012E07Rik	2410012E07Rik	3.50945	0.390802	1
2410012M07Rik	2410012M07Rik	-1.40146	0.778961	1
2410015M20Rik	2410015M20Rik	0.146928	0.403881	0.625169
2410016O06Rik	2410016O06Rik	-0.294049	0.106808	0.27205
2410017I17Rik	2410017I17Rik	1.49879	0.764164	1
2410018L13Rik	2410018L13Rik	-0.201814	0.509599	0.715383
2410021H03Rik	2410021H03Rik	-0.371345	0.403345	0.624936
2410088K16Rik	2410088K16Rik	0.661084	0.814185	1
2410089E03Rik	2410089E03Rik	0.087465	0.622251	0.797315
2410124H12Rik	2410124H12Rik	0.765662	0.598104	1
2410127L17Rik	2410127L17Rik	0.617661	0.00342247	0.022806
2410131K14Rik	2410131K14Rik	0.469955	0.00430744	0.0272177
2410137M14Rik	2410137M14Rik	0.150513	0.721292	0.856662
2500004C02Rik	2500004C02Rik	-0.338243	0.154815	0.346413
2510002D24Rik	2510002D24Rik	-0.349063	0.0615777	0.18762
2510003E04Rik	2510003E04Rik	-0.0292498	0.852789	0.92745
2510009E07Rik	2510009E07Rik	-0.140845	0.438399	0.655371
2510039O18Rik	2510039O18Rik	-0.0967315	0.547706	0.744544
2610001J05Rik	2610001J05Rik	0.0256189	0.872655	0.936843
2610002J02Rik	2610002J02Rik	-0.139621	0.398925	0.621422
2610002M06Rik	2610002M06Rik	-0.294246	0.05058	0.164286
2610005L07Rik	2610005L07Rik	-0.136864	0.417937	0.638215
2610008E11Rik	2610008E11Rik	-0.447507	0.0315373	0.118903
2610015P09Rik	2610015P09Rik	-0.768676	0.0145717	0.0680312
2610016A17Rik	2610016A17Rik	-0.652198	0.756689	1
2610018G03Rik	2610018G03Rik	-0.206286	0.44521	0.661425
2610020C07Rik	2610020C07Rik	0.388953	0.0377352	0.134414
2610020H08Rik	2610020H08Rik	0.0214763	0.922432	0.961237
2610027K06Rik	2610027K06Rik	-0.239994	0.347259	0.571751
2610028E06Rik	2610028E06Rik	-0.755765	0.458653	1
2610028H24Rik	2610028H24Rik	-0.434015	0.305985	0.532134
2610034B18Rik	2610034B18Rik	-0.20009	0.371671	0.595589
2610034M16Rik	2610034M16Rik	0.650009	0.359817	0.583742
2610035D17Rik	2610035D17Rik	0.0455094	0.792388	0.896393
2610035F20Rik	2610035F20Rik	0.657538	0.0397311	0.138955
2610037D02Rik	2610037D02Rik	0.498133	0.502024	0.708368
2610044O15Rik8	2610044O15Rik8	0.1333	0.604016	0.784674
2610100L16Rik	2610100L16Rik	0.00407401	0.987514	0.994154
2610203C20Rik	2610203C20Rik	0.224568	0.180604	0.383725
2610203C22Rik	2610203C22Rik	0.249481	0.323071	0.54887
2610206C17Rik	2610206C17Rik	0.610148	0.098421	0.258136
2610301B20Rik	2610301B20Rik	-0.0994435	0.611317	0.790058
2610305D13Rik	2610305D13Rik	-0.362305	0.428732	0.647675
2610306M01Rik	2610306M01Rik	-0.404951	0.0374531	0.133807
2610307P16Rik	2610307P16Rik	0.766112	0.0748425	0.2151
2610316D01Rik	2610316D01Rik	-0.368024	0.14687	0.334739
2610318N02Rik	2610318N02Rik	-0.212784	0.597429	0.780105
2610507B11Rik	2610507B11Rik	0.0962682	0.545747	0.743173
2610507I01Rik	2610507I01Rik	-0.619093	0.000248817	0.00272189
2610524H06Rik	2610524H06Rik	-0.218883	0.230147	0.446957
2610528A11Rik	2610528A11Rik	0.436098	0.691939	1
2610528J11Rik	2610528J11Rik	-2.37651	0.627131	1
2700029M09Rik	2700029M09Rik	0.055103	0.743622	0.868724
2700038G22Rik	2700038G22Rik	0.989625	0.00212525	0.0156342
2700046A07Rik	2700046A07Rik	0.775565	0.669677	1
2700046G09Rik	2700046G09Rik	-0.477667	0.137587	0.320477
2700049A03Rik	2700049A03Rik	-0.0975264	0.646689	0.812318
2700054A10Rik	2700054A10Rik	-0.158571	0.400642	0.622511
2700060E02Rik	2700060E02Rik	0.0287598	0.855599	0.928819
2700062C07Rik	2700062C07Rik	-0.617847	0.00162871	0.0126242
2700069I18Rik	2700069I18Rik	0.537789	0.646657	1
2700070H01Rik	2700070H01Rik	-0.952399	0.671245	1
2700081O15Rik	2700081O15Rik	0.0698389	0.816701	0.908952
2700089E24Rik	2700089E24Rik	-0.00149511	0.992589	0.996382
2700089I24Rik	2700089I24Rik	0.469149	0.658951	1
2700094K13Rik	2700094K13Rik	0.145585	0.477383	0.687954
2700097O09Rik	2700097O09Rik	0.280627	0.230426	0.447043
2700099C18Rik	2700099C18Rik	-0.220293	0.28998	0.515526
2810001G20Rik	2810001G20Rik	0.0528598	0.778166	0.889426
2810002D19Rik	2810002D19Rik	0.348801	0.103245	0.266326
2810004N23Rik	2810004N23Rik	-0.351793	0.0446861	0.151177
2810006K23Rik	2810006K23Rik	-0.317213	0.0963366	0.254539
2810007J24Rik	2810007J24Rik	-0.943465	0.812616	1
2810008D09Rik	2810008D09Rik	-0.41627	0.119221	0.291983
2810013P06Rik	2810013P06Rik	-0.47088	0.0103465	0.0527228
2810021J22Rik	2810021J22Rik	-0.55835	0.00551608	0.0326641
2810025M15Rik	2810025M15Rik	0.533552	0.0151427	0.0699071
2810029C07Rik	2810029C07Rik	0.448035	0.0267233	0.105047
2810032G03Rik	2810032G03Rik	-0.579492	0.012026	0.0587975
2810047C21Rik1	2810047C21Rik1	0.0388783	0.937149	0.969345
2810049E08Rik	2810049E08Rik	-0.0588912	0.813004	0.907306
2810055G20Rik	2810055G20Rik	0.822124	0.0199372	0.08573
2810403A07Rik	2810403A07Rik	0.782025	2.0552e-07	5.95263e-06
2810403D21Rik	2810403D21Rik	0.0520705	0.909054	0.954109
2810404M03Rik	2810404M03Rik	-0.906014	0.763783	1
2810405F15Rik	2810405F15Rik	0.627175	0.16146	0.356274
2810408A11Rik	2810408A11Rik	-0.270334	0.448482	0.664579
2810408I11Rik	2810408I11Rik	-0.0553647	0.91553	0.957495
2810408M09Rik	2810408M09Rik	-0.220531	0.192686	0.399572
2810410L24Rik	2810410L24Rik	-0.0364133	0.882083	0.94196
2810417H13Rik	2810417H13Rik	0.49248	0.0629183	0.19015
2810428I15Rik	2810428I15Rik	0.0281284	0.856093	0.929056
2810429I04Rik	2810429I04Rik	-0.369673	0.369362	0.593144
2810433D01Rik	2810433D01Rik	-0.932392	0.678107	1
2810442N19Rik	2810442N19Rik	-0.856784	0.0555977	0.175588
2810454H06Rik	2810454H06Rik	-0.938934	0.00420786	0.0267396
2810459M11Rik	2810459M11Rik	-0.734445	1.70527e-05	0.000290328
2810468N07Rik	2810468N07Rik	-0.0568528	0.861969	0.932016
2810471M01Rik	2810471M01Rik	1.00953	0.8328	1
2810474O19Rik	2810474O19Rik	0.175907	0.375775	0.599344
2900005J15Rik	2900005J15Rik	-1.00415	0.0113497	0.056429
2900008C10Rik	2900008C10Rik	-0.155939	0.558581	0.752704
2900009J06Rik	2900009J06Rik	0.137712	0.718931	0.85525
2900011O08Rik	2900011O08Rik	-0.183436	0.338816	0.562918
2900026A02Rik	2900026A02Rik	-0.814918	0.000113878	0.00145638
2900041M22Rik	2900041M22Rik	-1.99389	0.00364708	0.0240038
2900052N01Rik	2900052N01Rik	0.323574	0.151727	0.342135
2900055J20Rik	2900055J20Rik	-0.372741	0.1223	0.297157
2900057B20Rik	2900057B20Rik	-0.943465	0.812616	1
2900060B14Rik	2900060B14Rik	1.71687	0.372869	1
2900076A07Rik	2900076A07Rik	-0.00756635	0.967057	0.984438
2900079G21Rik	2900079G21Rik	-0.68471	0.00098646	0.00844956
2900092C05Rik	2900092C05Rik	1.00953	0.8328	1
2900092D14Rik	2900092D14Rik	-0.355324	0.12739	0.304799
2900097C17Rik	2900097C17Rik	-0.244535	0.208099	0.418895
3000002C10Rik	3000002C10Rik	-0.40257	0.14683	0.334693
3010001F23Rik	3010001F23Rik	-0.145163	0.596545	0.779371
3010026O09Rik	3010026O09Rik	-0.925687	7.82723e-07	1.93889e-05
3010033K07Rik	3010033K07Rik	0.030847	0.995069	1
3100003L05Rik	3100003L05Rik	1.20162	0.484458	1
3110001I22Rik	3110001I22Rik	0.628481	0.000727419	0.006619
3110002H16Rik	3110002H16Rik	0.429984	0.00859334	0.045619
3110007F17Rik	3110007F17Rik	0.214058	0.589897	0.774249
3110009E18Rik	3110009E18Rik	-0.317446	0.373506	0.597616
3110009F21Rik	3110009F21Rik	-2.37651	0.627131	1
3110015C05Rik	3110015C05Rik	-1.52699	0.202678	1
3110021A11Rik	3110021A11Rik	-1.16562	0.0124023	0.060112
3110021N24Rik	3110021N24Rik	-0.209256	0.286394	0.511634
3110035E14Rik	3110035E14Rik	0.0482992	0.862612	0.932016
3110039I08Rik	3110039I08Rik	0.198453	0.52615	0.727429
3110039M20Rik	3110039M20Rik	-0.0384171	0.84625	0.924154
3110040N11Rik	3110040N11Rik	-0.264057	0.135417	0.317082
3110043O21Rik	3110043O21Rik	0.911241	0.000129679	0.00160852
3110045C21Rik	3110045C21Rik	-0.0444839	0.899449	0.950457
3110052M02Rik	3110052M02Rik	-0.420272	0.102116	0.264558
3110056K07Rik	3110056K07Rik	0.41652	0.0995854	0.260213
3110057O12Rik	3110057O12Rik	-0.898418	0.000602641	0.00563967
3110062M04Rik	3110062M04Rik	-0.0214042	0.931964	0.966058
3110070M22Rik	3110070M22Rik	-0.0556314	0.844234	0.922908
3110079O15Rik	3110079O15Rik	0.550328	0.71394	1
3110082I17Rik	3110082I17Rik	-0.261302	0.177692	0.379803
3110082J24Rik	3110082J24Rik	0.0755928	0.723545	0.857698
3110099E03Rik	3110099E03Rik	-0.577996	0.469475	0.681358
3200001D21Rik	3200001D21Rik	-0.441662	0.187146	0.391938
3300002I08Rik	3300002I08Rik	-0.132628	0.633143	0.803652
3425401B19Rik	3425401B19Rik	0.0664471	0.982677	1
3632451O06Rik	3632451O06Rik	-0.471513	0.053075	0.170023
3632454L22Rik	3632454L22Rik	-0.739853	0.00702	0.0392942
3830406C13Rik	3830406C13Rik	-0.188344	0.242159	0.460034
3830408C21Rik	3830408C21Rik	-0.444992	0.0485292	0.159899
3830417A13Rik	3830417A13Rik	2.47694	0.612824	1
3930402G23Rik	3930402G23Rik	2.07643	8.53352e-06	0.000159185
4430402I18Rik	4430402I18Rik	-0.458054	0.138994	0.322708
4631405J19Rik	4631405J19Rik	-0.146067	0.898409	1
4632415L05Rik	4632415L05Rik	0.0635519	0.762394	0.879928
4632427E13Rik	4632427E13Rik	0.818597	0.0921743	0.247362
4632428C04Rik	4632428C04Rik	-0.689065	0.491845	1
4632428N05Rik	4632428N05Rik	-0.246926	0.74517	0.869624
4732416N19Rik	4732416N19Rik	-0.562668	0.0170017	0.0762959
4732456N10Rik	4732456N10Rik	-0.317897	0.679445	0.831499
4732471J01Rik	4732471J01Rik	-0.407932	0.0222741	0.0925513
4732490B19Rik	4732490B19Rik	1.41834	0.230613	1
4732491K20Rik	4732491K20Rik	-0.368767	0.153061	0.343854
4831440E17Rik	4831440E17Rik	-0.599074	0.0206187	0.0879838
4833403I15Rik	4833403I15Rik	0.516573	0.389818	0.61279
4833411C07Rik	4833411C07Rik	0.905566	0.720208	1
4833412C05Rik	4833412C05Rik	-0.206437	0.818722	0.910174
4833417C18Rik	4833417C18Rik	0.157812	0.812472	0.907109
4833418N02Rik	4833418N02Rik	-0.722664	0.0614318	0.187413
4833419F23Rik	4833419F23Rik	-0.830787	0.569073	1
4833420G17Rik	4833420G17Rik	0.128252	0.455961	0.670449
4833422C13Rik	4833422C13Rik	-0.821906	0.0155439	0.0711741
4833423E24Rik	4833423E24Rik	-0.465268	0.640668	0.809036
4833427F10Rik	4833427F10Rik	0.857315	0.505535	1
4833427G06Rik	4833427G06Rik	-0.245919	0.855265	1
4833428L15Rik	4833428L15Rik	-1.11556	0.215001	0.427655
4833439L19Rik	4833439L19Rik	0.255358	0.0989262	0.259015
4921501E09Rik	4921501E09Rik	0.030847	0.995069	1
4921504A21Rik	4921504A21Rik	-0.2611	0.511082	0.71611
4921504E06Rik	4921504E06Rik	-0.968111	0.591929	1
4921506M07Rik	4921506M07Rik	0.452766	0.562946	0.755611
4921507L20Rik	4921507L20Rik	-0.277828	0.488702	0.697908
4921507P07Rik	4921507P07Rik	-1.00294	0.00255491	0.0180937
4921508D12Rik	4921508D12Rik	-0.937561	0.570664	1
4921509C19Rik	4921509C19Rik	0.702469	0.672005	1
4921509O07Rik	4921509O07Rik	-1.06718	0.44926	1
4921511C10Rik	4921511C10Rik	1.19873	0.342076	1
4921511H03Rik	4921511H03Rik	1.07629	0.78578	1
4921511I17Rik	4921511I17Rik	-0.215848	0.348047	0.572624
4921513I03Rik	4921513I03Rik	3.49283	0.401338	1
4921515E04Rik	4921515E04Rik	0.0664471	0.982677	1
4921517D22Rik	4921517D22Rik	1.49879	0.764164	1
4921524J17Rik	4921524J17Rik	0.421762	0.0106228	0.0537878
4921525O09Rik	4921525O09Rik	-0.454064	0.759531	1
4921529L05Rik	4921529L05Rik	0.876366	0.555942	1
4921530L21Rik	4921530L21Rik	-0.960898	0.316386	0.542294
4921531C22Rik	4921531C22Rik	-0.399839	0.196523	0.404132
4921531P14Rik	4921531P14Rik	-1.40146	0.778961	1
4921534H16Rik	4921534H16Rik	-0.156566	0.908725	1
4921536K21Rik	4921536K21Rik	0.708098	0.0371632	0.133026
4921539E11Rik	4921539E11Rik	-1.50962	0.672875	1
4922502D21Rik	4922502D21Rik	1.07629	0.78578	1
4922502N22Rik	4922502N22Rik	0.533549	0.785829	1
4930401C15Rik	4930401C15Rik	-2.40825	0.622374	1
4930401O10Rik	4930401O10Rik	2.54134	0.603268	1
4930402F06Rik	4930402F06Rik	2.50944	0.607994	1
4930402F11Rik	4930402F11Rik	2.50944	0.607994	1
4930402H24Rik	4930402H24Rik	-0.236293	0.146156	0.333701
4930402K13Rik	4930402K13Rik	1.53453	0.758596	1
4930404A10Rik	4930404A10Rik	-1.94144	0.382691	1
4930404H11Rik	4930404H11Rik	1.07638	0.469394	1
4930404I05Rik	4930404I05Rik	0.492716	0.0955823	0.253225
4930404N11Rik	4930404N11Rik	-0.446378	0.0450491	0.152037
4930405A21Rik	4930405A21Rik	-0.677133	0.19149	0.398028
4930405D11Rik	4930405D11Rik	1.62205	0.648777	1
4930405J17Rik	4930405J17Rik	1.36576	0.248347	1
4930405L22Rik	4930405L22Rik	-1.40146	0.778961	1
4930407I10Rik	4930407I10Rik	1.85273	0.287668	1
4930412B13Rik	4930412B13Rik	-0.363141	0.901481	1
4930412C18Rik	4930412C18Rik	0.382887	0.399469	0.621726
4930412D23Rik	4930412D23Rik	1.00953	0.8328	1
4930412O13Rik	4930412O13Rik	2.50944	0.607994	1
4930413E15Rik	4930413E15Rik	0.46249	0.808145	1
4930413F20Rik	4930413F20Rik	-0.697432	0.367041	0.591115
4930413G21Rik	4930413G21Rik	0.250761	0.329415	0.554925
4930413M19Rik	4930413M19Rik	-1.40146	0.778961	1
4930414L22Rik	4930414L22Rik	0.342915	0.0270095	0.105928
4930414N06Rik	4930414N06Rik	-0.255531	0.222766	0.437292
4930415F15Rik	4930415F15Rik	0.293929	0.655829	0.818345
4930415L06Rik	4930415L06Rik	1.49879	0.764164	1
4930415O20Rik	4930415O20Rik	0.313351	0.58356	0.770072
4930417O13Rik	4930417O13Rik	1.30645	0.380874	1
4930417O22Rik	4930417O22Rik	-0.919573	0.578534	1
4930419G24Rik	4930419G24Rik	-0.717917	0.0975336	0.256611
4930423M02Rik	4930423M02Rik	0.474115	0.792092	1
4930425K10Rik	4930425K10Rik	0.400034	0.883013	1
4930425O10Rik	4930425O10Rik	-2.9505	0.531052	1
4930426D05Rik	4930426D05Rik	-0.692112	0.288932	0.514264
4930426L09Rik	4930426L09Rik	-0.412537	0.485896	0.695581
4930427A07Rik	4930427A07Rik	0.0976666	0.72777	0.860112
4930428E07Rik	4930428E07Rik	0.908011	0.618557	1
4930428G15Rik	4930428G15Rik	-0.943465	0.812616	1
4930428O21Rik	4930428O21Rik	-0.548938	0.868231	1
4930429B21Rik	4930429B21Rik	0.307773	0.217888	0.430877
4930429D17Rik	4930429D17Rik	0.291852	0.89361	1
4930429F24Rik	4930429F24Rik	-1.1174	0.021548	0.0904756
4930430F08Rik	4930430F08Rik	-0.643638	0.00437535	0.0275948
4930430F21Rik	4930430F21Rik	1.41275	0.237639	1
4930430J02Rik	4930430J02Rik	-1.10133	0.28494	1
4930431F12Rik	4930431F12Rik	1.02314	0.738301	1
4930431P03Rik	4930431P03Rik	-0.761495	0.605515	1
4930432J09Rik	4930432J09Rik	0.00426639	0.997077	1
4930432K21Rik	4930432K21Rik	-1.33667	2.31321e-05	0.000379575
4930433N12Rik	4930433N12Rik	2.47694	0.612824	1
4930434J06Rik	4930434J06Rik	-0.975731	0.838379	1
4930438E09Rik	4930438E09Rik	1.53453	0.758596	1
4930440C22Rik	4930440C22Rik	-1.40146	0.778961	1
4930440I19Rik	4930440I19Rik	0.419618	0.747247	1
4930441J16Rik	4930441J16Rik	-2.40825	0.622374	1
4930442L01Rik	4930442L01Rik	2.09123	0.52827	1
4930443O20Rik	4930443O20Rik	0.853759	0.288235	0.513513
4930444F02Rik	4930444F02Rik	-1.51604	0.00111858	0.00935125
4930444G20Rik	4930444G20Rik	0.44874	0.820642	1
4930444M15Rik	4930444M15Rik	0.161911	0.90088	1
4930444P10Rik	4930444P10Rik	-0.248087	0.615823	0.79306
4930445N18Rik	4930445N18Rik	0.526746	0.856757	1
4930447A16Rik	4930447A16Rik	2.77443	0.154858	1
4930447C04Rik	4930447C04Rik	-0.204919	0.447367	0.663454
4930447J18Rik	4930447J18Rik	-1.40146	0.778961	1
4930447K03Rik	4930447K03Rik	0.360895	0.464454	0.677295
4930447N08Rik	4930447N08Rik	-1.35241	0.210932	1
4930448C13Rik	4930448C13Rik	0.0366235	0.991811	1
4930448F12Rik	4930448F12Rik	1.11003	0.716872	1
4930448H16Rik	4930448H16Rik	-0.584753	0.691683	1
4930448I06Rik	4930448I06Rik	0.102151	0.983672	1
4930448I18Rik	4930448I18Rik	1.49879	0.764164	1
4930449E01Rik	4930449E01Rik	1.49879	0.764164	1
4930449E18Rik	4930449E18Rik	0.102151	0.983672	1
4930451C15Rik	4930451C15Rik	0.413509	0.695554	0.841715
4930451G09Rik	4930451G09Rik	-0.450257	0.0816926	0.228445
4930451I11Rik	4930451I11Rik	-0.278684	0.879419	1
4930452A19Rik	4930452A19Rik	-1.48174	0.588321	1
4930452B06Rik	4930452B06Rik	-0.275263	0.197702	0.405753
4930452G13Rik	4930452G13Rik	-0.613245	0.246566	0.465649
4930452N14Rik	4930452N14Rik	0.89558	0.675012	1
4930453H23Rik	4930453H23Rik	1.66851	0.43341	1
4930453L07Rik	4930453L07Rik	0.066414	0.974533	1
4930453N24Rik	4930453N24Rik	0.471405	0.0401021	0.139874
4930455B14Rik	4930455B14Rik	0.564553	0.778121	1
4930455C13Rik	4930455C13Rik	0.172342	0.332193	0.557268
4930455D15Rik	4930455D15Rik	-0.504502	0.425942	0.645717
4930455F16Rik	4930455F16Rik	-2.9505	0.531052	1
4930455H04Rik	4930455H04Rik	1.48885	1.08433e-08	4.26861e-07
4930455J16Rik	4930455J16Rik	-2.3442	0.63199	1
4930456L15Rik	4930456L15Rik	-0.906014	0.763783	1
4930459C07Rik	4930459C07Rik	0.102151	0.983672	1
4930459L07Rik	4930459L07Rik	1.10869	0.815645	1
4930461G14Rik	4930461G14Rik	-1.04366	0.503723	1
4930463O16Rik	4930463O16Rik	0.539818	0.654799	1
4930465K10Rik	4930465K10Rik	2.98482	0.00237736	0.0171403
4930465M20Rik	4930465M20Rik	-2.40825	0.622374	1
4930467D21Rik	4930467D21Rik	-0.257504	0.820813	1
4930467E23Rik	4930467E23Rik	-1.01752	0.371787	1
4930467K11Rik	4930467K11Rik	0.418492	0.666688	1
4930468A15Rik	4930468A15Rik	-0.940438	0.843321	1
4930469G21Rik	4930469G21Rik	-1.15191	0.0893576	0.242235
4930470H14Rik	4930470H14Rik	2.54134	0.603268	1
4930470P17Rik	4930470P17Rik	0.12478	0.839359	0.919981
4930471C04Rik	4930471C04Rik	-0.126946	0.726518	0.859339
4930471G03Rik	4930471G03Rik	0.302505	0.871526	1
4930471M09Rik	4930471M09Rik	-0.082925	0.957876	1
4930473A02Rik	4930473A02Rik	0.208518	0.184338	0.38836
4930473O22Rik	4930473O22Rik	1.49879	0.764164	1
4930474G06Rik	4930474G06Rik	0.467564	0.872257	1
4930474H20Rik	4930474H20Rik	1.0455	0.790884	1
4930474M22Rik	4930474M22Rik	-2.09471	0.115775	1
4930474N09Rik	4930474N09Rik	-0.215777	0.805583	0.903653
4930478L05Rik	4930478L05Rik	2.42057	0.0527849	1
4930478P22Rik	4930478P22Rik	0.476022	0.848454	1
4930479D17Rik	4930479D17Rik	-0.881054	0.0332421	0.123537
4930480G23Rik	4930480G23Rik	0.323867	0.921235	1
4930480K15Rik	4930480K15Rik	-0.790472	0.305572	0.531801
4930480M12Rik	4930480M12Rik	-1.36592	0.784531	1
4930481A15Rik	4930481A15Rik	-0.0492876	0.837017	0.918697
4930482G09Rik	4930482G09Rik	0.232062	0.712541	0.851697
4930483J18Rik	4930483J18Rik	0.15044	0.923551	1
4930483K19Rik	4930483K19Rik	-0.169206	0.585159	0.771305
4930483O08Rik	4930483O08Rik	-0.0876543	0.957179	1
4930486F22Rik	4930486F22Rik	0.965786	0.530937	1
4930486I03Rik	4930486I03Rik	-2.37651	0.627131	1
4930486L24Rik	4930486L24Rik	1.4091	0.620412	1
4930487H11Rik	4930487H11Rik	-0.228947	0.54602	0.743243
4930488L21Rik	4930488L21Rik	-0.0462515	0.874948	0.937897
4930500F04Rik	4930500F04Rik	-1.36592	0.784531	1
4930500J02Rik	4930500J02Rik	-0.250372	0.701747	0.845849
4930500L23Rik	4930500L23Rik	-0.924953	0.676986	1
4930502A04Rik	4930502A04Rik	0.840273	0.729111	1
4930502E09Rik	4930502E09Rik	1.9234	0.0867487	1
4930502E18Rik	4930502E18Rik	-0.421031	0.649101	0.813803
4930503B20Rik	4930503B20Rik	-0.823399	0.462317	1
4930503E24Rik	4930503E24Rik	-0.158962	0.933766	1
4930503H13Rik	4930503H13Rik	1.49879	0.764164	1
4930503L19Rik	4930503L19Rik	0.0270297	0.877244	0.939244
4930503O07Rik	4930503O07Rik	-1.51768	0.673151	1
4930505A04Rik	4930505A04Rik	0.0714583	0.91643	0.957959
4930505G20Rik	4930505G20Rik	1.66086	0.697784	1
4930506C21Rik	4930506C21Rik	0.166841	0.358195	0.582293
4930506M07Rik	4930506M07Rik	-0.369213	0.186697	0.391242
4930507D05Rik	4930507D05Rik	-0.368614	0.124991	0.301102
4930507D10Rik	4930507D10Rik	1.62814	0.0389919	0.137113
4930509E16Rik	4930509E16Rik	0.114233	0.870316	0.935608
4930509J09Rik	4930509J09Rik	-0.0156894	0.982165	0.99131
4930509K18Rik	4930509K18Rik	0.633292	0.845317	1
4930511A02Rik	4930511A02Rik	-3.95048	0.269688	1
4930511E03Rik	4930511E03Rik	-1.40146	0.778961	1
4930511M06Rik	4930511M06Rik	-0.130292	0.940105	1
4930512B01Rik	4930512B01Rik	0.27278	0.198872	0.407264
4930513D17Rik	4930513D17Rik	0.591142	0.781974	1
4930513N10Rik	4930513N10Rik	-0.131986	0.669541	0.827184
4930513O06Rik	4930513O06Rik	-1.40146	0.778961	1
4930515G01Rik	4930515G01Rik	-0.882544	0.0778406	0.221102
4930515G16Rik	4930515G16Rik	-1.36592	0.784531	1
4930515L03Rik	4930515L03Rik	-0.145067	0.935791	1
4930515L19Rik	4930515L19Rik	1.0036	0.787568	1
4930517E11Rik	4930517E11Rik	-0.343259	0.8906	1
4930519D14Rik	4930519D14Rik	0.102151	0.983672	1
4930519F09Rik	4930519F09Rik	0.0356357	0.989699	1
4930519F16Rik	4930519F16Rik	1.07518	0.626836	1
4930519F24Rik	4930519F24Rik	0.199907	0.83139	0.916113
4930519G04Rik	4930519G04Rik	-1.34513	0.258236	1
4930519H02Rik	4930519H02Rik	0.460096	0.875975	1
4930520O04Rik	4930520O04Rik	-0.215939	0.595258	0.778259
4930520P13Rik	4930520P13Rik	0.106471	0.972331	1
4930521E06Rik	4930521E06Rik	0.495768	0.865505	1
4930522H14Rik	4930522H14Rik	-1.36592	0.784531	1
4930522O17Rik	4930522O17Rik	2.50944	0.607994	1
4930523C07Rik	4930523C07Rik	1.18183	0.000753173	0.00679071
4930523O13Rik	4930523O13Rik	-2.3442	0.63199	1
4930524B15Rik	4930524B15Rik	-0.807571	0.316765	0.542733
4930524C18Rik	4930524C18Rik	2.05972	0.536311	1
4930524O05Rik	4930524O05Rik	0.271704	0.837399	1
4930524O08Rik	4930524O08Rik	0.0663975	0.989392	1
4930525D18Rik	4930525D18Rik	2.62079	0.0221138	1
4930525G20Rik	4930525G20Rik	-0.610315	0.0928221	0.248455
4930525M21Rik	4930525M21Rik	1.49879	0.764164	1
4930526I15Rik	4930526I15Rik	0.0993716	0.653841	0.816944
4930526L06Rik	4930526L06Rik	-0.996293	0.789189	1
4930527F14Rik	4930527F14Rik	1.47455	0.486626	1
4930527G23Rik	4930527G23Rik	3.50945	0.390802	1
4930528A17Rik	4930528A17Rik	-0.0280228	0.88702	0.944525
4930528D03Rik	4930528D03Rik	-1.09041	0.540348	1
4930529C04Rik	4930529C04Rik	0.54006	0.712684	1
4930529K09Rik	4930529K09Rik	1.0455	0.790884	1
4930529M08Rik	4930529M08Rik	-0.597929	0.117629	0.289837
4930532M18Rik	4930532M18Rik	1.62205	0.648777	1
4930533B01Rik	4930533B01Rik	-1.67492	0.401086	1
4930538K18Rik	4930538K18Rik	-0.246702	0.411644	0.632701
4930539E08Rik	4930539E08Rik	-0.780162	0.00167099	0.0128899
4930539J05Rik	4930539J05Rik	0.0948055	0.716768	0.854193
4930539M17Rik	4930539M17Rik	-1.7455	0.300782	1
4930539N22Rik	4930539N22Rik	1.14225	0.305511	1
4930540M03Rik	4930540M03Rik	-1.40146	0.778961	1
4930542C21Rik	4930542C21Rik	0.102151	0.983672	1
4930542D17Rik	4930542D17Rik	0.661084	0.814185	1
4930543E12Rik	4930543E12Rik	0.690342	0.832276	1
4930544D05Rik	4930544D05Rik	1.40135	0.455409	1
4930544G11Rik	4930544G11Rik	-1.40146	0.778961	1
4930544M13Rik	4930544M13Rik	2.50944	0.607994	1
4930545E07Rik	4930545E07Rik	1.07629	0.78578	1
4930545H06Rik	4930545H06Rik	-0.912384	0.817841	1
4930545L23Rik	4930545L23Rik	0.402319	0.774691	1
4930546C10Rik	4930546C10Rik	-0.692636	0.647392	1
4930546K05Rik	4930546K05Rik	0.428552	0.777898	1
4930547E08Rik	4930547E08Rik	-0.43875	0.593794	0.777113
4930547E14Rik	4930547E14Rik	-0.341259	0.849814	1
4930548G14Rik	4930548G14Rik	2.01159	0.616719	1
4930548H24Rik	4930548H24Rik	1.10179	0.33215	1
4930548J01Rik	4930548J01Rik	0.0663975	0.989392	1
4930549C01Rik	4930549C01Rik	0.440303	0.881124	1
4930549G23Rik	4930549G23Rik	0.00641946	0.974762	0.98739
4930550C14Rik	4930550C14Rik	0.307765	0.722095	0.8569
4930550L24Rik	4930550L24Rik	0.0598718	0.959552	1
4930552N02Rik	4930552N02Rik	1.53453	0.758596	1
4930552P12Rik	4930552P12Rik	0.43249	0.571046	0.761365
4930553E22Rik	4930553E22Rik	0.0520925	0.982156	1
4930554C24Rik	4930554C24Rik	-0.942852	0.549402	1
4930555B11Rik	4930555B11Rik	0.315297	0.881075	1
4930555G01Rik	4930555G01Rik	0.0522596	0.982074	1
4930556C24Rik	4930556C24Rik	-1.51768	0.673151	1
4930556G01Rik	4930556G01Rik	-0.122382	0.889725	0.945484
4930556J02Rik	4930556J02Rik	2.50944	0.607994	1
4930556M19Rik	4930556M19Rik	-0.730778	0.344211	0.568823
4930556N09Rik	4930556N09Rik	-0.557604	0.864604	1
4930557J02Rik	4930557J02Rik	1.16697	0.298411	1
4930558C23Rik	4930558C23Rik	0.0366235	0.991811	1
4930558G05Rik	4930558G05Rik	-1.40146	0.778961	1
4930558J18Rik	4930558J18Rik	1.22883	0.049604	0.16236
4930558K02Rik	4930558K02Rik	-0.0776696	0.923283	0.961765
4930562C15Rik	4930562C15Rik	3.39109	7.93234e-28	3.50067e-25
4930562F07Rik	4930562F07Rik	1.15001	0.00321002	0.0216541
4930563D23Rik	4930563D23Rik	2.88202	0.322681	1
4930563E18Rik	4930563E18Rik	-0.488845	0.649007	1
4930563E22Rik	4930563E22Rik	-0.7733	0.0019717	0.0146827
4930563F08Rik	4930563F08Rik	0.046742	0.981586	1
4930564B18Rik	4930564B18Rik	2.06467	0.532664	1
4930564C03Rik	4930564C03Rik	2.50944	0.607994	1
4930564D02Rik	4930564D02Rik	-1.36592	0.784531	1
4930565D16Rik	4930565D16Rik	1.49879	0.764164	1
4930565N06Rik	4930565N06Rik	-0.759239	0.0163218	0.0738883
4930567H12Rik	4930567H12Rik	-0.508942	0.857031	1
4930567K20Rik	4930567K20Rik	3.10535	0.499917	1
4930568D16Rik	4930568D16Rik	3.49283	0.401338	1
4930568G15Rik	4930568G15Rik	-1.16351	0.380317	1
4930570G19Rik	4930570G19Rik	-0.434001	0.0848169	0.233878
4930571O06Rik	4930571O06Rik	0.212905	0.889547	1
4930572O03Rik	4930572O03Rik	2.50944	0.607994	1
4930572O13Rik	4930572O13Rik	-0.369695	0.632512	0.803245
4930573O16Rik	4930573O16Rik	-2.1734	0.166054	1
4930577N17Rik	4930577N17Rik	-0.415419	0.181379	0.384661
4930578C19Rik	4930578C19Rik	0.0666007	0.989349	1
4930578E11Rik	4930578E11Rik	0.0366235	0.991811	1
4930578I06Rik	4930578I06Rik	0.275233	0.883054	1
4930578M01Rik	4930578M01Rik	-1.30611	0.000136931	0.00166884
4930578N18Rik	4930578N18Rik	0.0663975	0.989392	1
4930579F01Rik	4930579F01Rik	-0.693587	0.799766	1
4930579G18Rik	4930579G18Rik	0.00936478	0.954267	0.977679
4930579G24Rik	4930579G24Rik	0.344069	0.310373	0.53593
4930579K19Rik	4930579K19Rik	-0.842518	0.102807	0.265526
4930581F22Rik	4930581F22Rik	-0.257832	0.355071	0.579687
4930583K01Rik	4930583K01Rik	-2.81488	0.0767751	1
4930583P06Rik	4930583P06Rik	0.788693	0.733728	1
4930590J08Rik	4930590J08Rik	2.88088	5.51458e-09	2.27782e-07
4930590L20Rik	4930590L20Rik	-0.487663	0.0763037	0.218094
4930591A17Rik	4930591A17Rik	0.698301	0.675495	1
4930592A05Rik	4930592A05Rik	0.527979	0.166457	0.36323
4930592I03Rik	4930592I03Rik	2.04669	0.0211316	0.0894663
4930593A02Rik	4930593A02Rik	-0.972364	0.206673	0.417277
4930593C16Rik	4930593C16Rik	1.38237	0.45088	1
4930594C11Rik	4930594C11Rik	-0.25067	0.76898	0.883698
4930595M18Rik	4930595M18Rik	-2.37651	0.627131	1
4930596D02Rik	4930596D02Rik	1.49879	0.764164	1
4930596I21Rik	4930596I21Rik	2.24455	0.163295	1
4930598F16Rik	4930598F16Rik	1.49879	0.764164	1
4930599N23Rik	4930599N23Rik	1.09883	3.06239e-05	0.000481314
4931402G19Rik	4931402G19Rik	-0.35891	0.308589	0.534778
4931403E22Rik	4931403E22Rik	-0.460712	0.0327345	0.122045
4931403G20Rik	4931403G20Rik	0.360203	0.110991	0.279087
4931406B18Rik	4931406B18Rik	-1.16891	0.5856	1
4931406C07Rik	4931406C07Rik	0.136678	0.452649	0.66802
4931406H21Rik	4931406H21Rik	0.455984	0.541307	0.739736
4931406P16Rik	4931406P16Rik	0.425615	0.0171551	0.0767994
4931408D14Rik	4931408D14Rik	-0.604734	0.221746	0.435927
4931409K22Rik	4931409K22Rik	1.45151	0.0382433	0.135504
4931412M21	4931412M21	-0.909611	0.626305	1
4931414P19Rik	4931414P19Rik	-1.03965	4.15087e-05	0.000620411
4931417E11Rik	4931417E11Rik	-1.40146	0.778961	1
4931419H13Rik	4931419H13Rik	-1.65399	0.232223	1
4931420L22Rik	4931420L22Rik	-1.40146	0.778961	1
4931423N10Rik	4931423N10Rik	0.845541	0.295576	0.521441
4931428F04Rik	4931428F04Rik	-0.238589	0.416763	0.637577
4931428L18Rik	4931428L18Rik	1.07371	0.820488	1
4931429I11Rik	4931429I11Rik	-0.00463594	0.993668	0.996819
4931429L15Rik	4931429L15Rik	-0.297071	0.677818	0.831056
4931429P17Rik	4931429P17Rik	-2.99418	0.537426	1
4931430N09Rik	4931430N09Rik	0.0783825	0.953262	1
4931431B13Rik	4931431B13Rik	-0.475316	0.705942	1
4931431C16Rik	4931431C16Rik	-0.148057	0.515565	0.719363
4931440F15Rik	4931440F15Rik	1.35564	0.012428	0.0601855
4931440J10Rik	4931440J10Rik	0.0629821	0.843983	0.92282
4931440P22Rik	4931440P22Rik	3.88129	2.16345e-26	8.78053e-24
4932411E22Rik	4932411E22Rik	-0.696443	0.0844372	0.233396
4932411N23Rik	4932411N23Rik	-1.36592	0.784531	1
4932412D23Rik	4932412D23Rik	1.06517	0.633908	1
4932413F04Rik	4932413F04Rik	-0.269996	0.836511	1
4932414J04Rik	4932414J04Rik	0.355513	0.816008	1
4932414N04Rik	4932414N04Rik	0.661084	0.814185	1
4932415M13Rik	4932415M13Rik	-1.10437	0.676405	1
4932416H05Rik	4932416H05Rik	-0.288985	0.188424	0.393715
4932416K20Rik	4932416K20Rik	0.0372397	0.991622	1
4932418E24Rik	4932418E24Rik	-0.321465	0.675285	0.829818
4932429P05Rik	4932429P05Rik	-1.40146	0.778961	1
4932435O22Rik	4932435O22Rik	-0.999455	0.269097	0.491336
4932438A13Rik	4932438A13Rik	0.347734	0.0246049	0.0992477
4932438H23Rik	4932438H23Rik	0.735543	0.0112147	0.0559732
4932441J04Rik	4932441J04Rik	-0.0119161	0.979638	0.989909
4932443I19Rik	4932443I19Rik	-0.502351	0.331324	0.556853
4932702P03Rik	4932702P03Rik	-0.17737	0.322735	0.548642
4933400A11Rik	4933400A11Rik	1.00252	0.759698	1
4933400B14Rik	4933400B14Rik	-2.72238	0.334146	1
4933400C23Rik	4933400C23Rik	0.641794	0.819842	1
4933400F21Rik	4933400F21Rik	1.19829	0.286264	1
4933401B06Rik	4933401B06Rik	-2.9724	0.525703	1
4933401D09Rik	4933401D09Rik	-1.15186	0.59098	1
4933401H06Rik	4933401H06Rik	-1.24712	0.670237	1
4933402C06Rik	4933402C06Rik	-0.848828	0.539134	1
4933402D24Rik	4933402D24Rik	-0.849959	0.0960797	0.254141
4933402E13Rik	4933402E13Rik	-0.924953	0.676986	1
4933402J07Rik	4933402J07Rik	2.07754	0.601261	1
4933402J15Rik	4933402J15Rik	-0.234192	0.914591	1
4933402P03Rik	4933402P03Rik	-0.1019	0.932898	1
4933403O08Rik	4933403O08Rik	0.504458	0.662191	1
4933404G15Rik	4933404G15Rik	2.50944	0.607994	1
4933404K08Rik	4933404K08Rik	-1.36472	0.512488	1
4933404O12Rik	4933404O12Rik	-0.596888	0.000714442	0.00652215
4933405D12Rik	4933405D12Rik	0.29918	0.834621	1
4933405E24Rik	4933405E24Rik	0.030847	0.995069	1
4933405L10Rik	4933405L10Rik	1.09063	0.011828	0.0581596
4933405O20Rik	4933405O20Rik	0.561842	0.692575	1
4933406C10Rik	4933406C10Rik	-0.105124	0.777431	0.888962
4933406G16Rik	4933406G16Rik	1.42007	0.635605	1
4933406I18Rik	4933406I18Rik	0.360893	0.468852	0.680725
4933406J08Rik	4933406J08Rik	2.47694	0.612824	1
4933406J10Rik	4933406J10Rik	1.31941	0.335346	1
4933406K04Rik	4933406K04Rik	1.53453	0.758596	1
4933406M09Rik	4933406M09Rik	-0.111787	0.865128	0.933626
4933407E24Rik	4933407E24Rik	-0.0747146	0.925252	0.962773
4933407G14Rik	4933407G14Rik	-2.37651	0.627131	1
4933407K13Rik	4933407K13Rik	0.0482259	0.841759	0.921585
4933407L21Rik	4933407L21Rik	-0.139069	0.647494	0.812636
4933408B17Rik	4933408B17Rik	0.410635	0.266947	0.489093
4933408J17Rik	4933408J17Rik	0.33787	0.0627404	0.189896
4933408N05Rik	4933408N05Rik	-1.54392	0.27721	1
4933409G03Rik	4933409G03Rik	2.05378	0.269271	1
4933409K07Rik	4933409K07Rik	0.888792	0.396285	1
4933411E08Rik	4933411E08Rik	-0.912384	0.817841	1
4933411G11Rik	4933411G11Rik	-0.940438	0.843321	1
4933411K16Rik	4933411K16Rik	0.142537	0.83539	0.917873
4933411K20Rik	4933411K20Rik	-1.38299	4.7295e-09	1.98284e-07
4933412E12Rik	4933412E12Rik	-0.286757	0.253301	0.473246
4933412O06Rik	4933412O06Rik	-0.673628	0.0203568	0.0871832
4933413G19Rik	4933413G19Rik	0.586025	0.130734	0.310144
4933413J09Rik	4933413J09Rik	2.99251	2.18119e-13	2.03214e-11
4933413L06Rik	4933413L06Rik	0.665203	0.754502	1
4933415F23Rik	4933415F23Rik	0.440303	0.881124	1
4933416C03Rik	4933416C03Rik	-0.538176	0.832937	1
4933416E03Rik	4933416E03Rik	1.49879	0.764164	1
4933416I08Rik	4933416I08Rik	0.267858	0.789637	1
4933416M06Rik	4933416M06Rik	0.030847	0.995069	1
4933416M07Rik	4933416M07Rik	0.134286	0.860006	0.931132
4933417A18Rik	4933417A18Rik	1.64282	0.643587	1
4933417D19Rik	4933417D19Rik	0.541441	0.0327538	0.122089
4933417E11Rik	4933417E11Rik	-0.31581	0.791117	1
4933417G07Rik	4933417G07Rik	1.04879	0.68758	1
4933417O13Rik	4933417O13Rik	-0.312513	0.734366	0.86393
4933421I07Rik	4933421I07Rik	1.49879	0.764164	1
4933421O10Rik	4933421O10Rik	-0.454469	0.0192583	0.0835176
4933422A05Rik	4933422A05Rik	1.02431	0.264534	0.486485
4933422H20Rik	4933422H20Rik	0.934393	0.620569	1
4933424G05Rik	4933424G05Rik	1.47139	0.036979	0.132593
4933424G06Rik	4933424G06Rik	-0.175791	0.652786	0.81647
4933425B07Rik	4933425B07Rik	0.066445	0.976669	1
4933425L06Rik	4933425L06Rik	1.20964	0.366624	1
4933426M11Rik	4933426M11Rik	0.878222	6.22222e-08	2.05003e-06
4933427D06Rik	4933427D06Rik	0.118739	0.914669	1
4933427D14Rik	4933427D14Rik	-0.361508	0.0608396	0.186149
4933427E11Rik	4933427E11Rik	-1.30156	0.0170958	0.0766158
4933427E13Rik	4933427E13Rik	0.0896848	0.966879	1
4933427G17Rik	4933427G17Rik	-0.814555	0.358533	0.582571
4933427I22Rik	4933427I22Rik	-0.354238	0.635909	0.805258
4933428C19Rik	4933428C19Rik	1.02314	0.738301	1
4933428G20Rik	4933428G20Rik	0.071646	0.802531	0.901919
4933429K18Rik	4933429K18Rik	-0.468298	0.685346	1
4933429O19Rik	4933429O19Rik	0.125835	0.954875	1
4933430H16Rik	4933430H16Rik	-1.94422	0.161389	1
4933430I17Rik	4933430I17Rik	-0.238541	0.619971	0.795661
4933430M04Rik	4933430M04Rik	0.755214	0.623396	1
4933430N04Rik	4933430N04Rik	2.50944	0.607994	1
4933431E20Rik	4933431E20Rik	-0.455028	0.00253503	0.0180091
4933431G14Rik	4933431G14Rik	-0.0513993	0.959914	1
4933432G23Rik	4933432G23Rik	1.02314	0.738301	1
4933432I03Rik	4933432I03Rik	-1.70963	0.196471	1
4933432I09Rik	4933432I09Rik	1.22048	0.000120361	0.00151992
4933432K03Rik	4933432K03Rik	0.0663973	0.954743	1
4933433C11Rik	4933433C11Rik	-0.0175107	0.982447	0.991374
4933433F19Rik	4933433F19Rik	-1.40146	0.778961	1
4933433G08Rik	4933433G08Rik	0.521621	0.741076	1
4933433G15Rik	4933433G15Rik	-1.11789	0.107399	0.273056
4933433G19Rik	4933433G19Rik	0.012281	0.938471	0.969995
4933433H22Rik	4933433H22Rik	2.67039	0.362307	1
4933434E20Rik	4933434E20Rik	0.211595	0.167657	0.36519
4933436E23Rik	4933436E23Rik	0.800549	0.729679	1
4933436H12Rik	4933436H12Rik	1.53453	0.758596	1
4933438B17Rik	4933438B17Rik	-2.3442	0.63199	1
4933438K21Rik	4933438K21Rik	0.616318	0.702298	1
4933439C10Rik	4933439C10Rik	-0.0590507	0.816934	0.90903
4933439K11Rik	4933439K11Rik	-0.474419	0.578049	0.766194
4933440J02Rik	4933440J02Rik	0.0852168	0.974005	1
4933440M02Rik	4933440M02Rik	-0.136784	0.939463	1
5031410I06Rik	5031410I06Rik	-0.352931	0.857661	1
5031414D18Rik	5031414D18Rik	1.02357	0.0115681	0.0572094
5031425E22Rik	5031425E22Rik	0.549966	0.0013812	0.0110985
5031425F14Rik	5031425F14Rik	-0.261392	0.870948	1
5031426D15Rik	5031426D15Rik	1.11827	0.0293841	0.112659
5031434C07Rik	5031434C07Rik	-0.448355	0.773263	1
5031434O11Rik	5031434O11Rik	-0.24821	0.357646	0.581908
5031439G07Rik	5031439G07Rik	0.115543	0.676108	0.830343
5033403H07Rik	5033403H07Rik	0.0366235	0.991811	1
5033404E19Rik	5033404E19Rik	-0.944858	0.685095	1
5033406O09Rik	5033406O09Rik	-1.16288	0.208365	0.419131
5133400J02Rik	5133400J02Rik	0.96375	0.507173	1
5330411J11Rik	5330411J11Rik	-0.0377528	0.96974	1
5330413P13Rik	5330413P13Rik	-0.800321	0.0731705	0.211454
5330417C22Rik	5330417C22Rik	-0.220757	0.411917	0.632742
5330426P16Rik	5330426P16Rik	-0.0225692	0.930886	0.965513
5330434G04Rik	5330434G04Rik	0.329308	0.211653	0.423053
5330439B14Rik	5330439B14Rik	-1.94421	0.628009	1
5430401F13Rik	5430401F13Rik	0.809102	0.793809	1
5430402O13Rik	5430402O13Rik	-0.333959	0.444379	0.660445
5430403N17Rik	5430403N17Rik	-0.356461	0.479725	0.689754
5430405H02Rik	5430405H02Rik	-0.108133	0.658855	0.820328
5430416N02Rik	5430416N02Rik	0.650051	0.000633904	0.00587974
5430416O09Rik	5430416O09Rik	1.87468	0.000156492	0.00186522
5430417L22Rik	5430417L22Rik	-0.608784	0.00128955	0.0105133
5430419D17Rik	5430419D17Rik	1.07035	0.433182	1
5430421F17Rik	5430421F17Rik	-0.341259	0.849814	1
5430421N21Rik	5430421N21Rik	-1.40146	0.778961	1
5430425K12Rik	5430425K12Rik	2.50944	0.607994	1
5430427M07Rik	5430427M07Rik	-0.911937	0.85036	1
5430427O19Rik	5430427O19Rik	-0.143371	0.916999	1
5430428K19Rik	5430428K19Rik	0.612859	0.850584	1
5430435G22Rik	5430435G22Rik	0.543601	0.221759	0.435927
5430437J10Rik	5430437J10Rik	-0.555023	0.774447	1
5430440P10Rik	5430440P10Rik	-0.181279	0.869897	1
5530401A14Rik	5530401A14Rik	-0.802264	0.576144	1
5530601H04Rik	5530601H04Rik	0.0716083	0.724039	0.857876
5730403I07Rik	5730403I07Rik	-0.0427872	0.975071	1
5730405O15Rik	5730405O15Rik	-0.726694	0.0065407	0.0373243
5730408K05Rik	5730408K05Rik	0.20766	0.678578	0.831056
5730409E04Rik	5730409E04Rik	-0.438968	0.030462	0.115943
5730412P04Rik	5730412P04Rik	0.181919	0.866435	1
5730416F02Rik	5730416F02Rik	2.35857	0.312649	1
5730420D15Rik	5730420D15Rik	-0.606951	0.542814	1
5730422E09Rik	5730422E09Rik	-0.270819	0.589138	0.773919
5730435O14Rik	5730435O14Rik	-0.642692	0.72455	1
5730455P16Rik	5730455P16Rik	-0.278516	0.0556424	0.175597
5730457N03Rik	5730457N03Rik	0.30245	0.885098	1
5730480H06Rik	5730480H06Rik	0.0466725	0.876526	0.938873
5730488B01Rik	5730488B01Rik	0.0666007	0.989349	1
5730507C01Rik	5730507C01Rik	-0.950027	0.0683022	0.200904
5730508B09Rik	5730508B09Rik	0.357991	0.133948	0.315006
5730522E02Rik	5730522E02Rik	-0.438925	0.0816641	0.228445
5730559C18Rik	5730559C18Rik	0.955708	0.00137331	0.0110616
5830403L16Rik	5830403L16Rik	-0.190838	0.621526	0.796987
5830411N06Rik	5830411N06Rik	-1.51897	0.361585	1
5830415F09Rik	5830415F09Rik	-0.421609	0.0917492	0.246655
5830416I19Rik	5830416I19Rik	-0.954209	0.546386	1
5830416P10Rik	5830416P10Rik	-0.685295	0.0246973	0.0994655
5830417I10Rik	5830417I10Rik	-0.111834	0.486293	0.695831
5830418K08Rik	5830418K08Rik	-0.644404	9.82399e-05	0.00128509
5830418P13Rik	5830418P13Rik	0.108794	0.866017	0.934021
5830428M24Rik	5830428M24Rik	1.44778	0.378535	1
5830432E09Rik	5830432E09Rik	-1.06781	0.000171134	0.00200621
5830444B04Rik	5830444B04Rik	0.189385	0.552882	0.748409
5830454E08Rik	5830454E08Rik	-0.539811	0.283421	0.508403
5830473C10Rik	5830473C10Rik	-0.328139	0.554521	0.750066
5930403L14Rik	5930403L14Rik	-0.301816	0.421268	0.641264
5930412G12Rik	5930412G12Rik	-0.722402	0.256719	0.477168
5930430L01Rik	5930430L01Rik	-1.23464	0.000300426	0.00317664
5930438M14Rik	5930438M14Rik	-0.353381	0.73269	1
6030407O03Rik	6030407O03Rik	-0.0193744	0.978425	0.989339
6030408B16Rik	6030408B16Rik	1.17474	0.131656	0.311372
6030419C18Rik	6030419C18Rik	-0.366819	0.0388741	0.136785
6030440G07Rik	6030440G07Rik	0.00114608	0.999698	1
6030443J06Rik	6030443J06Rik	-0.691359	0.0475345	0.157696
6030458C11Rik	6030458C11Rik	-0.755914	8.33242e-07	2.05191e-05
6030466F02Rik	6030466F02Rik	-0.972883	0.710983	1
6030468B19Rik	6030468B19Rik	-0.500165	0.877885	1
6030469F06Rik	6030469F06Rik	0.0663975	0.989392	1
6030498E09Rik	6030498E09Rik	0.856092	0.677081	1
6230400D17Rik	6230400D17Rik	0.173986	0.39777	0.620636
6330403A02Rik	6330403A02Rik	-0.487158	0.145595	0.333009
6330403K07Rik	6330403K07Rik	-0.129653	0.574245	0.763384
6330408A02Rik	6330408A02Rik	-0.176132	0.324489	0.550511
6330409D20Rik	6330409D20Rik	-0.395174	0.264298	0.486219
6330410L21Rik	6330410L21Rik	0.827212	0.609995	1
6330415B21Rik	6330415B21Rik	0.694381	0.532221	1
6330416G13Rik	6330416G13Rik	0.0598796	0.732796	0.862809
6330418K02Rik	6330418K02Rik	-0.0702289	0.754184	0.874927
6330419J24Rik	6330419J24Rik	-0.595962	0.00850768	0.0453797
6330549D23Rik	6330549D23Rik	0.00344652	0.991579	0.995955
6430411K18Rik	6430411K18Rik	-0.214225	0.342019	0.566653
6430503K07Rik	6430503K07Rik	0.311715	0.753285	0.874761
6430531B16Rik	6430531B16Rik	-0.304108	0.617281	0.794154
6430548M08Rik	6430548M08Rik	-0.464899	0.0057727	0.0338136
6430550D23Rik	6430550D23Rik	-0.0812711	0.844295	0.922908
6430562O15Rik	6430562O15Rik	-0.108392	0.552759	0.748409
6430571L13Rik	6430571L13Rik	-0.711541	0.0112086	0.0559593
6430573F11Rik	6430573F11Rik	-0.423465	0.0170557	0.0764772
6430584L05Rik	6430584L05Rik	-0.820731	0.00728099	0.0403777
6430706D22Rik	6430706D22Rik	0.272557	0.146614	0.334337
6430710C18Rik	6430710C18Rik	-3.40973	0.480909	1
6530402F18Rik	6530402F18Rik	0.010462	0.965817	0.983821
6530411M01Rik	6530411M01Rik	-1.44917	0.00184331	0.013912
6720468P15Rik	6720468P15Rik	0.0564303	0.969642	1
6720483E21Rik	6720483E21Rik	-0.846617	0.0406444	0.141178
6720489N17Rik	6720489N17Rik	0.522658	0.0277136	0.107782
6820408C15Rik	6820408C15Rik	-0.140414	0.616641	0.79373
6820431F20Rik	6820431F20Rik	-0.0916419	0.643224	0.810738
7420461P10Rik	7420461P10Rik	-0.10282	0.94459	1
7420700N18Rik	7420700N18Rik	-2.37651	0.627131	1
7420701I03Rik	7420701I03Rik	-1.53832	0.668034	1
7530416G11Rik	7530416G11Rik	1.74178	0.267593	1
7630403G23Rik	7630403G23Rik	-1.40146	0.778961	1
8030411F24Rik	8030411F24Rik	0.00289321	0.999379	1
8030423F21Rik	8030423F21Rik	-0.908669	0.218458	0.431411
8030423J24Rik	8030423J24Rik	-2.13584	0.172929	1
8030442B05Rik	8030442B05Rik	1.65045	0.644041	1
8030443G20Rik	8030443G20Rik	-0.38366	0.141257	0.326209
8030462N17Rik	8030462N17Rik	0.537858	0.00495503	0.0302717
8430408G22Rik	8430408G22Rik	-0.940438	0.843321	1
8430419L09Rik	8430419L09Rik	-0.171967	0.231751	0.448394
8430422H06Rik	8430422H06Rik	1.25789	0.579293	1
8430423G03Rik	8430423G03Rik	-0.416132	0.772755	1
8430426J06Rik	8430426J06Rik	0.432806	0.621669	0.797064
8430429K09Rik	8430429K09Rik	-0.363999	0.0758178	0.217159
8430431K14Rik	8430431K14Rik	0.483531	0.721875	1
8430436N08Rik	8430436N08Rik	0.030847	0.995069	1
8430437L04Rik	8430437L04Rik	-1.40146	0.778961	1
9030025P20Rik	9030025P20Rik	-0.0692974	0.834924	0.917571
9030204H09Rik	9030204H09Rik	1.07629	0.78578	1
9030404E10Rik	9030404E10Rik	-1.40146	0.778961	1
9030612E09Rik	9030612E09Rik	-0.155542	0.683063	0.833693
9030617O03Rik	9030617O03Rik	0.13316	0.625057	0.799038
9030619P08Rik	9030619P08Rik	0.030847	0.995069	1
9030624G23Rik	9030624G23Rik	-0.420403	0.106834	0.272074
9030624J02Rik	9030624J02Rik	-0.0602938	0.731352	0.861871
9030625G05Rik	9030625G05Rik	-2.37651	0.627131	1
9130008F23Rik	9130008F23Rik	0.893437	0.318731	0.544697
9130011E15Rik	9130011E15Rik	-0.0322396	0.853557	0.927804
9130015A21Rik	9130015A21Rik	0.0528683	0.969526	1
9130015L21Rik	9130015L21Rik	2.50944	0.607994	1
9130019O22Rik	9130019O22Rik	0.350517	0.253031	0.472901
9130019P16Rik	9130019P16Rik	-0.223974	0.352374	0.576969
9130023H24Rik	9130023H24Rik	-0.860383	6.7411e-05	0.000938701
9130024F11Rik	9130024F11Rik	-0.383531	0.119538	0.292566
9130209A04Rik	9130209A04Rik	1.53453	0.758596	1
9130221F21Rik	9130221F21Rik	0.0664471	0.982677	1
9130221H12Rik	9130221H12Rik	-0.00962448	0.955361	0.978467
9130227L01Rik	9130227L01Rik	-0.193567	0.850889	1
9130230L23Rik	9130230L23Rik	3.36368	0.189736	1
9130401M01Rik	9130401M01Rik	-0.368339	0.0334938	0.124048
9130409I23Rik	9130409I23Rik	1.27456	0.54571	1
9230009I02Rik	9230009I02Rik	-0.344953	0.61575	0.793037
9230102K24Rik	9230102K24Rik	0.0664471	0.982677	1
9230102O04Rik	9230102O04Rik	1.53453	0.758596	1
9230104L09Rik	9230104L09Rik	-0.0421465	0.975536	1
9230105E05Rik	9230105E05Rik	1.49879	0.764164	1
9230110C19Rik	9230110C19Rik	0.136435	0.43002	0.648685
9230110F15Rik	9230110F15Rik	1.10869	0.815645	1
9230112D13Rik	9230112D13Rik	3.08338	0.505322	1
9230112J17Rik	9230112J17Rik	-0.709508	0.269133	0.491336
9230114K14Rik	9230114K14Rik	-0.320655	0.210976	0.422253
9230116L04Rik	9230116L04Rik	-0.761003	0.0282583	0.109292
9230116N13Rik	9230116N13Rik	-0.604224	0.152134	0.342593
9330020H09Rik	9330020H09Rik	0.301907	0.156844	0.349403
9330102E08Rik	9330102E08Rik	-0.297865	0.0729847	0.211172
9330111N05Rik	9330111N05Rik	-0.67778	0.515626	1
9330117O12Rik	9330117O12Rik	-0.805922	0.442231	1
9330133O14Rik	9330133O14Rik	-1.33087	2.02801e-07	5.89424e-06
9330151L19Rik	9330151L19Rik	-0.417693	0.0418425	0.144234
9330158H04Rik	9330158H04Rik	0.806009	0.20724	0.418171
9330159F19Rik	9330159F19Rik	0.052428	0.854775	0.928292
9330159M07Rik	9330159M07Rik	0.26659	0.309	0.534926
9330162012Rik	9330162012Rik	-0.337299	0.198952	0.40729
9330162B11Rik	9330162B11Rik	-0.912384	0.817841	1
9330175E14Rik	9330175E14Rik	0.467312	0.806369	1
9330175M20Rik	9330175M20Rik	-1.67663	0.129249	1
9330178D15Rik	9330178D15Rik	1.64282	0.643587	1
9330179D12Rik	9330179D12Rik	-0.0122784	0.972536	0.986596
9330182L06Rik	9330182L06Rik	-0.302169	0.177349	0.379355
9330182O14Rik	9330182O14Rik	1.35623	0.653181	1
9330188P03Rik	9330188P03Rik	0.396564	0.780136	1
9430007A20Rik	9430007A20Rik	-1.40146	0.778961	1
9430008C03Rik	9430008C03Rik	0.0969037	0.629894	0.801782
9430014N10Rik	9430014N10Rik	2.47694	0.612824	1
9430015G10Rik	9430015G10Rik	-0.410519	0.010224	0.052275
9430016H08Rik	9430016H08Rik	-0.117592	0.550702	0.746948
9430018G01Rik	9430018G01Rik	-0.318169	0.74492	1
9430019J16Rik	9430019J16Rik	1.49879	0.764164	1
9430020K01Rik	9430020K01Rik	1.03536	1.77716e-09	8.30167e-08
9430021M05Rik	9430021M05Rik	-0.303178	0.0952504	0.252625
9430037G07Rik	9430037G07Rik	-0.0805154	0.803035	0.902028
9430038I01Rik	9430038I01Rik	-0.356301	0.156582	0.34914
9430041J12Rik	9430041J12Rik	0.125012	0.622105	0.797302
9430060I03Rik	9430060I03Rik	0.0657432	0.795915	0.898421
9430069I07Rik	9430069I07Rik	-0.437197	0.279126	0.50358
9430076C15Rik	9430076C15Rik	2.77978	1.54384e-13	1.47944e-11
9430083A17Rik	9430083A17Rik	-1.08654	0.00022101	0.00247916
9430091E24Rik	9430091E24Rik	-0.212258	0.223872	0.438662
9530003J23Rik	9530003J23Rik	-1.51768	0.673151	1
9530026F06Rik	9530026F06Rik	0.472214	0.79418	1
9530026P05Rik	9530026P05Rik	0.899703	0.0286367	0.11025
9530027J09Rik	9530027J09Rik	0.849271	2.64719e-05	0.00042727
9530036O11Rik	9530036O11Rik	0.0920639	0.837957	0.919248
9530051G07Rik	9530051G07Rik	-0.111919	0.758266	0.877525
9530052E02Rik	9530052E02Rik	1.5229	1.91966e-14	2.25124e-12
9530053A07Rik	9530053A07Rik	0.135261	0.83396	0.917071
9530059O14Rik	9530059O14Rik	0.0931879	0.900862	0.951471
9530068E07Rik	9530068E07Rik	0.180159	0.224841	0.439822
9530077C05Rik	9530077C05Rik	0.732414	4.12779e-05	0.000618063
9530080O11Rik	9530080O11Rik	-0.796357	0.000237421	0.00262809
9530082P21Rik	9530082P21Rik	-0.254494	0.125487	0.301689
9530091C08Rik	9530091C08Rik	0.227272	0.788017	0.894253
9630001P10Rik	9630001P10Rik	-0.878571	0.000379954	0.00383846
9630013A20Rik	9630013A20Rik	1.33547	0.149573	0.338782
9630028B13Rik	9630028B13Rik	-0.791722	0.074152	0.213665
9630028H03Rik	9630028H03Rik	-0.952399	0.671245	1
9630033F20Rik	9630033F20Rik	-0.626871	5.01801e-05	0.000728589
9830132P13Rik	9830132P13Rik	1.0533	0.595871	1
9830147E19Rik	9830147E19Rik	0.51711	0.0134148	0.0636575
9830166K06Rik	9830166K06Rik	-0.303846	0.466357	0.678713
9930012K11Rik	9930012K11Rik	-0.545679	0.232687	0.449766
9930014A18Rik	9930014A18Rik	0.0679838	0.798682	0.899885
9930021J03Rik	9930021J03Rik	0.191971	0.295558	0.521441
9930104L06Rik	9930104L06Rik	0.520345	0.00478188	0.0294824
9930111H07Rik	9930111H07Rik	0.0366235	0.991811	1
9930111J21Rik1	9930111J21Rik1	0.096758	0.971922	1
9930111J21Rik2	9930111J21Rik2	1.53453	0.758596	1
A130010J15Rik	A130010J15Rik	-0.791275	9.96702e-05	0.00129873
A130077B15Rik	A130077B15Rik	-0.574196	0.568498	1
A1bg	A1bg	0.096107	0.978509	1
A1cf	A1cf	-0.911937	0.85036	1
A230001M10Rik	A230001M10Rik	-0.940438	0.843321	1
A230009B12Rik	A230009B12Rik	-1.22243	0.475013	1
A230020J21Rik	A230020J21Rik	0.532873	0.0271741	0.106375
A230028O05Rik	A230028O05Rik	0.184299	0.717873	0.85472
A230046K03Rik	A230046K03Rik	-0.149862	0.396946	0.619813
A230050P20Rik	A230050P20Rik	-0.435976	0.0558783	0.176043
A230056J06Rik	A230056J06Rik	-0.0928714	0.804893	0.903359
A230056P14Rik	A230056P14Rik	-0.417962	0.0219881	0.0918865
A230057D06Rik	A230057D06Rik	-0.262844	0.0995317	0.260154
A230065H16Rik	A230065H16Rik	-0.268931	0.712806	0.851804
A230070E04Rik	A230070E04Rik	-0.344367	0.155861	0.348037
A230072C01Rik	A230072C01Rik	0.535342	0.00163036	0.0126242
A230072E10Rik	A230072E10Rik	0.0601595	0.825814	0.913454
A230073K19Rik	A230073K19Rik	0.0468306	0.761124	0.879128
A230077H06Rik	A230077H06Rik	-0.525393	0.0212062	0.0896015
A230103J11Rik	A230103J11Rik	-0.0549182	0.774021	0.886529
A230108P19Rik	A230108P19Rik	-0.535193	0.582048	1
A2m	A2m	0.361636	0.331973	0.557268
A330009N23Rik	A330009N23Rik	0.0438191	0.867613	0.934661
A330021E22Rik	A330021E22Rik	-0.122486	0.544305	0.742294
A330023F24Rik	A330023F24Rik	-0.326209	0.174108	0.374397
A330032B11Rik	A330032B11Rik	0.236842	0.447235	0.663405
A330033J07Rik	A330033J07Rik	-0.328383	0.335135	0.560376
A330035P11Rik	A330035P11Rik	-0.385821	0.249712	0.469365
A330040F15Rik	A330040F15Rik	-0.540125	0.0617291	0.187944
A330041J22Rik	A330041J22Rik	0.121057	0.509396	0.715279
A330048O09Rik	A330048O09Rik	0.421949	0.499701	0.706691
A330049N07Rik	A330049N07Rik	-0.0431706	0.973638	1
A330050F15Rik	A330050F15Rik	-0.317583	0.265716	0.4878
A330069E16Rik	A330069E16Rik	-0.00522581	0.989151	0.995025
A330070K13Rik	A330070K13Rik	-1.13207	0.271023	1
A330074K22Rik	A330074K22Rik	-0.107863	0.850048	0.92615
A330076C08Rik	A330076C08Rik	-0.46618	0.392781	0.616005
A330076H08Rik	A330076H08Rik	0.130937	0.46002	0.674112
A330093E20Rik	A330093E20Rik	-0.075563	0.665523	0.824894
A330102I10Rik	A330102I10Rik	-0.14457	0.709163	0.850509
A3galt2	A3galt2	3.11401	2.19906e-26	8.78053e-24
A430005L14Rik	A430005L14Rik	-0.361561	0.081513	0.228324
A430033K04Rik	A430033K04Rik	-0.480753	0.00954491	0.0495874
A430035B10Rik	A430035B10Rik	-0.48675	0.125394	0.301611
A430078G23Rik	A430078G23Rik	-1.1254	0.308972	1
A430088P11Rik	A430088P11Rik	1.15449	0.407776	1
A430090L17Rik	A430090L17Rik	1.06892	0.258517	0.479148
A430093F15Rik	A430093F15Rik	0.47575	0.724689	1
A430105I19Rik	A430105I19Rik	-0.59519	0.0159389	0.0726123
A430107P09Rik	A430107P09Rik	-3.35997	0.427328	1
A4galt	A4galt	1.18703	0.138077	0.321232
A4gnt	A4gnt	-0.368506	0.763679	1
A530006G24Rik	A530006G24Rik	-0.255139	0.854453	1
A530013C23Rik	A530013C23Rik	-0.1521	0.894452	1
A530016L24Rik	A530016L24Rik	-0.722958	0.2891	0.51444
A530032D15Rik	A530032D15Rik	0.649453	0.638211	1
A530046M15Rik	A530046M15Rik	-0.5829	0.364411	0.588405
A530050N04Rik	A530050N04Rik	3.92597	0.0312139	1
A530054K11Rik	A530054K11Rik	-0.194354	0.29589	0.521665
A530058N18Rik	A530058N18Rik	-0.463826	0.0569493	0.178079
A530064D06Rik	A530064D06Rik	-0.537292	0.869778	1
A530065N20Rik	A530065N20Rik	-0.417781	0.665406	0.824839
A530072M11Rik	A530072M11Rik	-0.165239	0.724989	0.858526
A530088E08Rik	A530088E08Rik	-0.0390806	0.978154	1
A630001G21Rik	A630001G21Rik	0.614305	0.379358	0.602635
A630010A05Rik	A630010A05Rik	0.495768	0.865505	1
A630012P03Rik	A630012P03Rik	2.04933	0.529657	1
A630019I02Rik	A630019I02Rik	-0.158859	0.749141	0.871892
A630020A06	A630020A06	-0.614196	0.430011	0.648685
A630023A22Rik	A630023A22Rik	-1.40146	0.778961	1
A630023P12Rik	A630023P12Rik	-0.577197	0.512016	0.716857
A630033H20Rik	A630033H20Rik	-0.927929	0.503886	1
A630066F11Rik	A630066F11Rik	-0.503392	0.0607738	0.186045
A630072M18Rik	A630072M18Rik	0.418265	0.136086	0.317976
A630075F10Rik	A630075F10Rik	-0.404624	0.398312	0.621251
A630076J17Rik	A630076J17Rik	-0.259778	0.82712	1
A630077J23Rik	A630077J23Rik	0.86835	0.320806	0.546461
A630089N07Rik	A630089N07Rik	0.863705	0.000119767	0.00151356
A630095E13Rik	A630095E13Rik	1.10869	0.815645	1
A630095N17Rik	A630095N17Rik	-0.542918	0.55721	0.751884
A730006G06Rik	A730006G06Rik	0.673353	0.692056	1
A730008H23Rik	A730008H23Rik	0.241981	0.193314	0.400215
A730017C20Rik	A730017C20Rik	-0.327479	0.0443435	0.150322
A730017L22Rik	A730017L22Rik	-0.619335	0.040177	0.139997
A730018C14Rik	A730018C14Rik	-0.29237	0.758181	0.877525
A730020E08Rik	A730020E08Rik	-0.479232	0.124334	0.300099
A730020M07Rik	A730020M07Rik	-0.247855	0.782439	0.891941
A730036I17Rik	A730036I17Rik	0.684451	0.528754	1
A730043L09Rik	A730043L09Rik	-0.343044	0.756161	1
A730046J19Rik	A730046J19Rik	-1.3676	0.0225797	0.0935199
A730056A06Rik	A730056A06Rik	-0.56225	0.0753679	0.216124
A730082K24Rik	A730082K24Rik	3.50945	0.390802	1
A730085K08Rik	A730085K08Rik	-0.358023	0.843439	1
A730090H04Rik	A730090H04Rik	-2.3442	0.63199	1
A730090N16Rik	A730090N16Rik	-0.445891	0.517598	0.721419
A730098P11Rik	A730098P11Rik	0.705296	0.0697495	0.203922
A830009L08Rik	A830009L08Rik	-0.248084	0.705349	0.847753
A830010M20Rik	A830010M20Rik	0.797969	7.24274e-05	0.000998034
A830018L16Rik	A830018L16Rik	-0.266199	0.142273	0.327851
A830019L24Rik	A830019L24Rik	-0.494175	0.613192	0.791566
A830052D11Rik	A830052D11Rik	-0.192079	0.537854	0.736912
A830080D01Rik	A830080D01Rik	0.152882	0.530591	0.731039
A830082K12Rik	A830082K12Rik	0.359756	0.0435535	0.148333
A830082N09Rik	A830082N09Rik	-0.790883	9.89303e-07	2.38714e-05
A930001A20Rik	A930001A20Rik	0.70187	0.410305	0.631558
A930001C03Rik	A930001C03Rik	-0.296426	0.409879	0.631192
A930003A15Rik	A930003A15Rik	-0.286719	0.64451	0.811328
A930003O13Rik	A930003O13Rik	0.150571	0.578864	0.766788
A930004D18Rik	A930004D18Rik	-0.398029	0.0880237	0.239403
A930005H10Rik	A930005H10Rik	0.0255817	0.916506	0.957979
A930006I01Rik	A930006I01Rik	0.0664471	0.982677	1
A930006K02Rik	A930006K02Rik	-0.184561	0.63425	0.804281
A930007I19Rik	A930007I19Rik	-0.320627	0.37551	0.599058
A930009A15Rik	A930009A15Rik	0.918851	0.222708	0.437229
A930011G23Rik	A930011G23Rik	0.159883	0.638532	0.807433
A930011O12Rik	A930011O12Rik	-0.631656	0.00378565	0.0246669
A930012L18Rik	A930012L18Rik	0.220541	0.405522	0.626755
A930013F10Rik	A930013F10Rik	-0.913577	4.15587e-07	1.10625e-05
A930015D03Rik	A930015D03Rik	0.184612	0.441625	0.658198
A930016O22Rik	A930016O22Rik	-0.393714	0.494905	0.703329
A930017M01Rik	A930017M01Rik	-0.945382	0.00293081	0.0201021
A930018P22Rik	A930018P22Rik	0.0780478	0.971186	1
A930019D19Rik	A930019D19Rik	-0.150744	0.817016	0.90906
A930024E05Rik	A930024E05Rik	0.0782626	0.743398	0.868724
A930041C12Rik	A930041C12Rik	-0.475584	0.574806	0.76383
AA387883	AA387883	-0.952773	0.108209	0.274325
AA388235	AA388235	-0.425569	0.241283	0.458818
AA413626	AA413626	-1.47237	0.0185469	0.0812303
AA414768	AA414768	0.027217	0.9365	0.968972
AA415398	AA415398	-0.139258	0.526974	0.728193
AA465934	AA465934	0.374314	0.19278	0.3996
AA467197	AA467197	0.833727	0.17814	0.38027
AA474331	AA474331	-0.950945	0.000328173	0.00341194
AA536875	AA536875	0.232506	0.888245	1
AA543186	AA543186	-0.354061	0.555509	0.750796
AA543401	AA543401	0.62226	0.740832	1
AA545190	AA545190	0.0958102	0.978444	1
AA619741	AA619741	-1.36592	0.784531	1
AA792892	AA792892	1.0455	0.790884	1
AA986860	AA986860	-0.0415253	0.904324	0.952667
AA987161	AA987161	-0.628087	0.00490771	0.0300373
AB124611	AB124611	0.200884	0.67635	0.83035
AF067063	AF067063	1.53453	0.758596	1
AF251705	AF251705	1.10247	0.614077	1
AF357355	AF357355	1.66981	0.000453073	0.00445372
AF357359	AF357359	0.0462067	0.781715	0.891248
AF357399	AF357399	1.88333	0.000690739	0.00633335
AF357425	AF357425	0.533742	0.207851	0.418699
AF357426	AF357426	0.588625	0.259132	0.479757
AF366264	AF366264	0.691966	0.738002	1
AF529169	AF529169	-1.35144	4.09436e-06	8.40084e-05
AI115009	AI115009	-0.41454	0.0864289	0.236369
AI118078	AI118078	-0.534931	0.00401448	0.0258
AI182371	AI182371	-0.680402	0.173736	0.373965
AI197445	AI197445	-1.02792	0.154822	0.346413
AI314180	AI314180	-0.136235	0.359336	0.583412
AI314278	AI314278	0.899017	0.623887	1
AI317395	AI317395	-0.915278	0.0901604	0.243673
AI413582	AI413582	-0.11195	0.492672	0.70124
AI414108	AI414108	-0.207577	0.207324	0.41825
AI427809	AI427809	-0.040901	0.937423	0.969508
AI429214	AI429214	-1.15204	0.000450569	0.00443691
AI450353	AI450353	0.331501	0.179818	0.382732
AI462493	AI462493	-0.287375	0.180083	0.383151
AI463170	AI463170	-2.3442	0.63199	1
AI464131	AI464131	-0.0167457	0.908964	0.954109
AI467606	AI467606	-2.13892	0.381692	1
AI504432	AI504432	-0.412795	0.0255302	0.101866
AI506816	AI506816	0.692235	0.0143575	0.0672454
AI507597	AI507597	1.399	0.0118594	0.0582549
AI593442	AI593442	-0.873496	0.000252726	0.00275746
AI597479	AI597479	-0.491227	0.00325186	0.0218747
AI606473	AI606473	1.59557	0.712146	1
AI607873	AI607873	1.05631	0.399208	1
AI646519	AI646519	0.102151	0.983672	1
AI661453	AI661453	0.94501	0.447682	1
AI662270	AI662270	0.136196	0.97623	0.988171
AI747448	AI747448	1.61485	0.552437	1
AI837181	AI837181	-0.343349	0.0298555	0.114101
AI839979	AI839979	-0.681127	0.115948	0.287301
AI846148	AI846148	-0.223654	0.149913	0.338963
AI847159	AI847159	0.396553	0.858641	1
AI848285	AI848285	0.0307595	0.937705	0.969621
AI854517	AI854517	0.29194	0.311092	0.536729
AI854703	AI854703	-0.871277	4.06367e-07	1.09562e-05
AI987944	AI987944	-0.500589	0.0376325	0.134175
AK010878	AK010878	1.01933	0.000213069	0.00241593
AK129341	AK129341	-1.05627	0.000274809	0.00293725
AU015228	AU015228	-0.718882	0.797964	1
AU015791	AU015791	-0.912384	0.817841	1
AU015836	AU015836	-2.51642	0.396469	1
AU016765	AU016765	0.633292	0.845317	1
AU018091	AU018091	0.615031	0.750413	1
AU019823	AU019823	0.462372	0.028995	0.111397
AU019990	AU019990	0.761618	0.478148	0.688641
AU021063	AU021063	-0.245081	0.414146	0.634732
AU021092	AU021092	-1.36701	0.498095	1
AU022252	AU022252	0.00273853	0.986901	0.993853
AU022751	AU022751	-0.644711	0.470438	0.682048
AU022754	AU022754	-0.553195	0.0750417	0.215445
AU022793	AU022793	-0.870653	0.816066	1
AU023762	AU023762	-0.402789	0.235852	0.453211
AU040320	AU040320	-0.381145	0.0154469	0.0708573
AU040972	AU040972	1.93379	0.00157818	0.01235
AU041133	AU041133	-0.896499	9.30151e-05	0.00123309
AV039307	AV039307	-0.30347	0.113863	0.283728
AV051173	AV051173	0.450485	0.00571719	0.0335724
AV320801	AV320801	1.53453	0.758596	1
AW011738	AW011738	-1.11985	0.000127782	0.00159443
AW046200	AW046200	0.340954	0.60585	0.786298
AW112010	AW112010	-0.912384	0.817841	1
AW146154	AW146154	-0.735837	0.0124459	0.0602532
AW209491	AW209491	-0.898706	1.90066e-05	0.000320343
AW495222	AW495222	-0.213363	0.741106	0.86764
AW549542	AW549542	-0.359924	0.809277	1
AW549877	AW549877	-0.227235	0.207445	0.418281
AW551984	AW551984	-0.617704	0.000292499	0.00310457
AW554918	AW554918	-0.471656	0.00434036	0.0273844
AW822252	AW822252	-0.224377	0.660678	0.821318
AY074887	AY074887	0.0629783	0.709937	0.850907
AY358078	AY358078	-0.494765	0.818555	1
AY512915	AY512915	-2.37651	0.627131	1
AY512931	AY512931	2.41338	0.0481347	1
Aaas	Aaas	-0.136044	0.400576	0.622511
Aacs	Aacs	-0.203215	0.443183	0.659466
Aadac	Aadac	0.0466702	0.987852	1
Aadat	Aadat	0.197381	0.698874	0.844511
Aaed1	Aaed1	0.30891	0.173358	0.373533
Aagab	Aagab	-0.123566	0.412276	0.633081
Aak1	Aak1	-0.17211	0.316118	0.541944
Aamdc	Aamdc	0.19222	0.236494	0.453777
Aamp	Aamp	0.214899	0.139549	0.323505
Aanat	Aanat	-0.49621	0.573658	0.762705
Aar2	Aar2	-0.0555101	0.772492	0.885869
Aard	Aard	0.214894	0.264304	0.486219
Aars	Aars	-0.0199283	0.905337	0.952956
Aars2	Aars2	-0.177706	0.312104	0.537645
Aarsd1	Aarsd1	-0.0662402	0.67427	0.8293
Aasdh	Aasdh	-0.50463	0.0183782	0.080808
Aasdhppt	Aasdhppt	0.0343699	0.830715	0.915818
Aass	Aass	0.86543	0.0621528	0.188652
Aatf	Aatf	-0.133198	0.50706	0.713372
Aatk	Aatk	-0.627372	0.00066063	0.00608723
Abat	Abat	-0.151968	0.488563	0.697829
Abca1	Abca1	0.581878	0.0147433	0.0686218
Abca12	Abca12	-0.0527691	0.883183	0.94267
Abca13	Abca13	-0.18194	0.711421	0.851483
Abca14	Abca14	-0.0614722	0.952795	1
Abca15	Abca15	-0.419249	0.742088	1
Abca16	Abca16	1.37015	0.592232	1
Abca17	Abca17	-0.117711	0.645183	0.811803
Abca2	Abca2	-0.300863	0.0916076	0.246342
Abca3	Abca3	-0.27007	0.0978283	0.257185
Abca4	Abca4	0.160423	0.726119	0.859139
Abca5	Abca5	0.0774629	0.625563	0.799413
Abca6	Abca6	0.593187	0.0768533	0.219226
Abca7	Abca7	-0.0683969	0.690957	0.839116
Abca8a	Abca8a	0.238602	0.304574	0.530599
Abca8b	Abca8b	-0.399943	0.0115397	0.0571027
Abca9	Abca9	0.603253	0.011233	0.0560148
Abcb10	Abcb10	-0.256402	0.170203	0.369302
Abcb11	Abcb11	-0.223711	0.869416	1
Abcb1a	Abcb1a	0.0734481	0.933588	0.966854
Abcb1b	Abcb1b	0.332954	0.277669	0.501748
Abcb4	Abcb4	0.368778	0.13369	0.314619
Abcb5	Abcb5	0.943896	0.550756	1
Abcb6	Abcb6	-0.0385272	0.833452	0.916892
Abcb7	Abcb7	0.0582805	0.721606	0.856871
Abcb8	Abcb8	-0.303316	0.0644581	0.193374
Abcb9	Abcb9	-1.02891	1.9962e-10	1.10119e-08
Abcc1	Abcc1	-0.135468	0.547958	0.74468
Abcc10	Abcc10	-0.698444	0.000306288	0.00322439
Abcc12	Abcc12	-0.415584	0.31338	0.539046
Abcc2	Abcc2	-0.428508	0.581164	0.768306
Abcc3	Abcc3	1.18708	0.323774	1
Abcc4	Abcc4	0.310789	0.0615514	0.187573
Abcc5	Abcc5	-0.119147	0.461413	0.675209
Abcc6	Abcc6	-0.584298	0.492769	0.701268
Abcc8	Abcc8	-0.330402	0.0553532	0.174948
Abcc9	Abcc9	0.171757	0.820921	0.911229
Abcd1	Abcd1	-0.47186	0.0063802	0.0366676
Abcd2	Abcd2	0.875155	3.20901e-05	0.000500606
Abcd3	Abcd3	0.0381515	0.828481	0.91439
Abcd4	Abcd4	-0.00748992	0.971959	0.986249
Abce1	Abce1	0.343483	0.0508511	0.164914
Abcf1	Abcf1	0.0587681	0.684694	0.834289
Abcf2	Abcf2	0.282053	0.0678163	0.200084
Abcf3	Abcf3	0.620571	0.000128564	0.0016019
Abcg1	Abcg1	-1.22907	8.11326e-06	0.000152192
Abcg2	Abcg2	-0.150957	0.422436	0.642038
Abcg3	Abcg3	0.612859	0.850584	1
Abcg4	Abcg4	-0.665771	0.000147184	0.00177574
Abcg5	Abcg5	-0.229697	0.873807	1
Abcg8	Abcg8	-0.970173	0.532611	1
Abhd1	Abhd1	0.572683	0.000562635	0.00532772
Abhd10	Abhd10	-0.552707	0.00457802	0.0285694
Abhd11	Abhd11	0.0218449	0.88853	0.945017
Abhd11os	Abhd11os	0.0705868	0.794348	0.897414
Abhd12	Abhd12	-0.086825	0.595938	0.778765
Abhd12b	Abhd12b	1.26501	0.215972	1
Abhd13	Abhd13	-0.110464	0.511933	0.7168
Abhd14a	Abhd14a	-0.11273	0.472376	0.683321
Abhd14b	Abhd14b	-0.391395	0.181168	0.384567
Abhd15	Abhd15	-0.497029	0.223393	0.438026
Abhd16a	Abhd16a	0.0529683	0.736725	0.865308
Abhd16b	Abhd16b	-0.244396	0.831522	1
Abhd17a	Abhd17a	-0.0703321	0.683173	0.833693
Abhd17b	Abhd17b	0.516315	0.00139863	0.0112225
Abhd17c	Abhd17c	0.285467	0.11962	0.292661
Abhd2	Abhd2	0.106713	0.580543	0.767951
Abhd3	Abhd3	0.369452	0.178921	0.381355
Abhd4	Abhd4	0.515243	0.0406617	0.141179
Abhd5	Abhd5	0.197666	0.219329	0.432511
Abhd6	Abhd6	-0.0923108	0.659732	0.820689
Abhd8	Abhd8	-0.206612	0.223447	0.438062
Abi1	Abi1	0.0743441	0.618514	0.794964
Abi2	Abi2	-0.348369	0.0981692	0.257596
Abi3	Abi3	-0.142421	0.690592	0.838962
Abi3bp	Abi3bp	-0.253832	0.609661	0.788525
Abl1	Abl1	0.211083	0.180303	0.383424
Abl2	Abl2	0.270885	0.108849	0.275489
Ablim1	Ablim1	-0.440933	0.0557888	0.175877
Ablim2	Ablim2	-0.434721	0.0220213	0.0919566
Ablim3	Ablim3	-0.392279	0.20443	0.414295
Abo	Abo	1.53453	0.758596	1
Abr	Abr	-0.423511	0.0159032	0.0724717
Abra	Abra	0.52862	0.734962	1
Abracl	Abracl	-0.168564	0.523683	0.725739
Abt1	Abt1	1.46049	1.19688e-13	1.18069e-11
Abtb1	Abtb1	-0.702417	0.000250569	0.00273927
Abtb2	Abtb2	0.804348	0.00033442	0.00346615
Acaa1a	Acaa1a	-0.010463	0.952167	0.976686
Acaa1b	Acaa1b	0.745995	0.236715	0.454044
Acaa2	Acaa2	0.137124	0.398419	0.621271
Acaca	Acaca	0.0554288	0.834004	0.917071
Acacb	Acacb	0.00799102	0.979885	0.990013
Acad10	Acad10	-0.0902847	0.814211	0.907862
Acad11	Acad11	0.0389106	0.867678	0.934671
Acad12	Acad12	0.166568	0.711421	0.851483
Acad8	Acad8	-0.158191	0.370456	0.594416
Acad9	Acad9	-0.0785013	0.606439	0.786602
Acadl	Acadl	0.468035	0.0121177	0.0591425
Acadm	Acadm	0.267883	0.157485	0.350254
Acads	Acads	0.412197	0.0779787	0.221195
Acadsb	Acadsb	0.131959	0.464694	0.677409
Acadvl	Acadvl	0.383533	0.0603731	0.185283
Acan	Acan	0.952929	0.00242654	0.0174051
Acap1	Acap1	0.0984353	0.906769	0.953386
Acap2	Acap2	-0.14763	0.311814	0.537604
Acap3	Acap3	-0.0661264	0.701437	0.845719
Acat1	Acat1	0.00103524	0.994616	0.997411
Acat2	Acat2	-0.169963	0.546954	0.743922
Acat3	Acat3	0.288078	0.0936053	0.249741
Acbd3	Acbd3	0.281731	0.128744	0.307117
Acbd4	Acbd4	-0.475574	0.00781201	0.0425902
Acbd5	Acbd5	0.192304	0.234432	0.451732
Acbd6	Acbd6	-0.171156	0.329843	0.555424
Acbd7	Acbd7	0.112731	0.760502	0.878739
Accs	Accs	-0.703033	0.000750216	0.00677133
Accsl	Accsl	-0.105794	0.864079	0.932806
Acd	Acd	1.45803	7.86758e-23	2.44332e-20
Ace	Ace	-0.57332	0.00471971	0.0292604
Ace2	Ace2	1.75307	0.250129	1
Ace3	Ace3	-0.922015	0.167741	0.36528
Acer1	Acer1	-0.408264	0.798414	1
Acer2	Acer2	-0.575927	0.0795933	0.224419
Acer3	Acer3	-0.135899	0.43586	0.652797
Ache	Ache	-0.377629	0.103003	0.265841
Acin1	Acin1	0.311544	0.0346446	0.127048
Ackr1	Ackr1	-0.224329	0.204115	0.413858
Ackr2	Ackr2	-0.952576	0.294567	0.520482
Ackr3	Ackr3	-0.124628	0.677023	0.830737
Ackr4	Ackr4	-0.047482	0.87205	0.936461
Acly	Acly	-0.0287891	0.91523	0.957264
Acmsd	Acmsd	0.151762	0.706452	0.848591
Acn9	Acn9	-0.210025	0.385176	0.608173
Acnat1	Acnat1	-0.139639	0.888759	0.945017
Acnat2	Acnat2	0.634559	0.634527	1
Aco1	Aco1	0.127298	0.459435	0.673548
Aco2	Aco2	0.0835537	0.637038	0.805911
Acot1	Acot1	0.139351	0.513792	0.718144
Acot10	Acot10	1.04178	0.367945	1
Acot11	Acot11	-0.0153977	0.954628	0.977894
Acot12	Acot12	1.06694	0.0247272	0.0995619
Acot13	Acot13	0.120097	0.44437	0.660445
Acot2	Acot2	0.172144	0.364333	0.588405
Acot3	Acot3	-0.83029	0.124163	0.299858
Acot4	Acot4	-0.852231	0.0256213	0.102108
Acot5	Acot5	-0.554466	0.434495	0.652267
Acot6	Acot6	-0.54912	0.0151444	0.0699071
Acot7	Acot7	-0.296891	0.138333	0.321665
Acot8	Acot8	0.0459997	0.816621	0.908952
Acot9	Acot9	0.0984487	0.616394	0.793555
Acox1	Acox1	0.30969	0.0521551	0.167813
Acox2	Acox2	-0.0971435	0.960448	0.980981
Acox3	Acox3	-0.158323	0.365111	0.589217
Acoxl	Acoxl	-0.285792	0.778224	1
Acp1	Acp1	-0.0467167	0.793312	0.897083
Acp2	Acp2	-0.278001	0.0568152	0.177826
Acp5	Acp5	2.15696	0.0351955	0.128227
Acp6	Acp6	-0.186819	0.47821	0.688671
Acpp	Acpp	0.165383	0.903362	0.952312
Acpt	Acpt	1.10768	0.0270955	0.10616
Acr	Acr	-0.256539	0.48927	0.698481
Acrbp	Acrbp	0.0184355	0.930177	0.965229
Acrv1	Acrv1	1.07507	0.456783	1
Acsbg1	Acsbg1	0.286379	0.076752	0.219113
Acsbg2	Acsbg2	0.667732	0.613004	1
Acsf2	Acsf2	0.199792	0.407255	0.628441
Acsf3	Acsf3	-0.374143	0.0862414	0.236054
Acsl1	Acsl1	-0.713023	3.15122e-05	0.000492506
Acsl3	Acsl3	-0.116057	0.566578	0.75818
Acsl4	Acsl4	0.0287758	0.894822	0.948197
Acsl5	Acsl5	0.127676	0.693814	0.840656
Acsl6	Acsl6	-0.135687	0.509665	0.715416
Acsm1	Acsm1	0.747989	0.608243	1
Acsm2	Acsm2	-0.933648	0.721688	1
Acsm3	Acsm3	-0.282619	0.330334	0.555971
Acsm4	Acsm4	-0.768477	0.685297	1
Acsm5	Acsm5	-0.614944	0.513724	1
Acss1	Acss1	-0.0996806	0.692663	0.840169
Acss2	Acss2	-0.0607553	0.746203	0.870103
Acss2os	Acss2os	-0.0778681	0.720918	0.856461
Acss3	Acss3	0.471256	0.47677	0.687373
Acta1	Acta1	0.0132462	0.966079	0.98388
Acta2	Acta2	0.321073	0.744821	0.869507
Actb	Actb	0.114422	0.523569	0.725701
Actbl2	Actbl2	0.747004	0.568552	1
Actc1	Actc1	0.120931	0.885975	0.944071
Actg1	Actg1	0.112882	0.488646	0.697887
Actg2	Actg2	0.562519	0.665089	1
Actl10	Actl10	-2.25195	0.00013223	0.00163171
Actl11	Actl11	-1.50962	0.672875	1
Actl6a	Actl6a	0.856231	1.49109e-05	0.000258055
Actl6b	Actl6b	-0.258618	0.164537	0.360361
Actl7a	Actl7a	2.5695	0.00765552	0.041969
Actl7b	Actl7b	2.84158	0.00151294	0.0119169
Actl9	Actl9	0.949366	0.442222	1
Actn1	Actn1	0.673832	7.98608e-05	0.00108795
Actn2	Actn2	-0.106084	0.565008	0.757343
Actn3	Actn3	-0.155106	0.582639	0.76966
Actn4	Actn4	0.243886	0.105531	0.269903
Actr10	Actr10	0.0326112	0.823312	0.912142
Actr1a	Actr1a	0.0932099	0.54972	0.746079
Actr1b	Actr1b	0.133668	0.398688	0.621422
Actr2	Actr2	-0.0157866	0.923037	0.961629
Actr3	Actr3	0.0954218	0.599205	0.781468
Actr3b	Actr3b	0.0579718	0.698337	0.844044
Actr5	Actr5	-0.0781986	0.675989	0.830287
Actr6	Actr6	-0.127193	0.476397	0.687005
Actr8	Actr8	-0.295747	0.0619662	0.188256
Actrt1	Actrt1	2.50944	0.607994	1
Actrt3	Actrt3	-0.237934	0.530147	0.730931
Acvr1	Acvr1	-0.230165	0.313431	0.539046
Acvr1b	Acvr1b	-0.507609	0.00775279	0.0423914
Acvr1c	Acvr1c	-0.975804	0.00011551	0.00147196
Acvr2a	Acvr2a	-0.321051	0.0640129	0.192452
Acvr2b	Acvr2b	-0.672544	0.00469534	0.0291417
Acvrl1	Acvrl1	0.345718	0.614312	0.79225
Acy1	Acy1	0.40798	0.030923	0.11714
Acy3	Acy3	0.204812	0.513173	0.717758
Acyp1	Acyp1	0.0305332	0.889287	0.945199
Acyp2	Acyp2	0.157209	0.401868	0.62355
Ada	Ada	-0.0916414	0.780578	0.890637
Adad1	Adad1	-0.975731	0.838379	1
Adad2	Adad2	0.639557	0.649385	1
Adal	Adal	-0.165731	0.431739	0.649875
Adam10	Adam10	-0.171938	0.459253	0.673341
Adam11	Adam11	-0.326662	0.22299	0.437629
Adam12	Adam12	-0.394161	0.0852619	0.234432
Adam15	Adam15	0.357607	0.0464164	0.155122
Adam17	Adam17	0.418694	0.0252529	0.101072
Adam18	Adam18	0.0625434	0.962201	1
Adam19	Adam19	-0.957241	0.000182161	0.00211407
Adam1a	Adam1a	0.412051	0.191801	0.398427
Adam1b	Adam1b	-0.376842	0.57872	0.76674
Adam2	Adam2	0.0664757	0.974497	1
Adam20	Adam20	-1.50962	0.672875	1
Adam21	Adam21	-0.661517	0.138364	0.321693
Adam22	Adam22	-0.533054	0.00263356	0.0185489
Adam23	Adam23	-0.452575	0.0100842	0.0517164
Adam24	Adam24	-2.40825	0.622374	1
Adam25	Adam25	0.0664471	0.982677	1
Adam26b	Adam26b	-2.40825	0.622374	1
Adam28	Adam28	0.418448	0.700359	1
Adam29	Adam29	2.47694	0.612824	1
Adam3	Adam3	0.679215	0.660904	1
Adam30	Adam30	4.41573	0.00312991	1
Adam32	Adam32	-0.134997	0.786842	0.893809
Adam33	Adam33	0.000458031	0.999511	0.999851
Adam34	Adam34	-0.353933	0.88689	1
Adam4	Adam4	1.29318	0.0348371	0.127531
Adam5	Adam5	0.152836	0.820186	0.910654
Adam6a	Adam6a	1.53453	0.758596	1
Adam6b	Adam6b	-1.36592	0.784531	1
Adam7	Adam7	-0.684607	0.497742	1
Adam8	Adam8	1.63236	5.21089e-13	4.4585e-11
Adam9	Adam9	0.320927	0.0318583	0.11981
Adamdec1	Adamdec1	-1.27487	0.32703	1
Adamts1	Adamts1	2.28701	8.81707e-28	3.79134e-25
Adamts10	Adamts10	0.00430929	0.979978	0.990013
Adamts12	Adamts12	0.196144	0.300556	0.526273
Adamts13	Adamts13	-0.550545	0.0654497	0.195405
Adamts14	Adamts14	-0.296407	0.489962	0.698993
Adamts15	Adamts15	-0.684299	0.00835247	0.0447603
Adamts16	Adamts16	-1.08014	6.00416e-09	2.45585e-07
Adamts17	Adamts17	-0.7076	0.0010341	0.00876298
Adamts18	Adamts18	-0.647208	0.0226364	0.0937083
Adamts19	Adamts19	0.0548136	0.918309	0.958967
Adamts2	Adamts2	-0.57984	0.00450692	0.0282546
Adamts20	Adamts20	-0.707843	0.000474112	0.00462528
Adamts3	Adamts3	-0.450145	0.0209768	0.0891036
Adamts4	Adamts4	0.304323	0.141332	0.326331
Adamts5	Adamts5	0.0830993	0.691302	0.839353
Adamts6	Adamts6	-0.0147068	0.946678	0.974334
Adamts7	Adamts7	0.080233	0.840761	0.921084
Adamts8	Adamts8	0.264264	0.491546	0.700195
Adamts9	Adamts9	1.98629	1.64262e-09	7.6946e-08
Adamtsl1	Adamtsl1	-0.171797	0.585763	0.771617
Adamtsl2	Adamtsl2	-0.253551	0.308948	0.534926
Adamtsl3	Adamtsl3	0.186513	0.591047	0.775151
Adamtsl4	Adamtsl4	0.690562	0.0188071	0.0821769
Adamtsl5	Adamtsl5	0.389705	0.424658	0.644598
Adap1	Adap1	-0.383036	0.0693357	0.203094
Adap2	Adap2	-0.94169	0.450407	1
Adar	Adar	0.00792039	0.957907	0.979835
Adarb1	Adarb1	-0.234378	0.228418	0.44476
Adarb2	Adarb2	-0.61686	0.0158877	0.0724208
Adat1	Adat1	-0.865973	1.31353e-05	0.000231386
Adat2	Adat2	0.0504802	0.80537	0.903561
Adat3	Adat3	0.238201	0.279953	0.504764
Adck1	Adck1	-0.461147	0.00276126	0.0192222
Adck2	Adck2	-0.942862	6.3356e-09	2.57884e-07
Adck3	Adck3	-0.270654	0.231574	0.448277
Adck4	Adck4	0.19768	0.439478	0.656398
Adck5	Adck5	-0.413492	0.0395227	0.138515
Adcy1	Adcy1	-0.617001	0.0338949	0.125147
Adcy10	Adcy10	-0.122445	0.758276	0.877525
Adcy2	Adcy2	-0.201184	0.346542	0.571144
Adcy3	Adcy3	-0.694437	2.12997e-05	0.000354233
Adcy4	Adcy4	0.535095	0.620943	1
Adcy5	Adcy5	-0.339625	0.224168	0.439067
Adcy6	Adcy6	0.0708217	0.635947	0.805258
Adcy7	Adcy7	-0.198095	0.375429	0.599058
Adcy8	Adcy8	0.117506	0.4614	0.675209
Adcy9	Adcy9	-0.453378	0.00831629	0.0446285
Adcyap1	Adcyap1	1.72138	2.04913e-06	4.55755e-05
Adcyap1r1	Adcyap1r1	-0.145699	0.375148	0.598823
Add1	Add1	-0.0872793	0.595343	0.778259
Add2	Add2	-0.546032	0.0391	0.137401
Add3	Add3	0.0264144	0.88192	0.941905
Adgb	Adgb	-0.0642012	0.901799	0.952008
Adh1	Adh1	-0.109142	0.950428	1
Adh4	Adh4	-0.693587	0.799766	1
Adh5	Adh5	0.0507455	0.746105	0.870103
Adh6-ps1	Adh6-ps1	1.67116	0.638859	1
Adh6a	Adh6a	0.875698	0.561992	1
Adh7	Adh7	-0.617328	0.363619	0.587765
Adhfe1	Adhfe1	0.337585	0.0888376	0.24103
Adi1	Adi1	0.346006	0.130398	0.309697
Adig	Adig	2.138	0.172839	1
Adipoq	Adipoq	-0.929428	0.622247	1
Adipor1	Adipor1	-0.0276408	0.853104	0.927453
Adipor2	Adipor2	0.207546	0.255699	0.47624
Adk	Adk	0.317227	0.166262	0.36302
Adm	Adm	1.36226	0.363891	0.588131
Adm2	Adm2	0.142619	0.866931	0.934463
Adnp	Adnp	-0.0193178	0.909633	0.954184
Adnp2	Adnp2	-0.092777	0.549746	0.746079
Ado	Ado	-0.577164	0.000130266	0.0016146
Adora1	Adora1	-0.347749	0.0354134	0.128628
Adora2a	Adora2a	-0.486132	0.271678	0.494349
Adora2b	Adora2b	-0.895927	0.00475045	0.0293727
Adora3	Adora3	0.535061	0.628787	1
Adpgk	Adpgk	-0.525801	0.00102636	0.00871938
Adprh	Adprh	-0.265788	0.0815503	0.228374
Adprhl1	Adprhl1	0.252124	0.85922	1
Adprhl2	Adprhl2	-0.348934	0.0410312	0.142139
Adprm	Adprm	0.388421	0.0760014	0.217536
Adra1a	Adra1a	0.843538	1.49622e-06	3.4514e-05
Adra1b	Adra1b	-1.06578	0.0106643	0.0539488
Adra1d	Adra1d	-1.24558	0.00343362	0.0228681
Adra2a	Adra2a	0.150678	0.358105	0.582202
Adra2b	Adra2b	0.492476	0.604011	0.784674
Adra2c	Adra2c	-1.44722	4.37593e-13	3.8023e-11
Adrb1	Adrb1	0.249333	0.434428	0.652225
Adrb2	Adrb2	-0.36304	0.620774	0.79651
Adrb3	Adrb3	-0.588946	0.126441	0.302916
Adrbk1	Adrbk1	-0.314024	0.0689657	0.202336
Adrbk2	Adrbk2	-0.625229	3.09382e-05	0.00048492
Adrm1	Adrm1	0.476798	0.00120438	0.00992592
Adsl	Adsl	-0.0883008	0.584119	0.770403
Adss	Adss	-0.187958	0.260955	0.48199
Adssl1	Adssl1	0.145049	0.788503	0.894428
Adtrp	Adtrp	-0.438486	0.641221	1
Aebp1	Aebp1	0.372834	0.131754	0.311505
Aebp2	Aebp2	0.855872	3.62748e-08	1.26209e-06
Aen	Aen	0.382588	0.0275517	0.107402
Aes	Aes	-0.159469	0.327445	0.553275
Afap1	Afap1	-0.691908	0.00114024	0.00950391
Afap1l1	Afap1l1	-0.327988	0.136022	0.317878
Afap1l2	Afap1l2	-0.446656	0.619297	0.795341
Aff1	Aff1	2.13271	5.32928e-28	2.41546e-25
Aff2	Aff2	-0.371183	0.0882728	0.239915
Aff3	Aff3	-0.389882	0.0779265	0.221195
Aff4	Aff4	0.473503	0.00538912	0.0322079
Afg3l1	Afg3l1	0.0808105	0.609489	0.788364
Afg3l2	Afg3l2	0.170473	0.240475	0.458172
Afm	Afm	1.32567	0.708659	1
Afmid	Afmid	0.418856	0.0214297	0.0901371
Afp	Afp	2.09123	0.52827	1
Aftph	Aftph	0.109077	0.458388	0.672542
Aga	Aga	0.111122	0.586404	0.772028
Agap1	Agap1	-0.338276	0.259611	0.480379
Agap2	Agap2	-0.354403	0.140515	0.325116
Agap3	Agap3	0.0182299	0.941636	0.971727
Agbl1	Agbl1	0.194058	0.754027	0.874847
Agbl2	Agbl2	0.304453	0.533377	0.732634
Agbl3	Agbl3	-0.392742	0.0640098	0.192452
Agbl4	Agbl4	-0.352366	0.160452	0.354703
Agbl5	Agbl5	-0.268151	0.0976516	0.256801
Ager	Ager	0.845087	0.00898065	0.0472562
Agfg1	Agfg1	0.0848923	0.589813	0.774249
Agfg2	Agfg2	-0.603174	0.00220693	0.0160984
Aggf1	Aggf1	0.438704	0.0168089	0.075674
[truncated: 19,856 more rows]

## Sheet: DE_Up_Q-V et al
name	description	log2FoldChange	pvalue	padj
Fosb	Fosb	6.58775	76.4844	9.16e-74
Fut4-ps1	Fut4-ps1	6.47117	2.81457	1
Cnn1	Cnn1	6.19123	6.86751	4.07745e-06
Klf4	Klf4	5.55795	100.888	7.24e-98
Fos	Fos	5.30949	145.715	3.23e-142
Klhl30	Klhl30	5.2764	5.52887	6.33725e-05
Npas4	Npas4	5.26509	60.6541	4.13e-58
Aoc3	Aoc3	5.09642	13.8604	1.68e-12
Lrrc52	Lrrc52	4.93581	7.10931	2.51222e-06
Mir335	Mir335	4.77721	9.13418	3.71e-08
Gprc5a	Gprc5a	4.75761	16.0775	1.35e-14
Ptgs2	Ptgs2	4.70635	36.4791	2.78e-34
F730035M05Rik	F730035M05Rik	4.48353	5.21025	0.000120728
Krt6a	Krt6a	4.44991	2.54909	1
Adam30	Adam30	4.41573	2.50447	1
Ccdc64b	Ccdc64b	4.36187	5.59539	5.52188e-05
Mir132	Mir132	4.33332	18.0981	1.74e-16
H2afb3	H2afb3	4.33224	7.27575	1.7775e-06
Nr4a1	Nr4a1	4.32501	137.767	1.43e-134
Maff	Maff	4.14728	86.6364	9.68e-84
Lbx2	Lbx2	4.095	4.52034	0.000475606
Olfr455	Olfr455	4.01165	1.93253	1
Mir212	Mir212	4.01058	23.2135	2.09e-21
1700028D13Rik	1700028D13Rik	3.99365	2.35585	1
Atf3	Atf3	3.96198	65.4446	7.53e-63
A530050N04Rik	A530050N04Rik	3.92597	1.50565	1
Bag3	Bag3	3.92216	4.32093	0.000698297
Tas1r2	Tas1r2	3.91164	5.13617	0.000138803
Ephx3	Ephx3	3.90203	11.5353	2.16e-10
Pyhin1	Pyhin1	3.88279	4.85195	0.000245393
4931440P22Rik	4931440P22Rik	3.88129	25.6649	8.78e-24
Cldn15	Cldn15	3.87712	13.4862	3.6e-12
Junb	Junb	3.83276	28.6775	1.06e-26
Cyr61	Cyr61	3.7916	55.9219	2.01e-53
Scn4a	Scn4a	3.7614	4.27142	0.000767888
Asb10	Asb10	3.7606	3.37761	0.00415948
Fcgr4	Fcgr4	3.75165	3.12224	0.00679691
Olfr91	Olfr91	3.73964	3.73216	0.00214419
Csrnp1	Csrnp1	3.66643	33.481	2.41e-31
Ptger4	Ptger4	3.66461	24.7104	7.1e-23
Serpinf2	Serpinf2	3.65268	9.64324	1.24e-08
Serpinb2	Serpinb2	3.63888	9.76885	9.49e-09
Snord23	Snord23	3.63147	8.48395	1.44e-07
Gem	Gem	3.62714	5.84429	3.31972e-05
Thbs1	Thbs1	3.61779	19.9038	3.03e-18
Gm12250	Gm12250	3.5916	6.41683	1.04092e-05
Gadd45b	Gadd45b	3.5856	44.4753	4.01e-42
Tas2r135	Tas2r135	3.5507	2.33265	1
Bcl2l14	Bcl2l14	3.53206	1.41208	1
S1pr3	S1pr3	3.52632	5.40501	8.11767e-05
Irgc1	Irgc1	3.49378	3.10173	0.00705395
Gp9	Gp9	3.47139	3.57264	0.00288069
Nr4a2	Nr4a2	3.44972	42.0184	1e-39
Mcam	Mcam	3.42408	20.4578	9.13e-19
Rfpl4	Rfpl4	3.39614	2.52637	1
Egr4	Egr4	3.39381	21.9546	3.38e-20
4930562C15Rik	4930562C15Rik	3.39109	27.1006	3.5e-25
Nr5a1	Nr5a1	3.3855	2.94516	0.00946613
Cd79a	Cd79a	3.38537	7.44465	1.255e-06
Apoa1	Apoa1	3.3616	7.38629	1.40908e-06
Ucp1	Ucp1	3.30215	8.90499	5.96e-08
Smco2	Smco2	3.28149	1.48661	1
Txndc2	Txndc2	3.27399	5.18192	0.000127184
Sucnr1	Sucnr1	3.2286	2.71243	0.0144582
Ucn2	Ucn2	3.2123	4.96369	0.000195417
Gbp11	Gbp11	3.16733	6.99535	3.1802e-06
Mir5112	Mir5112	3.16305	2.03221	1
Mir1938	Mir1938	3.14145	4.16253	0.000955647
A3galt2	A3galt2	3.11401	25.6578	8.78e-24
Rsph4a	Rsph4a	3.11114	41.5365	2.87e-39
Prdm14	Prdm14	3.09634	1.58209	1
Rp1l1	Rp1l1	3.08543	2.31852	0.0295669
Plscr2	Plscr2	3.08418	2.94072	0.00954455
Tlcd2	Tlcd2	3.07524	11.7565	1.35e-10
Nhlrc4	Nhlrc4	3.07214	3.09918	0.00708394
Gadd45g	Gadd45g	3.06277	65.875	3.19e-63
Tlx3	Tlx3	3.05742	1.97413	0.0537586
Tas2r143	Tas2r143	3.04782	1.75742	1
Il17c	Il17c	3.04295	2.88332	0.0106446
Ism1	Ism1	3.02902	10.4522	2.23e-09
Entpd8	Entpd8	3.02865	3.33245	0.00455859
Fscn2	Fscn2	3.02247	16.9386	2.08e-15
Rnf138rt1	Rnf138rt1	3.01071	11.431	2.71e-10
Tslp	Tslp	3.00605	6.25684	1.43035e-05
Olfr267	Olfr267	3.00183	1.76029	1
4933413J09Rik	4933413J09Rik	2.99251	12.6613	2.03e-11
4930465K10Rik	4930465K10Rik	2.98482	2.62391	0.0171403
Cyp2d40	Cyp2d40	2.98215	1.80099	1
Chrne	Chrne	2.95941	7.81431	5.83e-07
Fam115e	Fam115e	2.93208	2.24016	1
Epha2	Epha2	2.92961	12.7323	1.74e-11
Cd37	Cd37	2.92217	3.00941	0.00840271
Gpr97	Gpr97	2.91099	29.5036	1.7e-27
Ly6g5b	Ly6g5b	2.90315	8.2345	2.4e-07
Fgf10	Fgf10	2.89259	12.9866	1.04e-11
Sytl1	Sytl1	2.88267	6.18006	1.67347e-05
4930590J08Rik	4930590J08Rik	2.88088	8.25849	2.28e-07
Ccno	Ccno	2.87853	12.7532	1.67e-11
Itprip	Itprip	2.8707	30.1845	3.92e-28
Timm8a2	Timm8a2	2.86486	1.83584	1
C330021F23Rik	C330021F23Rik	2.86283	2.0258	0.0490317
Psors1c2	Psors1c2	2.85791	2.77156	0.0130291
Actl7b	Actl7b	2.84158	2.82018	0.0119169
Myo1e	Myo1e	2.84035	50.9781	1.6e-48
Sertad1	Sertad1	2.83966	27.6985	9.59e-26
Cwc25	Cwc25	2.82964	77.0424	3.04e-74
1700019B03Rik	1700019B03Rik	2.80821	9.74091	1.01e-08
Hist1h2bh	Hist1h2bh	2.80568	1.32659	1
Mpp7	Mpp7	2.79953	49.7932	2.25e-47
Galr1	Galr1	2.79683	5.0335	0.000170418
Cdr2	Cdr2	2.79432	22.2944	1.64e-20
Mir708	Mir708	2.79181	1.51383	1
Ampd1	Ampd1	2.79086	2.77104	0.0130387
Nfil3	Nfil3	2.78973	26.2373	2.43e-24
Scgb1c1	Scgb1c1	2.78241	7.87542	5.11e-07
9430076C15Rik	9430076C15Rik	2.77978	12.8114	1.48e-11
Gpx2-ps1	Gpx2-ps1	2.77866	12.6474	2.08e-11
Esm1	Esm1	2.77745	11.6555	1.69e-10
Ier3	Ier3	2.75455	9.6904	1.12e-08
Gm6408	Gm6408	2.7469	1.48987	1
Mir19b-1	Mir19b-1	2.73303	1.68507	1
Fgfr2	Fgfr2	2.7157	20.9071	3.35e-19
Atoh7	Atoh7	2.71452	5.12236	0.000142804
Arc	Arc	2.71257	34.1331	5.61e-32
Pcsk1	Pcsk1	2.71246	20.3228	1.23e-18
Oxt	Oxt	2.69823	2.32367	0.0293727
Ptprcap	Ptprcap	2.69662	5.96402	2.5933e-05
Ptx3	Ptx3	2.66194	1.69529	0.0865767
Best2	Best2	2.65269	3.57174	0.00288366
Rinl	Rinl	2.65041	6.6703	6.16681e-06
Mmrn2	Mmrn2	2.64694	4.696	0.000337702
Zfp184	Zfp184	2.64578	17.323	9.49e-16
Gm5878	Gm5878	2.64172	1.91539	0.0592697
Gm4984	Gm4984	2.63447	3.04254	0.00789069
Zdbf2	Zdbf2	2.62401	39.6825	1.83e-37
Cartpt	Cartpt	2.62124	8.08615	3.3e-07
4930525D18Rik	4930525D18Rik	2.62079	1.65534	1
Gm20199	Gm20199	2.61052	3.61471	0.00267555
Slco1b2	Slco1b2	2.59453	13.5961	2.89e-12
Apobr	Apobr	2.58758	10.4271	2.34e-09
Tnfaip6	Tnfaip6	2.58459	17.4743	6.78e-16
Crem	Crem	2.58232	28.9549	5.81e-27
Areg	Areg	2.57841	3.724	0.00217458
Actl7a	Actl7a	2.5695	2.11603	0.041969
Cdc42ep5	Cdc42ep5	2.56156	3.0617	0.00760134
Pls1	Pls1	2.55263	14.5881	3.44e-13
Gm13363	Gm13363	2.55034	12.3331	4.01e-11
Coq10b	Coq10b	2.54876	16.6568	3.81e-15
Ptgfr	Ptgfr	2.54519	8.72703	8.64e-08
Rfx4	Rfx4	2.53853	23.9991	3.5e-22
Olfr90	Olfr90	2.53823	2.56704	0.0189251
Rorb	Rorb	2.53812	20.9379	3.22e-19
Tnfrsf12a	Tnfrsf12a	2.52937	24.9437	4.24e-23
Snord15a	Snord15a	2.52861	1.36324	1
Map3k7cl	Map3k7cl	2.52197	2.50988	0.0210044
Mir7054	Mir7054	2.52064	1.58084	0.103753
Egr2	Egr2	2.52025	13.3656	4.66e-12
Ptp4a1	Ptp4a1	2.5178	13.1068	8.1e-12
1700123I01Rik	1700123I01Rik	2.50775	2.65703	0.016075
Ccl17	Ccl17	2.50611	8.10178	3.2e-07
Mlf1	Mlf1	2.50309	20.3035	1.26e-18
Espnl	Espnl	2.49585	6.9288	3.62527e-06
Dusp1	Dusp1	2.48943	35.7203	1.52e-33
Dapk2	Dapk2	2.48735	8.83582	6.91e-08
Rasd1	Rasd1	2.48627	8.2319	2.4e-07
Tbxa2r	Tbxa2r	2.47263	2.54149	0.0197906
Hist1h3i	Hist1h3i	2.4623	1.98176	0.0530293
Hist1h1b	Hist1h1b	2.45597	1.62482	1
Fzd5	Fzd5	2.45334	22.8695	4.53e-21
Pax9	Pax9	2.44424	1.84884	0.0665677
Dct	Dct	2.43778	6.47166	9.31041e-06
Lrrc8e	Lrrc8e	2.43485	1.37504	1
Gm6402	Gm6402	2.43416	3.62248	0.002635
Cebpd	Cebpd	2.43304	2.26403	0.032397
Pvr	Pvr	2.43186	17.6313	4.84e-16
Trim38	Trim38	2.4179	1.68189	0.0886532
AY512931	AY512931	2.41338	1.31754	1
Bdnf	Bdnf	2.40056	17.3126	9.61e-16
Trmt61b	Trmt61b	2.39071	39.8647	1.27e-37
Mir5101	Mir5101	2.37586	5.2504	0.000111237
1700102P08Rik	1700102P08Rik	2.37397	12.0164	7.73e-11
Zfp36	Zfp36	2.36507	6.79012	4.78699e-06
Aqp12	Aqp12	2.36296	1.61835	1
Wnt11	Wnt11	2.35769	3.55069	0.00299805
Ptbp1	Ptbp1	2.34219	16.6687	3.77e-15
Hspb9	Hspb9	2.34184	2.56735	0.0189223
Gm15708	Gm15708	2.33679	11.2716	3.74e-10
C2cd4a	C2cd4a	2.33214	3.98011	0.00135671
Rnf217	Rnf217	2.32546	17.8692	2.83e-16
Nr4a3	Nr4a3	2.32512	42.7946	1.79e-40
Tlr4	Tlr4	2.32279	3.6734	0.00240854
Trim69	Trim69	2.32203	1.70327	0.0852729
Baz1a	Baz1a	2.32045	9.89195	7.34e-09
Mslnl	Mslnl	2.31828	3.4171	0.00385726
Mir7093	Mir7093	2.30654	5.05795	0.000162516
Itih4	Itih4	2.30483	2.24869	0.0332476
Prss55	Prss55	2.30269	1.52324	1
Spdya	Spdya	2.28926	27.6523	1.04e-25
Spta1	Spta1	2.28808	2.78747	0.0126242
Adamts1	Adamts1	2.28701	27.0547	3.79e-25
Ccdc27	Ccdc27	2.2863	10.6106	1.6e-09
Fbxo33	Fbxo33	2.28262	31.1744	4.16e-29
Klf14	Klf14	2.27491	3.91183	0.00154125
Synpo2	Synpo2	2.27316	32.2784	3.4e-30
Opn1sw	Opn1sw	2.25967	6.20742	1.58083e-05
Dusp14	Dusp14	2.25813	14.1997	8.08e-13
Pirb	Pirb	2.25734	1.47609	1
Slc26a3	Slc26a3	2.25475	3.93683	0.0014727
Wfikkn1	Wfikkn1	2.25036	6.45623	9.55283e-06
C330022C24Rik	C330022C24Rik	2.23787	3.85716	0.00168848
Tex35	Tex35	2.23246	2.99047	0.00869278
Atp8b3	Atp8b3	2.2299	6.1346	1.82506e-05
Arid5a	Arid5a	2.2277	11.8153	1.19e-10
Ehd2	Ehd2	2.22732	10.4942	2.05e-09
Isg20	Isg20	2.22684	11.2104	4.25e-10
Olfr920	Olfr920	2.2264	1.80846	0.0711741
Kcne4	Kcne4	2.22392	1.98818	0.0524741
Npffr2	Npffr2	2.21607	1.43727	0.131461
Nipal1	Nipal1	2.20901	1.72221	0.0825354
Ell2	Ell2	2.20675	13.7777	1.97e-12
Mir674	Mir674	2.19033	1.56708	1
Fbxo32	Fbxo32	2.18721	15.7478	2.76e-14
Sp7	Sp7	2.18666	3.62327	0.00263366
Speer4b	Speer4b	2.18393	3.94809	0.00144601
Gm7904	Gm7904	2.18135	1.37226	1
Mir6910	Mir6910	2.17741	2.71989	0.0142754
Atxn7	Atxn7	2.17459	46.8347	1.89e-44
Prss16	Prss16	2.16196	3.13485	0.00665251
Acp5	Acp5	2.15696	1.45351	0.128227
Uaca	Uaca	2.15604	12.7994	1.51e-11
Mtap7d3	Mtap7d3	2.15168	2.575	0.0186813
H1foo	H1foo	2.14285	1.69204	0.0870922
Hist1h4n	Hist1h4n	2.1413	1.84239	0.0672821
Mir670	Mir670	2.13797	7.61833	8.78e-07
Ifrd1	Ifrd1	2.1369	33.2271	3.98e-31
Aff1	Aff1	2.13271	27.2733	2.42e-25
Nmrk2	Nmrk2	2.13111	5.82047	3.47326e-05
Sfrp4	Sfrp4	2.12804	9.82497	8.42e-09
Tnn	Tnn	2.12784	8.84678	6.76e-08
Esyt1	Esyt1	2.12688	15.7663	2.68e-14
Npb	Npb	2.12352	2.89348	0.010434
Cdh6	Cdh6	2.12333	8.66052	9.93e-08
Snora75	Snora75	2.12176	4.92033	0.000213193
Tktl1	Tktl1	2.12059	11.9972	8e-11
D730045A05Rik	D730045A05Rik	2.11958	1.68769	0.0876784
Alox5	Alox5	2.11441	2.2788	0.0316511
Tm4sf20	Tm4sf20	2.11355	1.35311	1
Rfx2	Rfx2	2.11353	17.2157	1.19e-15
Cdk11b	Cdk11b	2.10702	16.8458	2.54e-15
Usp2	Usp2	2.10694	13.2875	5.55e-12
Amh	Amh	2.09893	5.33145	9.4076e-05
Cyp2t4	Cyp2t4	2.09669	15.6277	3.56e-14
Vim	Vim	2.09419	19.1384	1.65e-17
Pim1	Pim1	2.09154	15.7118	2.96e-14
Creb5	Creb5	2.09005	17.0761	1.55e-15
Fes	Fes	2.08923	7.29477	1.70475e-06
Fam83f	Fam83f	2.08167	1.64307	0.0940321
Fam46a	Fam46a	2.08097	8.65856	9.95e-08
Gpr34	Gpr34	2.0765	1.62234	0.0972585
3930402G23Rik	3930402G23Rik	2.07643	5.06887	0.000159185
Ier2	Ier2	2.05786	8.74243	8.43e-08
Gla	Gla	2.05656	33.433	2.58e-31
Ror1	Ror1	2.0521	10.281	3.2e-09
Slc18a1	Slc18a1	2.05071	3.9094	0.00154759
Slfn14	Slfn14	2.04938	1.49697	0.11979
4930592I03Rik	4930592I03Rik	2.04669	1.67507	0.0894663
Tgm1	Tgm1	2.04565	5.74336	4.07552e-05
Gm15401	Gm15401	2.0428	8.55923	1.22e-07
Sik1	Sik1	2.04081	19.1418	1.65e-17
Ssfa2	Ssfa2	2.03147	12.0082	7.84e-11
Dusp16	Dusp16	2.03031	20.9215	3.29e-19
Tcf7l1	Tcf7l1	2.0261	11.322	3.4e-10
Osgin1	Osgin1	2.02209	6.18041	1.67347e-05
Arl9	Arl9	2.02054	1.87589	0.0632761
Papolb	Papolb	2.01509	3.44489	0.00368231
Lpar4	Lpar4	2.01269	13.691	2.37e-12
Bambi	Bambi	2.00939	12.6463	2.08e-11
Grhl2	Grhl2	2.00444	4.86828	0.000237989
Slc25a25	Slc25a25	2.00183	8.2984	2.09e-07
Arhgef5	Arhgef5	1.99653	2.26275	0.0324282
Hlx	Hlx	1.99596	6.82596	4.43119e-06
Rassf1	Rassf1	1.99344	25.2595	2.15e-23
Fam209	Fam209	1.99199	2.4117	0.0251016
Dio2	Dio2	1.99161	14.391	5.33e-13
Fgf17	Fgf17	1.99011	6.18725	1.65202e-05
Msantd1	Msantd1	1.98722	15.0051	1.38e-13
Adamts9	Adamts9	1.98629	8.78446	7.69e-08
Rgs2	Rgs2	1.97584	21.2215	1.77e-19
Erf	Erf	1.97217	12.2053	5.23e-11
Arhgap31	Arhgap31	1.96905	7.67859	7.74e-07
Tssk1	Tssk1	1.96777	2.56276	0.0190833
Gstm3	Gstm3	1.96022	1.66716	0.0904023
B230216N24Rik	B230216N24Rik	1.95801	13.9452	1.4e-12
Tbc1d1	Tbc1d1	1.95725	16.3447	7.43e-15
Msrb3	Msrb3	1.95574	6.60178	7.09845e-06
Tcp10a	Tcp10a	1.95265	1.43218	0.13258
Tekt2	Tekt2	1.94159	14.4379	4.82e-13
Gpr183	Gpr183	1.94131	1.45017	0.128716
Ajuba	Ajuba	1.93999	9.49571	1.69e-08
AU040972	AU040972	1.93379	2.80184	0.01235
Tiparp	Tiparp	1.93111	24.6573	7.86e-23
Errfi1	Errfi1	1.92578	15.4948	4.75e-14
Atp2a1	Atp2a1	1.92474	4.55794	0.000441145
Calcr	Calcr	1.92306	2.87149	0.0108753
Aqp7	Aqp7	1.92124	1.35684	0.149448
Mir6935	Mir6935	1.91321	5.36685	8.74487e-05
Snai1	Snai1	1.91085	1.44745	0.129327
Eprs	Eprs	1.90096	14.8528	1.91e-13
Ghsr	Ghsr	1.89536	5.30262	9.99327e-05
Homer1	Homer1	1.89025	16.9813	1.9e-15
Per1	Per1	1.88956	21.3928	1.21e-19
Dmbx1	Dmbx1	1.8848	1.96312	0.05484
AF357399	AF357399	1.88333	3.16069	0.00633335
Arl5b	Arl5b	1.87779	13.8034	1.87e-12
Trip6	Trip6	1.87561	10.6522	1.46e-09
Spty2d1	Spty2d1	1.87559	22.2858	1.64e-20
5430416O09Rik	5430416O09Rik	1.87468	3.80551	0.00186522
Il18rap	Il18rap	1.87409	1.69339	0.0868891
Tssk2	Tssk2	1.87186	2.19985	0.0363992
Mss51	Mss51	1.86837	8.72769	8.64e-08
Six3	Six3	1.8647	2.79563	0.0124822
Parp14	Parp14	1.86044	3.72855	0.00215632
1700019L03Rik	1700019L03Rik	1.86027	9.08143	4.14e-08
Il11	Il11	1.85814	1.94575	0.0563669
Tmc8	Tmc8	1.85801	1.73571	0.080808
LOC101669761	LOC101669761	1.85675	3.16359	0.00629803
Gpr152	Gpr152	1.85502	1.60829	0.0993708
Lincpint	Lincpint	1.84868	2.84244	0.0114455
Cd300lg	Cd300lg	1.84532	2.48096	0.0221454
Gpr3	Gpr3	1.84245	12.3178	4.14e-11
Spem1	Spem1	1.83806	4.08963	0.00110379
Slc7a11	Slc7a11	1.83603	8.36466	1.84e-07
Wdr63	Wdr63	1.83457	1.47149	0.124821
Samd4	Samd4	1.83222	15.4192	5.51e-14
Snora68	Snora68	1.82654	5.42773	7.76121e-05
Prrg4	Prrg4	1.82456	5.60052	5.46411e-05
Unc13d	Unc13d	1.82449	6.61531	6.9159e-06
Fosl1	Fosl1	1.82417	8.24005	2.37e-07
Snord83b	Snord83b	1.8182	3.23723	0.00544237
T	T	1.8163	1.72336	0.0823803
Liph	Liph	1.81364	3.58932	0.00279255
Lgr5	Lgr5	1.81338	11.1948	4.39e-10
Pld4	Pld4	1.80815	1.33684	0.154411
Baat	Baat	1.80536	1.64299	0.0940321
Vps37b	Vps37b	1.80347	15.9114	1.96e-14
Rs1	Rs1	1.79141	1.6021	0.100386
Espn	Espn	1.77828	2.1518	0.0393977
Ankrd33b	Ankrd33b	1.77708	4.90554	0.000219877
Mir92-1	Mir92-1	1.77298	1.50978	0.11714
Hmox1	Hmox1	1.77296	6.40617	1.06335e-05
Gm15910	Gm15910	1.76392	1.81158	0.070825
Hhipl2	Hhipl2	1.7574	5.03519	0.000170129
F2rl3	F2rl3	1.75462	7.88745	5e-07
Galr2	Galr2	1.75085	4.29047	0.000742424
Serpind1	Serpind1	1.74794	2.10116	0.0430369
Crabp2	Crabp2	1.74711	5.31345	9.75891e-05
Crh	Crh	1.74669	1.59802	0.101032
Hmga2	Hmga2	1.74647	2.23551	0.0339861
Map3k19	Map3k19	1.74589	6.10748	1.93689e-05
Kif18a	Kif18a	1.7433	11.034	6.23e-10
Snora41	Snora41	1.73953	4.00042	0.00130076
Olfr543	Olfr543	1.73807	2.60771	0.0176626
1700001P01Rik	1700001P01Rik	1.73779	2.6272	0.0170327
Zglp1	Zglp1	1.73605	4.04024	0.00121028
Slc5a3	Slc5a3	1.7348	18.0697	1.83e-16
Upk1a	Upk1a	1.73095	8.92061	5.77e-08
Il4i1	Il4i1	1.73076	10.6661	1.42e-09
Rasgef1b	Rasgef1b	1.73053	9.60978	1.32e-08
Peg10	Peg10	1.72977	6.72415	5.53337e-06
Pde3a	Pde3a	1.72422	7.3533	1.50714e-06
Adcyap1	Adcyap1	1.72138	5.68843	4.55755e-05
Slc2a2	Slc2a2	1.71918	2.22593	0.0345744
Dkk2	Dkk2	1.71449	2.85605	0.0111826
Gnmt	Gnmt	1.71245	6.02127	2.30757e-05
Gbp2	Gbp2	1.70335	1.87945	0.0629197
Clcf1	Clcf1	1.70056	1.56302	0.106957
Mir6920	Mir6920	1.69664	2.64142	0.0165267
Kpna4	Kpna4	1.69456	10.239	3.5e-09
Crtam	Crtam	1.6937	1.95532	0.0555625
Emd	Emd	1.69165	29.9526	6.45e-28
Tbx6	Tbx6	1.69047	4.57178	0.000431179
Mab21l1	Mab21l1	1.68465	2.22657	0.0345476
Ppp1r15a	Ppp1r15a	1.68393	28.6682	1.06e-26
1110017D15Rik	1110017D15Rik	1.68212	7.61664	8.79e-07
Fam107b	Fam107b	1.68007	21.1219	2.18e-19
Chek1	Chek1	1.67922	8.87005	6.43e-08
Angptl2	Angptl2	1.67723	8.72763	8.64e-08
Asgr1	Asgr1	1.67645	3.99451	0.00131654
AF357355	AF357355	1.66981	3.34383	0.00445371
Mest	Mest	1.66921	17.6049	5.08e-16
Nedd9	Nedd9	1.66636	10.4742	2.14e-09
Lsmem1	Lsmem1	1.6658	1.50479	0.118134
Syne2	Syne2	1.66203	15.4793	4.88e-14
Irs2	Irs2	1.65925	29.8557	7.79e-28
Cpa4	Cpa4	1.65885	1.92742	0.0581409
Fam167a	Fam167a	1.6524	8.50873	1.37e-07
Casc1	Casc1	1.65232	5.70999	4.36e-05
Lrg1	Lrg1	1.6493	1.63901	0.0947405
Rrad	Rrad	1.64817	6.36982	1.1324e-05
Stk17b	Stk17b	1.6415	10.3938	2.5e-09
Has2	Has2	1.63844	2.24714	0.0333431
Tm4sf1	Tm4sf1	1.63796	1.60005	0.100691
Snord45c	Snord45c	1.63719	3.68216	0.00236523
Myl12a	Myl12a	1.63625	9.3737	2.2e-08
Tctex1d1	Tctex1d1	1.63574	1.47062	0.125012
Vil1	Vil1	1.63266	3.51192	0.00323684
C3	C3	1.63259	1.59907	0.100872
Adam8	Adam8	1.63236	12.2831	4.46e-11
Mafk	Mafk	1.63133	20.0257	2.32e-18
4930507D10Rik	4930507D10Rik	1.62814	1.40903	0.137113
1700120K04Rik	1700120K04Rik	1.62595	4.1358	0.00100383
Evi2a	Evi2a	1.62452	2.10919	0.0424544
Krt28	Krt28	1.62102	2.34461	0.0283213
Mir6982	Mir6982	1.62071	3.4414	0.00370297
Npm2	Npm2	1.6192	5.54847	6.08088e-05
Baiap2l1	Baiap2l1	1.61895	7.76484	6.48e-07
Irf4	Irf4	1.61496	2.03585	0.0480591
Mbnl2	Mbnl2	1.61492	12.4061	3.43e-11
Rhoj	Rhoj	1.6148	7.43034	1.28899e-06
Dusp10	Dusp10	1.61298	18.4186	8.53e-17
Aldh8a1	Aldh8a1	1.61172	2.43778	0.0240094
Snord14a	Snord14a	1.61103	2.28033	0.0315663
Nfatc2	Nfatc2	1.61005	10.9972	6.75e-10
Mtfr2	Mtfr2	1.60781	7.42756	1.28926e-06
Emp1	Emp1	1.59951	2.58627	0.0182987
Stk40	Stk40	1.59864	15.1117	1.1e-13
Gbp3	Gbp3	1.59136	3.69279	0.00231589
Gpr19	Gpr19	1.59131	22.5735	8.78e-21
Arl5c	Arl5c	1.59046	4.14137	0.000996747
Grasp	Grasp	1.58808	10.0524	5.23e-09
Dusp5	Dusp5	1.58675	8.79674	7.5e-08
Plat	Plat	1.58629	11.7156	1.48e-10
Fosl2	Fosl2	1.58453	7.44302	1.25708e-06
Mir3535	Mir3535	1.57656	1.77913	0.075046
Prap1	Prap1	1.57372	1.33308	0.15518
Mir384	Mir384	1.57344	1.39207	0.140975
C2cd4b	C2cd4b	1.57064	8.64911	1.01e-07
Olfr545	Olfr545	1.56592	1.49356	0.120409
Snord33	Snord33	1.56181	4.04096	0.00120923
Usp53	Usp53	1.56178	3.92366	0.00151042
Snord37	Snord37	1.55908	5.78853	3.70287e-05
Mfsd7c	Mfsd7c	1.55643	6.45819	9.52535e-06
Ifi30	Ifi30	1.55571	11.3091	3.49e-10
Gal	Gal	1.55525	2.32777	0.0291686
Frmd6	Frmd6	1.55338	11.159	4.75e-10
Ly96	Ly96	1.55241	5.29006	0.000102254
Cnksr1	Cnksr1	1.5521	2.75799	0.0133385
Palld	Palld	1.54366	9.67094	1.17e-08
Tor4a	Tor4a	1.54152	3.35222	0.00438913
Sgk1	Sgk1	1.53937	16.1107	1.26e-14
Mroh6	Mroh6	1.53642	2.68673	0.0152111
Tacr1	Tacr1	1.53616	9.15494	3.57e-08
Trib1	Trib1	1.53585	9.06151	4.29e-08
Il6ra	Il6ra	1.535	4.15519	0.000970335
Tas1r3	Tas1r3	1.53486	6.82878	4.4182e-06
Klf2	Klf2	1.53458	6.89013	3.89788e-06
Gm6225	Gm6225	1.53321	5.09505	0.000150878
Isl2	Isl2	1.53041	1.56489	0.106558
Tchh	Tchh	1.52966	4.50948	0.00048492
Impdh2	Impdh2	1.52858	25.166	2.6e-23
Ncf2	Ncf2	1.52733	3.0403	0.00791504
Olfr70	Olfr70	1.52477	1.81225	0.0707346
9530052E02Rik	9530052E02Rik	1.5229	13.7168	2.25e-12
Stamos	Stamos	1.52247	2.61757	0.0173324
Snhg1	Snhg1	1.5175	13.6527	2.56e-12
Ptpn21	Ptpn21	1.51485	6.87394	4.02477e-06
Avil	Avil	1.51429	3.10904	0.00695443
Plk2	Plk2	1.51319	13.078	8.55e-12
Nfkb2	Nfkb2	1.51305	8.47394	1.46e-07
Gzmm	Gzmm	1.51077	5.93756	2.73105e-05
Nup210l	Nup210l	1.50858	4.43094	0.00056653
Muc5b	Muc5b	1.5084	1.36036	0.148515
Cenpl	Cenpl	1.507	5.67456	4.69923e-05
Atp10d	Atp10d	1.5066	8.79796	7.5e-08
Snora31	Snora31	1.50158	5.35457	8.98482e-05
Gm13826	Gm13826	1.50131	3.14095	0.00658823
Usp37	Usp37	1.5004	14.2746	6.91e-13
Sap30	Sap30	1.49938	7.73002	6.95e-07
Tbc1d4	Tbc1d4	1.49921	14.7728	2.28e-13
Cav1	Cav1	1.49752	6.00276	2.39079e-05
Btg2	Btg2	1.49517	13.0321	9.44e-12
Pla2g4c	Pla2g4c	1.49231	3.29021	0.00492923
G530011O06Rik	G530011O06Rik	1.49195	1.48521	0.122038
2021-03-03	2021-03-03	1.49128	11.1472	4.86e-10
4930455H04Rik	4930455H04Rik	1.48885	7.96484	4.27e-07
Apom	Apom	1.48868	1.41374	0.136091
Evpl	Evpl	1.48728	4.81741	0.00026216
Mcl1	Mcl1	1.48498	16.6657	3.77e-15
Mybphl	Mybphl	1.47697	1.31105	0.160682
Proca1	Proca1	1.47615	5.88528	3.05027e-05
Tdrp	Tdrp	1.47415	10.0918	4.81e-09
Dnajb4	Dnajb4	1.4717	19.4001	9.27e-18
Nrn1	Nrn1	1.47143	5.95571	2.63409e-05
4933424G05Rik	4933424G05Rik	1.47139	1.43204	0.132593
S100a11	S100a11	1.46681	5.65218	4.90875e-05
Fam71d	Fam71d	1.46477	2.80495	0.0122848
Snord34	Snord34	1.46178	3.79385	0.00190512
Lhfp	Lhfp	1.46145	6.77797	4.91422e-06
Abt1	Abt1	1.46049	12.9219	1.18e-11
Acd	Acd	1.45803	22.1042	2.44e-20
Fam101a	Fam101a	1.45718	4.2599	0.000785165
Nptx2	Nptx2	1.45638	19.5775	6.25e-18
Dnajb9	Dnajb9	1.45253	11.6428	1.73e-10
4931409K22Rik	4931409K22Rik	1.45151	1.41745	0.135504
Gm10094	Gm10094	1.44718	12.1309	6.08e-11
Dnd1	Dnd1	1.44691	6.64577	6.50275e-06
Odf3	Odf3	1.44319	4.18959	0.000904654
Jmy	Jmy	1.43937	17.1686	1.28e-15
Ctgf	Ctgf	1.43794	5.22534	0.000117016
Gm15760	Gm15760	1.43762	10.5566	1.8e-09
Gm20319	Gm20319	1.43756	4.74411	0.000305654
Col7a1	Col7a1	1.4348	4.39755	0.000604171
Mir485	Mir485	1.43318	1.55461	0.108277
Rassf8	Rassf8	1.4331	4.43361	0.000564297
Pdzrn3	Pdzrn3	1.43258	7.25419	1.85686e-06
Mir17hg	Mir17hg	1.43252	6.15107	1.76762e-05
Six4	Six4	1.43122	2.2422	0.0335949
Nup98	Nup98	1.43114	20.2825	1.31e-18
E130317F20Rik	E130317F20Rik	1.42972	7.03971	2.90965e-06
Aoc2	Aoc2	1.4288	12.5288	2.68e-11
Tmprss6	Tmprss6	1.42857	2.22758	0.0344795
Gltscr2	Gltscr2	1.4284	21.0741	2.4e-19
Inhba	Inhba	1.42776	7.98587	4.1e-07
Sox21	Sox21	1.42574	9.84254	8.11e-09
Lhfpl2	Lhfpl2	1.4246	7.60032	9.07e-07
Snord66	Snord66	1.42131	1.54539	0.109889
Jsrp1	Jsrp1	1.42129	1.95908	0.0552365
Pabpc1l	Pabpc1l	1.42079	4.52215	0.000474077
Aste1	Aste1	1.42073	13.1793	6.89e-12
St7	St7	1.41694	17.2055	1.2e-15
Col11a1	Col11a1	1.41503	9.11041	3.91e-08
Flcn	Flcn	1.41376	10.1281	4.48e-09
DQ267102	DQ267102	1.41258	3.03908	0.00792495
Chd2	Chd2	1.41166	14.7406	2.44e-13
Trim56	Trim56	1.41145	6.76205	5.08869e-06
Gm11974	Gm11974	1.41102	6.57321	7.54279e-06
Peli1	Peli1	1.41007	5.95488	2.6354e-05
Itga2b	Itga2b	1.4096	4.41337	0.000585867
Mir6915	Mir6915	1.40704	3.28555	0.00497093
Btn2a2	Btn2a2	1.40058	2.18469	0.0373194
Snord52	Snord52	1.39952	3.88299	0.00162032
Scg2	Scg2	1.39922	6.70393	5.77688e-06
AI507597	AI507597	1.399	1.92594	0.0582549
Snord96a	Snord96a	1.3982	8.29273	2.12e-07
Sertad3	Sertad3	1.39701	7.65146	8.17e-07
Sgms2	Sgms2	1.39691	4.20868	0.000872318
Mapkapk2	Mapkapk2	1.39624	12.4548	3.08e-11
Epha1	Epha1	1.3958	3.92355	0.00151042
Rnf43	Rnf43	1.39285	4.13746	0.00100082
Trip10	Trip10	1.39115	11.7064	1.51e-10
Lmna	Lmna	1.38917	15.4591	5.07e-14
Angptl1	Angptl1	1.3884	9.86032	7.84e-09
Shh	Shh	1.38562	2.45042	0.0234217
BC022687	BC022687	1.38009	5.87187	3.13279e-05
Snord22	Snord22	1.37928	5.01074	0.000178023
BC005561	BC005561	1.37766	11.3226	3.4e-10
Lat2	Lat2	1.37619	4.61713	0.000395077
Rgag4	Rgag4	1.37287	14.0586	1.1e-12
Ppp1r15b	Ppp1r15b	1.37209	13.666	2.5e-12
Sik2	Sik2	1.37131	13.4124	4.24e-12
Npc1l1	Npc1l1	1.37098	4.13137	0.00101246
Gm15941	Gm15941	1.36525	1.59466	0.101612
1110038B12Rik	1110038B12Rik	1.36287	13.9548	1.38e-12
Smim24	Smim24	1.36207	2.52352	0.0204541
Slc38a2	Slc38a2	1.36145	9.87483	7.61e-09
Ints12	Ints12	1.36141	13.2308	6.2e-12
Gm16907	Gm16907	1.36004	6.89182	3.89033e-06
Avpr2	Avpr2	1.35971	1.95343	0.0557351
1700086L19Rik	1700086L19Rik	1.35624	15.1835	9.39e-14
4931440F15Rik	4931440F15Rik	1.35564	1.9056	0.0601855
Mir7067	Mir7067	1.35352	2.00299	0.0511671
Mir7063	Mir7063	1.35308	2.84629	0.0113728
Rhod	Rhod	1.35183	3.37049	0.00422322
Siah2	Siah2	1.35069	8.59913	1.13e-07
Palmd	Palmd	1.35006	12.084	6.68e-11
Wwtr1	Wwtr1	1.34839	11.9651	8.57e-11
Isy1	Isy1	1.34662	4.45242	0.000543859
Slc5a8	Slc5a8	1.34645	1.45709	0.12766
Mir7060	Mir7060	1.34292	1.45088	0.128628
Rbms2	Rbms2	1.34281	13.5049	3.47e-12
Spon2	Spon2	1.34096	1.91749	0.0590421
Trpm6	Trpm6	1.33832	1.99827	0.0515998
Snord99	Snord99	1.33606	2.86724	0.0109623
Tmem210	Tmem210	1.33387	3.69178	0.00231973
Ccdc11	Ccdc11	1.33336	1.70729	0.0846929
Gpx8	Gpx8	1.33191	12.1694	5.61e-11
Itga1	Itga1	1.33102	9.14917	3.6e-08
Dmpk	Dmpk	1.33014	11.9371	9.06e-11
Mmp23	Mmp23	1.32939	4.59207	0.000414895
Tra2a	Tra2a	1.32759	10.1187	4.56e-09
Gpat2	Gpat2	1.32302	2.82818	0.0117384
Bhlha15	Bhlha15	1.32103	1.39082	0.141179
Lnx2	Lnx2	1.32088	4.55136	0.000447024
Egln3	Egln3	1.32001	3.20794	0.00576233
Eid3	Eid3	1.31957	1.88962	0.0620095
Snora24	Snora24	1.31911	2.72232	0.0142211
Ccdc174	Ccdc174	1.31384	11.2423	3.98e-10
Cdyl	Cdyl	1.31362	6.91211	3.7398e-06
Mir3077	Mir3077	1.31327	2.5526	0.0194543
Mir7079	Mir7079	1.31069	2.14573	0.0398188
Pcdh8	Pcdh8	1.31015	4.46649	0.000529444
Sik3	Sik3	1.30576	18.3872	9.05e-17
Per2	Per2	1.30498	8.30041	2.09e-07
Btaf1	Btaf1	1.30142	13.2218	6.29e-12
Spag4	Spag4	1.30124	12.9734	1.06e-11
Crip1	Crip1	1.30095	1.48807	0.121481
D930016D06Rik	D930016D06Rik	1.30069	13.4078	4.26e-12
Sap18	Sap18	1.30048	9.07946	4.14e-08
Slc16a1	Slc16a1	1.30019	9.91698	7.03e-09
Snord32a	Snord32a	1.29793	3.00128	0.00852064
Smad7	Smad7	1.29658	3.95	0.00144076
Relt	Relt	1.29506	3.18697	0.00600744
Nfkbiz	Nfkbiz	1.29454	7.31907	1.61847e-06
Adam4	Adam4	1.29318	1.45796	0.127531
Dgkk	Dgkk	1.29064	6.34515	1.19479e-05
Ppp1r3c	Ppp1r3c	1.28882	6.50616	8.67077e-06
Sod3	Sod3	1.28832	2.25631	0.0327919
Snord35a	Snord35a	1.28815	2.64622	0.0164018
Dusp4	Dusp4	1.28689	5.70617	4.38678e-05
Ccdc42b	Ccdc42b	1.28685	2.10072	0.0430653
Hbegf	Hbegf	1.28571	6.38661	1.10207e-05
Fbl	Fbl	1.2846	11.4066	2.84e-10
Gpr160	Gpr160	1.2813	2.40486	0.0254041
Sntb2	Sntb2	1.27998	4.39042	0.000609937
Murc	Murc	1.27939	3.11239	0.00691195
Cep76	Cep76	1.2788	13.2406	6.14e-12
Mamdc4	Mamdc4	1.27847	8.69311	9.29e-08
Slc2a3	Slc2a3	1.27793	6.94337	3.51856e-06
Slc2a1	Slc2a1	1.27792	8.42268	1.63e-07
Heca	Heca	1.27622	8.48925	1.42e-07
Arl4d	Arl4d	1.27561	6.60058	7.10611e-06
Tmem236	Tmem236	1.2751	1.7881	0.0738243
Pon3	Pon3	1.27505	2.44261	0.0237904
Ctnnd1	Ctnnd1	1.27133	13.8045	1.87e-12
Tbc1d2b	Tbc1d2b	1.26918	9.46109	1.82e-08
Ccnd3	Ccnd3	1.2683	11.6089	1.85e-10
Fas	Fas	1.267	2.03854	0.0478117
Pgr15l	Pgr15l	1.26158	2.1984	0.0364826
Mtfr1	Mtfr1	1.25929	9.54092	1.53e-08
Tmed5	Tmed5	1.25771	9.19554	3.28e-08
Slc9a3	Slc9a3	1.25698	1.63718	0.0950082
Mir7036	Mir7036	1.25577	6.00377	2.38868e-05
Arid5b	Arid5b	1.254	13.0234	9.57e-12
Mir1982	Mir1982	1.2532	3.93973	0.00146735
Spry1	Spry1	1.25126	4.24269	0.000814133
Ccnk	Ccnk	1.25109	11.5407	2.15e-10
Zfc3h1	Zfc3h1	1.25032	15.1042	1.11e-13
Btg3	Btg3	1.24986	4.19568	0.000895806
Rbm12	Rbm12	1.24831	5.76192	3.9209e-05
Rbm38	Rbm38	1.24657	6.39109	1.09562e-05
Il20rb	Il20rb	1.24572	1.96662	0.0544979
Has1	Has1	1.24507	2.08712	0.0440937
Fgl2	Fgl2	1.24405	6.10451	1.94446e-05
Zfp516	Zfp516	1.24171	11.1266	5.07e-10
Mycbpap	Mycbpap	1.24151	2.52907	0.0202276
Lats2	Lats2	1.24072	12.8652	1.33e-11
Tpm4	Tpm4	1.24024	7.95099	4.37e-07
Ranbp2	Ranbp2	1.23952	12.5119	2.77e-11
Ccdc102a	Ccdc102a	1.23697	5.75083	4.01142e-05
Gch1	Gch1	1.23554	3.01249	0.00836047
Hpgd	Hpgd	1.23305	1.9118	0.0596061
Unc45a	Unc45a	1.22982	12.5353	2.66e-11
4930558J18Rik	4930558J18Rik	1.22883	1.30448	0.16236
Eed	Eed	1.22788	12.0856	6.68e-11
Jun	Jun	1.22667	15.8943	2.02e-14
Plekhf1	Plekhf1	1.22604	3.61054	0.00269567
Gpr101	Gpr101	1.22549	2.26687	0.0322907
Gm7334	Gm7334	1.2249	4.13513	0.00100455
Prr5l	Prr5l	1.22477	4.6736	0.000353452
Frmd8	Frmd8	1.2242	13.5814	2.97e-12
1190002N15Rik	1190002N15Rik	1.221	12.4836	2.93e-11
4933432I09Rik	4933432I09Rik	1.22048	3.91951	0.00151992
Shc1	Shc1	1.21935	9.03488	4.55e-08
Tbc1d8b	Tbc1d8b	1.21893	6.03416	2.24657e-05
Cd44	Cd44	1.21892	5.60652	5.40325e-05
Kremen1	Kremen1	1.21753	7.09564	2.58259e-06
Noxred1	Noxred1	1.21478	4.84672	0.000247847
Tinf2	Tinf2	1.21436	6.29533	1.31923e-05
Guca1b	Guca1b	1.21397	2.65763	0.0160618
Bcor	Bcor	1.21159	15.7457	2.76e-14
Snora34	Snora34	1.21041	2.40563	0.0253959
Epor	Epor	1.21007	1.748	0.0792372
Vcl	Vcl	1.20994	6.22079	1.5376e-05
Ptrh1	Ptrh1	1.2094	3.85912	0.00168244
Gdap10	Gdap10	1.20912	7.20857	2.04218e-06
Gm1604b	Gm1604b	1.20676	2.87467	0.010817
Pcsk9	Pcsk9	1.20599	2.59448	0.0180394
Rasl11b	Rasl11b	1.20478	10.0535	5.23e-09
Pard6a	Pard6a	1.20312	12.9661	1.07e-11
Tagln2	Tagln2	1.20204	7.90208	4.85e-07
Gm19710	Gm19710	1.20082	6.84765	4.25295e-06
Cdc6	Cdc6	1.19794	4.47144	0.000524414
Rasl11a	Rasl11a	1.19674	7.93405	4.52e-07
Suv39h2	Suv39h2	1.19655	7.07391	2.70106e-06
Nfatc1	Nfatc1	1.19532	8.47603	1.46e-07
1810026B05Rik	1810026B05Rik	1.19489	12.884	1.28e-11
Mpp5	Mpp5	1.19425	7.14069	2.36442e-06
Lipg	Lipg	1.19183	3.23434	0.00547098
Gpr182	Gpr182	1.19112	2.46031	0.0230215
Tsc22d2	Tsc22d2	1.1911	5.81898	3.47567e-05
Rho	Rho	1.18977	3.37693	0.0041635
Lmbr1l	Lmbr1l	1.18938	7.57131	9.66e-07
Fndc9	Fndc9	1.18687	8.49381	1.41e-07
Taf7	Taf7	1.18529	7.94346	4.43e-07
Hpx	Hpx	1.18524	1.4395	0.131036
Cth	Cth	1.18445	4.36384	0.00064042
Snord16a	Snord16a	1.18257	2.20466	0.0360598
Ifi35	Ifi35	1.18207	2.11603	0.041969
Kitl	Kitl	1.18195	6.04575	2.20021e-05
4930523C07Rik	4930523C07Rik	1.18183	3.12311	0.00679071
Apol8	Apol8	1.18121	1.5527	0.108629
Plag1	Plag1	1.17702	2.92437	0.00984715
Gabrr2	Gabrr2	1.17683	1.89398	0.0615314
Gnrh1	Gnrh1	1.1765	2.07792	0.0447637
Cnn3	Cnn3	1.17563	7.67589	7.77e-07
Gm16853	Gm16853	1.17479	4.9485	0.000201445
Wdr90	Wdr90	1.17408	10.5783	1.72e-09
Sult2b1	Sult2b1	1.17206	2.91075	0.0100961
Onecut2	Onecut2	1.17167	2.83445	0.0116084
Ccdc147	Ccdc147	1.17165	1.38984	0.141351
Ptchd1	Ptchd1	1.17071	4.90669	0.000219532
Ddx3x	Ddx3x	1.16894	11.2116	4.25e-10
Arih1	Arih1	1.16872	13.8412	1.74e-12
Smarca5	Smarca5	1.16791	13.2367	6.15e-12
Gpr126	Gpr126	1.16666	4.79762	0.000272698
Tsc22d3	Tsc22d3	1.16656	10.7021	1.31e-09
Ccnyl1	Ccnyl1	1.16626	7.00922	3.09182e-06
Slc15a2	Slc15a2	1.1654	4.94817	0.000201445
Ctsk	Ctsk	1.16538	1.63021	0.0963091
Mylk3	Mylk3	1.16444	1.38708	0.142104
Cntf	Cntf	1.16432	3.29868	0.00485345
Tor1aip1	Tor1aip1	1.16324	10.7288	1.24e-09
Chrm2	Chrm2	1.1632	3.35097	0.0043966
Otud1	Otud1	1.1627	9.69651	1.11e-08
Cdc42ep1	Cdc42ep1	1.16124	4.19434	0.000897066
Plagl1	Plagl1	1.15939	7.25276	1.85926e-06
Eva1b	Eva1b	1.15669	2.86018	0.0110929
Zkscan5	Zkscan5	1.15435	2.83967	0.0115048
Snord45b	Snord45b	1.15241	2.01744	0.0498143
Katnbl1	Katnbl1	1.15197	5.33747	9.28942e-05
4930562F07Rik	4930562F07Rik	1.15001	2.49349	0.0216541
Kdm7a	Kdm7a	1.14933	7.61509	8.81e-07
Noxo1	Noxo1	1.14895	5.87621	3.10598e-05
Angpt1	Angpt1	1.14809	5.35034	9.03991e-05
Itga9	Itga9	1.146	3.47527	0.00346748
Dpp7	Dpp7	1.14368	8.93619	5.6e-08
Dlc1	Dlc1	1.13888	10.3447	2.79e-09
Megf10	Megf10	1.13865	4.85116	0.000245584
Dleu2	Dleu2	1.13797	4.00822	0.00128458
Slc24a4	Slc24a4	1.13692	4.22795	0.000840111
Egr3	Egr3	1.13601	5.13101	0.000140303
Gmeb2	Gmeb2	1.13573	9.53137	1.56e-08
Nlrc3	Nlrc3	1.13495	3.6375	0.00256743
Tnfrsf25	Tnfrsf25	1.13352	2.3907	0.0260835
Myc	Myc	1.13264	6.75901	5.11548e-06
Fnip1	Fnip1	1.13234	8.37112	1.82e-07
Plod2	Plod2	1.13136	11.0351	6.23e-10
Tsx	Tsx	1.12815	1.37299	0.145677
Pcgf5	Pcgf5	1.12441	3.32936	0.00458309
Nostrin	Nostrin	1.12347	1.47148	0.124821
Snord12	Snord12	1.12256	3.13343	0.00666703
Crkl	Crkl	1.12047	12.4801	2.94e-11
Rnd3	Rnd3	1.11916	7.32191	1.61119e-06
B3galt2	B3galt2	1.11862	4.78397	0.000280835
Pxn	Pxn	1.1183	12.8591	1.34e-11
Stat3	Stat3	1.11828	6.96257	3.38512e-06
5031426D15Rik	5031426D15Rik	1.11827	1.53189	0.112659
Plau	Plau	1.11447	1.87601	0.0632761
Anxa2	Anxa2	1.11445	4.07798	0.00112893
Chrnb1	Chrnb1	1.11443	3.43396	0.00376243
Hc	Hc	1.11358	1.40524	0.138041
Grk5	Grk5	1.10836	4.1246	0.00102669
Cdkn2b	Cdkn2b	1.10785	4.48403	0.000510373
Acpt	Acpt	1.10768	1.5671	0.10616
Renbp	Renbp	1.10638	5.72142	4.27349e-05
Sfn	Sfn	1.10613	5.1543	0.000134193
Mir1291	Mir1291	1.10317	2.29525	0.0307653
Rela	Rela	1.1026	5.13692	0.000138723
Tmem82	Tmem82	1.10089	1.67422	0.0895533
Ncf1	Ncf1	1.10056	1.46904	0.125309
Ang	Ang	1.09939	1.35648	0.149498
4930599N23Rik	4930599N23Rik	1.09883	4.51394	0.000481314
Myo15	Myo15	1.09769	1.58318	0.103351
Mir7115	Mir7115	1.09622	3.41179	0.00389533
Rassf3	Rassf3	1.09379	5.69922	4.45164e-05
Aqp9	Aqp9	1.09216	3.56392	0.00292314
Dennd4c	Dennd4c	1.09176	6.50389	8.68741e-06
Snora44	Snora44	1.09075	2.11775	0.0418439
4933405L10Rik	4933405L10Rik	1.09063	1.92709	0.0581596
D16Ertd472e	D16Ertd472e	1.0905	9.73488	1.02e-08
Usp38	Usp38	1.0897	6.96036	3.39603e-06
Srf	Srf	1.0895	8.67861	9.55e-08
Tmco5	Tmco5	1.08941	3.28679	0.00496461
Nfkbid	Nfkbid	1.08941	2.49471	0.0216215
Mob1a	Mob1a	1.08765	5.94669	2.6818e-05
Fezf2	Fezf2	1.08563	2.12136	0.0415927
Mtl5	Mtl5	1.08563	1.44786	0.129233
Trim59	Trim59	1.08406	4.56524	0.000436276
Ripk1	Ripk1	1.08383	6.88941	3.89788e-06
Cry1	Cry1	1.08355	9.40569	2.06e-08
2310014L17Rik	2310014L17Rik	1.0832	2.9374	0.00960349
Gli3	Gli3	1.08242	9.99265	5.92e-09
Hpgds	Hpgds	1.08136	2.19751	0.036533
Kcnj2	Kcnj2	1.08116	4.95183	0.000200324
Kdm3a	Kdm3a	1.08083	12.4742	2.96e-11
Ppargc1a	Ppargc1a	1.08048	4.16838	0.00094364
Ppp2r1b	Ppp2r1b	1.07747	9.54619	1.52e-08
Tmtc3	Tmtc3	1.07672	8.2901	2.12e-07
Ubald1	Ubald1	1.07668	5.43041	7.72296e-05
Mroh2a	Mroh2a	1.07663	6.15587	1.75079e-05
Pawr	Pawr	1.07254	4.08605	0.00111112
Jund	Jund	1.07248	4.66495	0.00035843
Tob2	Tob2	1.07029	8.34148	1.93e-07
Recql4	Recql4	1.06904	7.65066	8.17e-07
Arhgap17	Arhgap17	1.06888	8.7308	8.63e-08
Wbp5	Wbp5	1.06737	11.937	9.06e-11
Acot12	Acot12	1.06694	1.60683	0.0995619
Btg1	Btg1	1.06576	7.4082	1.34249e-06
Mir22hg	Mir22hg	1.0644	6.86634	4.08112e-06
Tex30	Tex30	1.06358	4.72852	0.000315548
Snora81	Snora81	1.06255	3.58136	0.00283325
Arhgap27	Arhgap27	1.06092	2.30204	0.0304087
Vwa5a	Vwa5a	1.06028	2.73512	0.0139046
Map3k5	Map3k5	1.05692	3.69447	0.00230852
Cdca4	Cdca4	1.0554	7.61377	8.81e-07
Jade1	Jade1	1.05512	5.85456	3.25117e-05
Ncapg2	Ncapg2	1.05445	5.51584	6.48063e-05
Rel	Rel	1.05395	4.04317	0.00120501
Pmepa1	Pmepa1	1.05381	4.323	0.00069559
Snord49b	Snord49b	1.05066	1.92142	0.0586635
Rbm7	Rbm7	1.05021	7.50583	1.10622e-06
Rgs4	Rgs4	1.04903	5.61976	5.26148e-05
Ankrd13c	Ankrd13c	1.04883	3.27679	0.00505209
Gadd45a	Gadd45a	1.04865	4.19184	0.000901485
Dennd2a	Dennd2a	1.04843	7.68115	7.71e-07
Tceal8	Tceal8	1.04811	6.38257	1.10487e-05
Atoh8	Atoh8	1.04746	1.78372	0.0743176
Ehd4	Ehd4	1.04711	5.03748	0.000169423
Fhdc1	Fhdc1	1.04701	4.05243	0.00118147
Yap1	Yap1	1.04664	10.1442	4.34e-09
Mtbp	Mtbp	1.04634	5.4634	7.22984e-05
Shc4	Shc4	1.04624	4.30478	0.000720974
Soat1	Soat1	1.04432	4.07689	0.00113025
Impact	Impact	1.04431	8.41777	1.64e-07
Shisa2	Shisa2	1.04359	3.23674	0.00544387
B630005N14Rik	B630005N14Rik	1.0411	10.708	1.3e-09
Tram2	Tram2	1.03581	3.41438	0.00387917
Hspb8	Hspb8	1.03551	5.41604	7.92379e-05
9430020K01Rik	9430020K01Rik	1.03536	8.75027	8.3e-08
Etv3	Etv3	1.03474	6.3353	1.21263e-05
Amd1	Amd1	1.03425	10.0286	5.47e-09
Amd2	Amd2	1.03416	10.0292	5.47e-09
Dnajc25	Dnajc25	1.03406	5.84685	3.30483e-05
Itgb8	Itgb8	1.03117	8.59175	1.14e-07
Hhip	Hhip	1.03095	3.57011	0.00288972
Zswim6	Zswim6	1.02798	7.05843	2.79221e-06
Ndel1	Ndel1	1.02694	11.4533	2.6e-10
Tirap	Tirap	1.0269	5.32953	9.43802e-05
5031414D18Rik	5031414D18Rik	1.02357	1.93674	0.0572094
Tle3	Tle3	1.02263	4.37352	0.000629637
Pmaip1	Pmaip1	1.02227	5.96706	2.58082e-05
Htr2b	Htr2b	1.02032	1.99166	0.0521509
Srrt	Srrt	1.01961	11.2859	3.65e-10
AK010878	AK010878	1.01933	3.67148	0.00241593
Bub1b	Bub1b	1.01916	2.49431	0.0216221
Ccnl1	Ccnl1	1.01847	11.2797	3.68e-10
Trim16	Trim16	1.01846	2.4134	0.0250132
Fastkd5	Fastkd5	1.01736	4.21815	0.000857091
Ythdc1	Ythdc1	1.01678	8.68217	9.5e-08
Slc25a3	Slc25a3	1.01484	7.42759	1.28926e-06
Aim1	Aim1	1.01359	1.45582	0.127881
Lrrk1	Lrrk1	1.01152	3.46582	0.00353508
Ikbke	Ikbke	1.01057	2.82767	0.0117412
Itgb4	Itgb4	1.00899	1.83667	0.0680222
Zbtb11	Zbtb11	1.00802	7.17475	2.19466e-06
Rnf122	Rnf122	1.00764	4.56694	0.000435405
Snord100	Snord100	1.00706	2.71536	0.014393
Snora64	Snora64	1.0063	3.47908	0.00344788
Ctnna1	Ctnna1	1.00534	5.41656	7.92379e-05
Snora61	Snora61	1.00464	2.28708	0.0311916
Pkn2	Pkn2	1.00207	6.53188	8.1858e-06

## Sheet: DE_Down_Q-V et al
name	description	log2FoldChange	pvalue	padj
Trim61	Trim61	-5.18394	1.33303	1
1700074H08Rik	1700074H08Rik	-4.57115	1.56578	1
1700110I01Rik	1700110I01Rik	-4.50636	1.54246	1
Txnip	Txnip	-3.27952	16.3596	7.25e-15
Gm15441	Gm15441	-3.17044	16.366	7.22e-15
Mir149	Mir149	-2.68607	1.85626	1
Nkx3-1	Nkx3-1	-2.40495	3.47704	0.00345983
Mir218-1	Mir218-1	-2.40277	1.92997	0.0578723
Actl10	Actl10	-2.25195	3.87867	0.00163171
Zkscan7	Zkscan7	-2.19055	14.0529	1.11e-12
Zkscan16	Zkscan16	-2.08227	14.0892	1.03e-12
Cdrt4	Cdrt4	-2.08192	2.23358	0.034089
Nodal	Nodal	-2.04311	1.45311	0.12829
Card6	Card6	-2.03397	3.15187	0.00644913
Zfp663	Zfp663	-2.02486	2.28625	0.0312287
Zfp872	Zfp872	-2.00014	2.97519	0.00893605
2900041M22Rik	2900041M22Rik	-1.99389	2.43805	0.0240038
Dact2	Dact2	-1.98553	19.6609	5.23e-18
Zfp759	Zfp759	-1.97177	10.2768	3.22e-09
Arhgap25	Arhgap25	-1.96443	1.86566	0.0645094
Zkscan4	Zkscan4	-1.95828	14.2651	7.01e-13
Hif3a	Hif3a	-1.93256	17.1281	1.39e-15
Rassf10	Rassf10	-1.87782	3.92298	0.00151109
Ptx4	Ptx4	-1.85321	1.92544	0.0582876
Pabpc5	Pabpc5	-1.84599	13.9382	1.41e-12
Csf2rb	Csf2rb	-1.82786	1.99993	0.0514516
Cecr6	Cecr6	-1.81739	17.1853	1.24e-15
Mir8092	Mir8092	-1.81453	1.79224	0.0732871
Gm15850	Gm15850	-1.81375	1.32508	0.157188
Gprin2	Gprin2	-1.81374	8.32214	1.99e-07
Ubxn10	Ubxn10	-1.80792	2.4768	0.0223406
Slc16a9	Slc16a9	-1.78589	5.81942	3.47567e-05
Erich5	Erich5	-1.77494	1.38169	0.143406
Htr4	Htr4	-1.74596	14.9711	1.48e-13
Zbtb8b	Zbtb8b	-1.73474	7.8171	5.81e-07
Col15a1	Col15a1	-1.72149	10.5345	1.88e-09
Lrrc32	Lrrc32	-1.71628	12.1792	5.52e-11
B3galt4	B3galt4	-1.69309	9.00181	4.85e-08
Amer3	Amer3	-1.67684	16.3931	6.85e-15
Trp53cor1	Trp53cor1	-1.67676	9.45096	1.86e-08
Zfp712	Zfp712	-1.66075	7.83803	5.56e-07
Smim5	Smim5	-1.63736	1.39068	0.141191
Zswim3	Zswim3	-1.62961	8.81603	7.22e-08
Senp8	Senp8	-1.62465	7.7238	7.04e-07
Map10	Map10	-1.61546	9.38598	2.15e-08
Zc3h6	Zc3h6	-1.60804	14.8547	1.91e-13
Sstr4	Sstr4	-1.60269	10.4063	2.44e-09
Six5	Six5	-1.59551	7.70284	7.37e-07
Cldn20	Cldn20	-1.58735	1.91815	0.0589805
Edar	Edar	-1.58076	1.78651	0.0739612
Npy5r	Npy5r	-1.57683	2.23756	0.0338608
Cilp	Cilp	-1.56634	1.44337	0.130294
Rimbp3	Rimbp3	-1.56197	5.16369	0.000131624
Arrdc3	Arrdc3	-1.56074	8.57679	1.18e-07
Zfp677	Zfp677	-1.55518	6.49014	8.93722e-06
Gpr1	Gpr1	-1.54201	1.73174	0.0812303
Oprm1	Oprm1	-1.53924	3.94332	0.00145638
Prr15l	Prr15l	-1.5334	1.37176	0.145953
Igdcc3	Igdcc3	-1.5327	10.1426	4.34e-09
Pars2	Pars2	-1.52916	9.18379	3.35e-08
Xkr7	Xkr7	-1.51869	6.32715	1.23175e-05
4930444F02Rik	4930444F02Rik	-1.51604	2.95133	0.00935125
Gja4	Gja4	-1.51373	4.68505	0.000345286
Mir9-1	Mir9-1	-1.51215	2.64163	0.0165263
Gm6756	Gm6756	-1.50899	1.79326	0.0731572
Kdm4d	Kdm4d	-1.50609	2.82954	0.0117071
Ccdc177	Ccdc177	-1.50577	12.0314	7.5e-11
D630032N06Rik	D630032N06Rik	-1.50502	1.33934	0.153686
Zfp786	Zfp786	-1.50306	12.7304	1.74e-11
Sox13	Sox13	-1.49013	6.23841	1.48323e-05
Zfp839	Zfp839	-1.48263	11.4234	2.75e-10
Lrtm2	Lrtm2	-1.47635	13.0894	8.37e-12
Oprd1	Oprd1	-1.47245	4.58302	0.000422409
Tnfrsf18	Tnfrsf18	-1.47245	4.6543	0.000365517
AA413626	AA413626	-1.47237	1.73173	0.0812303
Napsa	Napsa	-1.46958	2.49315	0.0216625
Elac1	Elac1	-1.46674	9.90683	7.14e-09
Tbc1d30	Tbc1d30	-1.46207	20.595	6.76e-19
6530411M01Rik	6530411M01Rik	-1.44917	2.7344	0.013912
Zfp72	Zfp72	-1.44799	6.13988	1.80836e-05
Adra2c	Adra2c	-1.44722	12.3589	3.8e-11
Agtr1a	Agtr1a	-1.44718	1.83177	0.068602
H6pd	H6pd	-1.43059	10.2857	3.18e-09
Zfp128	Zfp128	-1.42842	11.4382	2.68e-10
Slc16a14	Slc16a14	-1.42283	12.1279	6.09e-11
Zfp493	Zfp493	-1.42267	5.22563	0.000117016
Dcaf12l2	Dcaf12l2	-1.41794	5.52831	6.33738e-05
Zbtb3	Zbtb3	-1.41486	5.38746	8.40084e-05
Zfp455	Zfp455	-1.4145	6.14103	1.80626e-05
Zfp937	Zfp937	-1.39476	10.4733	2.14e-09
Cntnap5c	Cntnap5c	-1.38739	3.67495	0.00240157
Psd4	Psd4	-1.38657	1.65156	0.0925953
4933411K20Rik	4933411K20Rik	-1.38299	8.32518	1.98e-07
Fstl3	Fstl3	-1.38138	4.92189	0.000212651
Kl	Kl	-1.37094	2.83317	0.0116262
Nrarp	Nrarp	-1.36812	4.46059	0.00053619
A730046J19Rik	A730046J19Rik	-1.3676	1.64628	0.0935199
Ky	Ky	-1.35489	3.51734	0.00320877
Kcns2	Kcns2	-1.35308	10.4562	2.21e-09
Gtf2a1	Gtf2a1	-1.35165	11.3646	3.11e-10
AF529169	AF529169	-1.35144	5.38781	8.40084e-05
F630042J09Rik	F630042J09Rik	-1.34058	1.57934	0.104011
Tnfaip8l3	Tnfaip8l3	-1.33995	4.80078	0.000271
4930432K21Rik	4930432K21Rik	-1.33667	4.63578	0.000379575
Hnf1b	Hnf1b	-1.3362	1.63049	0.0962916
Chst12	Chst12	-1.33572	12.2717	4.53e-11
Zfp39	Zfp39	-1.33559	9.0046	4.84e-08
Oprl1	Oprl1	-1.33432	13.5616	3.07e-12
Slc16a6	Slc16a6	-1.33145	16.6392	3.93e-15
Wnt9b	Wnt9b	-1.33111	2.53013	0.0201949
9330133O14Rik	9330133O14Rik	-1.33087	6.69293	5.89424e-06
Sp6	Sp6	-1.33005	1.56703	0.10616
Tnfrsf1b	Tnfrsf1b	-1.32762	1.58672	0.102687
Fgf18	Fgf18	-1.32542	7.69496	7.49e-07
Thbd	Thbd	-1.31929	6.38497	1.1023e-05
Ccdc87	Ccdc87	-1.31714	5.05601	0.000163063
Pnma2	Pnma2	-1.31397	17.9537	2.36e-16
Myh6	Myh6	-1.31262	3.4501	0.00364733
Zfp518a	Zfp518a	-1.31229	10.0488	5.26e-09
Zbtb8a	Zbtb8a	-1.31079	8.02803	3.73e-07
Mir341	Mir341	-1.30914	3.08085	0.00732942
Kcnj12	Kcnj12	-1.30839	7.35388	1.50714e-06
Zfp799	Zfp799	-1.30818	15.6233	3.56e-14
Zfp174	Zfp174	-1.30804	12.2783	4.49e-11
4930578M01Rik	4930578M01Rik	-1.30611	3.8635	0.00166884
Zkscan8	Zkscan8	-1.30523	9.06746	4.25e-08
4933427E11Rik	4933427E11Rik	-1.30156	1.76711	0.0766158
Gm20735	Gm20735	-1.2988	3.50934	0.00325005
Gpr68	Gpr68	-1.29789	3.51109	0.003239
Tubb3	Tubb3	-1.29735	5.04543	0.00016653
Rhcg	Rhcg	-1.29447	1.3947	0.140359
Dbp	Dbp	-1.29133	3.42451	0.00381261
Synpo	Synpo	-1.28541	9.27248	2.76e-08
BC021891	BC021891	-1.28475	5.3726	8.66143e-05
Agrp	Agrp	-1.28397	1.71822	0.0830735
Itga4	Itga4	-1.28225	11.5617	2.05e-10
Nlrp6	Nlrp6	-1.28137	2.73492	0.0139046
LOC100503496	LOC100503496	-1.27979	12.8151	1.48e-11
Atp10b	Atp10b	-1.2775	2.83362	0.0116252
Gm4944	Gm4944	-1.27081	7.4746	1.1812e-06
Runx1t1	Runx1t1	-1.26939	8.33316	1.96e-07
Parp16	Parp16	-1.26847	7.66542	7.95e-07
H2-M10.2	H2-M10.2	-1.26672	1.75898	0.0776992
Rgs9bp	Rgs9bp	-1.26463	1.61246	0.0987837
Rslcan18	Rslcan18	-1.26385	3.21012	0.0057398
Zfp239	Zfp239	-1.26063	9.18326	3.35e-08
Tceanc	Tceanc	-1.25181	6.24882	1.4548e-05
Capns2	Capns2	-1.251	1.47827	0.123537
Sema4b	Sema4b	-1.25061	6.4524	9.62195e-06
B3gnt7	B3gnt7	-1.2495	6.91547	3.71776e-06
Ankrd34a	Ankrd34a	-1.24914	8.9371	5.6e-08
Plcxd3	Plcxd3	-1.24739	3.25519	0.00526767
Mir1188	Mir1188	-1.24652	3.82093	0.00181045
Adra1d	Adra1d	-1.24558	2.46425	0.0228681
Pdik1l	Pdik1l	-1.2451	12.6335	2.13e-11
Pcdh1	Pcdh1	-1.24207	7.7828	6.24e-07
Prlr	Prlr	-1.236	3.42372	0.00381731
5930430L01Rik	5930430L01Rik	-1.23464	3.52226	0.00317664
Cps1	Cps1	-1.22986	3.32643	0.00460735
Abcg1	Abcg1	-1.22907	5.0908	0.000152192
Erbb4	Erbb4	-1.22845	8.04604	3.59e-07
St3gal1	St3gal1	-1.22474	6.3761	1.11789e-05
Zfp94	Zfp94	-1.22391	4.51983	0.000475718
Drd5	Drd5	-1.22296	1.58924	0.102342
St6gal2	St6gal2	-1.22279	5.3485	9.06729e-05
Myh8	Myh8	-1.22258	1.87187	0.0637191
Gm9776	Gm9776	-1.22074	7.10604	2.52631e-06
Tmem231	Tmem231	-1.219	5.11251	0.000145422
Kcnk3	Kcnk3	-1.21821	7.33964	1.54985e-06
Nhs	Nhs	-1.21561	6.53712	8.1139e-06
Zfp661	Zfp661	-1.21464	6.99938	3.15678e-06
Zfp60	Zfp60	-1.21159	8.2047	2.55e-07
Gpr45	Gpr45	-1.21128	5.03035	0.000171469
Zbtb46	Zbtb46	-1.21057	11.8361	1.14e-10
Asb2	Asb2	-1.21012	2.11937	0.0417284
Grpr	Grpr	-1.20852	1.37466	0.145265
Mlh3	Mlh3	-1.20639	6.92385	3.65932e-06
Prrt3	Prrt3	-1.2062	10.9478	7.53e-10
Tspyl5	Tspyl5	-1.20427	12.5103	2.77e-11
Tmco6	Tmco6	-1.20348	9.01823	4.7e-08
Kbtbd11	Kbtbd11	-1.20298	12.2076	5.22e-11
Kcnk13	Kcnk13	-1.20117	2.4557	0.0232213
Cep57l1	Cep57l1	-1.19793	4.60074	0.000407091
Zfp964	Zfp964	-1.19379	4.24864	0.000804418
Ccdc160	Ccdc160	-1.1872	2.94126	0.00953737
Vipr1	Vipr1	-1.18548	3.4307	0.00377233
Gpr61	Gpr61	-1.18408	6.6955	5.86962e-06
Galnt12	Galnt12	-1.17841	1.55187	0.108762
Cxxc4	Cxxc4	-1.17766	4.94207	0.000203862
Ppp1r26	Ppp1r26	-1.1772	13.5662	3.06e-12
Btbd8	Btbd8	-1.17478	3.56551	0.00291786
Tfap2c	Tfap2c	-1.17147	2.97874	0.0088766
Oxsm	Oxsm	-1.17096	7.96143	4.29e-07
Kcnv1	Kcnv1	-1.17025	11.4062	2.84e-10
Gpr12	Gpr12	-1.1699	11.2923	3.61e-10
Mamstr	Mamstr	-1.16976	2.64436	0.0164364
Dsg2	Dsg2	-1.16955	2.03379	0.0482567
Zfp109	Zfp109	-1.16948	4.72975	0.000314971
Slc35d2	Slc35d2	-1.16903	1.59022	0.10227
Neb	Neb	-1.16682	3.79324	0.00190648
3110021A11Rik	3110021A11Rik	-1.16562	1.9065	0.060112
Prss57	Prss57	-1.16398	3.87344	0.00164663
Fam228b	Fam228b	-1.16361	5.84185	3.33383e-05
Zfp879	Zfp879	-1.16352	4.13943	0.000998737
Carf	Carf	-1.16152	9.85323	7.94e-09
Ptchd4	Ptchd4	-1.16032	4.57159	0.000431179
Wnt9a	Wnt9a	-1.15993	3.34428	0.00445174
Fam83b	Fam83b	-1.15877	1.4015	0.138811
Gprin3	Gprin3	-1.15635	5.7969	3.63708e-05
Slc37a1	Slc37a1	-1.15628	4.30341	0.000722635
Sytl5	Sytl5	-1.15615	2.704	0.0147088
C1qtnf1	C1qtnf1	-1.15594	4.37657	0.000626191
Gm20939	Gm20939	-1.15514	3.89085	0.0016019
Jrk	Jrk	-1.15494	4.56371	0.000437178
AI429214	AI429214	-1.15204	3.34624	0.0044369
Mir7044	Mir7044	-1.14988	1.33197	0.155393
Ikzf4	Ikzf4	-1.14932	8.45527	1.52e-07
Slitrk3	Slitrk3	-1.14881	10.4265	2.34e-09
Zfp3	Zfp3	-1.1471	7.13384	2.39267e-06
Nos3	Nos3	-1.14344	2.63473	0.0167614
Neurod1	Neurod1	-1.14281	4.819	0.000261739
Gad2	Gad2	-1.14189	2.2877	0.031158
Chrm1	Chrm1	-1.14133	2.59356	0.0180699
BC048403	BC048403	-1.13787	7.42874	1.28926e-06
Hook1	Hook1	-1.13724	8.48063	1.44e-07
Zfp14	Zfp14	-1.13351	5.67209	4.71982e-05
Igf1	Igf1	-1.13287	2.75851	0.0133288
Mtrf1	Mtrf1	-1.1309	5.636	5.0817e-05
Fam179a	Fam179a	-1.1308	2.45472	0.0232462
Zkscan2	Zkscan2	-1.1299	9.5616	1.47e-08
Cbfa2t3	Cbfa2t3	-1.12959	3.72619	0.00216512
Npy2r	Npy2r	-1.1261	5.65836	4.85208e-05
Osr1	Osr1	-1.12566	1.5612	0.107192
Oacyl	Oacyl	-1.12436	2.45087	0.0234068
Car7	Car7	-1.12332	2.07869	0.0447277
Them6	Them6	-1.12325	6.96742	3.35993e-06
Zfp658	Zfp658	-1.12228	6.59551	7.17746e-06
Pnpla3	Pnpla3	-1.122	6.53643	8.1139e-06
Klf10	Klf10	-1.122	9.81569	8.57e-09
Zfp341	Zfp341	-1.12172	9.89821	7.26e-09
AW011738	AW011738	-1.11985	3.89353	0.00159443
Hrh2	Hrh2	-1.11944	2.5258	0.0203723
4930429F24Rik	4930429F24Rik	-1.1174	1.66659	0.0904756
Wnt7a	Wnt7a	-1.11583	12.1681	5.61e-11
Zscan2	Zscan2	-1.11525	7.23845	1.91016e-06
S1pr5	S1pr5	-1.11522	2.01264	0.0502225
Nudt7	Nudt7	-1.11363	2.30805	0.0301009
Tmem239	Tmem239	-1.11066	2.6309	0.0168957
Dmrtc1a	Dmrtc1a	-1.10889	1.93078	0.0578296
Zfp827	Zfp827	-1.10803	6.2194	1.54017e-05
Tll2	Tll2	-1.10788	1.62696	0.096794
Mfsd9	Mfsd9	-1.10702	8.37031	1.82e-07
Ttc30b	Ttc30b	-1.1064	5.25405	0.000110436
Mkrn3	Mkrn3	-1.10572	9.01875	4.7e-08
Htr1f	Htr1f	-1.10311	1.85376	0.0659486
Tubb4a	Tubb4a	-1.10064	7.42459	1.29542e-06
Alyref2	Alyref2	-1.09977	5.01768	0.000175582
Zbtbd6	Zbtbd6	-1.09948	2.76612	0.013151
Zfp873	Zfp873	-1.09935	6.62045	6.84605e-06
Ifi203	Ifi203	-1.09877	5.18842	0.000125776
Lhx6	Lhx6	-1.09718	3.88943	0.00160357
Nlrx1	Nlrx1	-1.09674	4.65028	0.000368562
Dsp	Dsp	-1.09534	2.9653	0.0091053
Pth2r	Pth2r	-1.09321	1.63593	0.095235
Mas1	Mas1	-1.09316	2.18062	0.0375434
Bcdin3d	Bcdin3d	-1.0917	5.18158	0.000127184
Zfp456	Zfp456	-1.09104	1.59465	0.101612
Htr1a	Htr1a	-1.09082	4.58576	0.000420564
Pomgnt2	Pomgnt2	-1.08951	11.6258	1.79e-10
Zdhhc23	Zdhhc23	-1.08906	6.15851	1.74281e-05
9430083A17Rik	9430083A17Rik	-1.08654	3.65559	0.00247916
Rab40b	Rab40b	-1.0833	6.91105	3.74211e-06
Grb7	Grb7	-1.0832	1.64484	0.0937613
E130311K13Rik	E130311K13Rik	-1.08313	5.15755	0.000133346
Spink8	Spink8	-1.08181	1.34093	0.153429
Fam227a	Fam227a	-1.08173	6.71795	5.60311e-06
Rtn4r	Rtn4r	-1.08149	8.62385	1.07e-07
Adamts16	Adamts16	-1.08014	8.22155	2.46e-07
Harbi1	Harbi1	-1.07974	4.46722	0.000529042
1110032F04Rik	1110032F04Rik	-1.0785	9.1073	3.92e-08
Gm10560	Gm10560	-1.07652	2.42083	0.0246669
Tuba8	Tuba8	-1.07509	1.5103	0.117081
Ccdc183	Ccdc183	-1.07434	1.33948	0.153686
Rhobtb1	Rhobtb1	-1.07134	7.47187	1.18367e-06
Trpc7	Trpc7	-1.07108	2.60233	0.0178369
Zfp40	Zfp40	-1.06861	6.65268	6.41112e-06
Tmem194b	Tmem194b	-1.06798	4.92241	0.000212625
5830432E09Rik	5830432E09Rik	-1.06781	3.76666	0.00200621
Ccdc88b	Ccdc88b	-1.0677	2.79067	0.0125822
Lzts1	Lzts1	-1.06762	4.11777	0.00104213
Cd46	Cd46	-1.06709	4.53018	0.000466713
Esr1	Esr1	-1.06697	3.268	0.00513776
Gm10584	Gm10584	-1.06654	2.64554	0.0164204
Adra1b	Adra1b	-1.06578	1.97207	0.0539488
Dclk3	Dclk3	-1.06576	6.46383	9.44864e-06
Htr6	Htr6	-1.06489	6.38644	1.10207e-05
Gfra2	Gfra2	-1.0642	6.98681	3.22518e-06
Tiam2	Tiam2	-1.06356	3.203	0.00582495
Lingo3	Lingo3	-1.06229	6.89386	3.87913e-06
Zfp213	Zfp213	-1.06199	7.24698	1.87672e-06
Vstm4	Vstm4	-1.06175	2.0283	0.0487796
Atp2b2	Atp2b2	-1.06103	6.95829	3.40597e-06
Rwdd3	Rwdd3	-1.06001	3.77856	0.00196232
Rnf165	Rnf165	-1.05999	4.97134	0.000192625
Trmt1l	Trmt1l	-1.05949	7.75393	6.63e-07
AK129341	AK129341	-1.05627	3.56097	0.00293725
Zfp273	Zfp273	-1.05576	5.81232	3.52458e-05
Ficd	Ficd	-1.0548	4.37121	0.000631872
Gm9866	Gm9866	-1.05071	1.3208	0.158244
Dnajc28	Dnajc28	-1.04895	3.5407	0.00306004
Znrd1as	Znrd1as	-1.0488	3.19757	0.00588196
Mesp2	Mesp2	-1.04865	1.65573	0.0920987
Slc32a1	Slc32a1	-1.0448	2.76553	0.0131588
1700052K11Rik	1700052K11Rik	-1.04367	5.0203	0.000174719
St6galnac5	St6galnac5	-1.04238	6.16666	1.71553e-05
Gjb3	Gjb3	-1.041	1.33432	0.155035
Sstr3	Sstr3	-1.04074	2.55868	0.0192238
Grin2d	Grin2d	-1.03978	3.49385	0.00335127
4931414P19Rik	4931414P19Rik	-1.03965	4.38186	0.000620411
Zfp113	Zfp113	-1.03962	8.33965	1.94e-07
Zfp763	Zfp763	-1.03931	7.13401	2.39267e-06
Notum	Notum	-1.03928	1.33622	0.154553
Gm266	Gm266	-1.03824	1.8162	0.0703054
Tspyl3	Tspyl3	-1.03731	9.90904	7.13e-09
Thnsl1	Thnsl1	-1.0372	9.56324	1.47e-08
Tgfbr3l	Tgfbr3l	-1.03583	2.56889	0.0188711
B4galnt3	B4galnt3	-1.03519	1.84718	0.0667305
Kcnc2	Kcnc2	-1.03486	3.64765	0.00251815
Zfp953	Zfp953	-1.03294	1.77056	0.076193
Dguok	Dguok	-1.03151	5.05396	0.000163652
Radil	Radil	-1.03139	8.88494	6.23e-08
Gdf10	Gdf10	-1.03056	7.48385	1.15874e-06
Pcyox1l	Pcyox1l	-1.03039	10.0924	4.81e-09
Ap5b1	Ap5b1	-1.0299	5.43526	7.64673e-05
Mycn	Mycn	-1.0297	3.60453	0.00272111
Zfp941	Zfp941	-1.02968	3.4905	0.0033709
Magee2	Magee2	-1.02963	3.19703	0.00588605
Gpr139	Gpr139	-1.02948	3.07428	0.00740762
Abcb9	Abcb9	-1.02891	9.6998	1.1e-08
Kcns3	Kcns3	-1.02724	1.89166	0.0617729
Thrsp	Thrsp	-1.02644	2.19199	0.0369237
Aldh1b1	Aldh1b1	-1.02215	3.80743	0.00186093
Nefh	Nefh	-1.02141	4.4067	0.000593325
Pdgfrb	Pdgfrb	-1.01945	5.80751	3.55902e-05
Jakmip3	Jakmip3	-1.01714	10.5157	1.96e-09
Zdhhc22	Zdhhc22	-1.01524	4.8212	0.000260682
Zfp82	Zfp82	-1.01472	3.75583	0.0020462
Cr2	Cr2	-1.01372	4.87216	0.000236202
Dusp7	Dusp7	-1.01368	7.49595	1.12928e-06
Pigw	Pigw	-1.01302	6.09496	1.98473e-05
Zmat1	Zmat1	-1.01234	3.21113	0.00573544
Tdrd5	Tdrd5	-1.01217	3.74738	0.00208059
Larp6	Larp6	-1.01178	7.75114	6.65e-07
Zfp41	Zfp41	-1.01107	7.24748	1.87672e-06
Wnt1	Wnt1	-1.01043	1.34587	0.152164
Ccdc51	Ccdc51	-1.00872	4.35022	0.000658497
Rhov	Rhov	-1.00835	7.96948	4.23e-07
Prrx2	Prrx2	-1.00795	2.23078	0.0342811
Mterf1b	Mterf1b	-1.00642	1.58524	0.102929
Zfp707	Zfp707	-1.00636	7.13203	2.39801e-06
Rnf152	Rnf152	-1.00485	2.34768	0.028164
2900005J15Rik	2900005J15Rik	-1.00415	1.94501	0.056429
4921507P07Rik	4921507P07Rik	-1.00294	2.59262	0.0180937
Gm16938	Gm16938	-1.00141	2.16303	0.0387274
Palm3	Palm3	-1.00035	5.54518	6.11934e-05
