# Supplementary material for: The Perils of Navigating Activity-Dependent Alternative Splicing of Neurexins
Source: Front Mol Neurosci. 2021 Mar 9;14:659681. doi: 10.3389/fnmol.2021.659681 (PMC7985251; doi:10.3389/fnmol.2021.659681)
Supplement: Supplementary Table 3 — List of GSEA genes of GO category: regulation of RNA splicing from Quesnel-Vallieres et al. (2016) datasets. [file Table_3.XLSX]

## Sheet: GO_REGULATION_OF_RNA_SPLICING
NAME	SYMBOL	TITLE	RANK IN GENE LIST	RANK METRIC SCORE	RUNNING ES	CORE ENRICHMENT
row_0	Ptbp1	Ptbp1	956	2.34218	0.0197121	Yes
row_1	Mbnl2	Mbnl2	1466	1.61494	0.0402007	Yes
row_2	Gm10094	Gm10094	1639	1.44718	0.0716109	Yes
row_3	Esrp2	Esrp2	1793	1.33934	0.100965	Yes
row_4	Rbm38	Rbm38	1932	1.24625	0.128479	Yes
row_5	Ythdc1	Ythdc1	2495	1.01677	0.130285	Yes
row_6	Cdk12	Cdk12	2659	0.948799	0.148571	Yes
row_7	Ern1	Ern1	2885	0.868128	0.161817	Yes
row_8	Rbm4	Rbm4	2965	0.842488	0.181074	Yes
row_9	Ahnak	Ahnak	3002	0.830527	0.20198	Yes
row_10	Mbnl1	Mbnl1	3191	0.775867	0.214421	Yes
row_11	Srsf6	Srsf6	3227	0.766187	0.233625	Yes
row_12	Tra2b	Tra2b	3440	0.70992	0.243172	Yes
row_13	Hnrnpf	Hnrnpf	3592	0.67533	0.254581	Yes
row_14	Pqbp1	Pqbp1	3606	0.6731	0.272267	Yes
row_15	Srsf3	Srsf3	3609	0.672606	0.290446	Yes
row_16	Esrp1	Esrp1	3868	0.621562	0.295479	Yes
row_17	Hnrnph1	Hnrnph1	3892	0.617133	0.311186	Yes
row_18	Jmjd6	Jmjd6	3922	0.613128	0.326509	Yes
row_19	Hnrnpa2b1	Hnrnpa2b1	4110	0.572898	0.333482	Yes
row_20	Magoh	Magoh	4133	0.56864	0.347918	Yes
row_21	Thrap3	Thrap3	4262	0.54741	0.356908	Yes
row_22	Srrm4	Srrm4	4306	0.538932	0.369572	Yes
row_23	Snw1	Snw1	4426	0.522082	0.378288	Yes
row_24	Srsf2	Srsf2	4454	0.517427	0.391103	Yes
row_25	Slc39a5	Slc39a5	4479	0.514826	0.403985	Yes
row_26	Sf3b4	Sf3b4	4652	0.492354	0.409459	Yes
row_27	Dyrk1a	Dyrk1a	4974	0.45237	0.407003	Yes
row_28	Clk3	Clk3	5074	0.440427	0.41442	Yes
row_29	Srsf10	Srsf10	5197	0.424309	0.420342	Yes
row_30	Rbm20	Rbm20	5221	0.421525	0.430736	Yes
row_31	Ddx5	Ddx5	5481	0.391054	0.429462	Yes
row_32	Rps13	Rps13	5603	0.37777	0.434166	Yes
row_33	Rbm42	Rbm42	5747	0.36362	0.437475	Yes
row_34	Srsf7	Srsf7	6002	0.340056	0.435046	Yes
row_35	Clk1	Clk1	6062	0.333928	0.441406	Yes
row_36	Rbmx	Rbmx	6245	0.318485	0.441698	Yes
row_37	Acin1	Acin1	6342	0.31154	0.445751	Yes
row_38	Son	Son	6496	0.298403	0.44683	Yes
row_39	Snrnp70	Snrnp70	6581	0.29039	0.45086	Yes
row_40	Rps26	Rps26	6600	0.289225	0.457889	Yes
row_41	Clk4	Clk4	6700	0.28022	0.460954	Yes
row_42	Hnrnpk	Hnrnpk	6945	0.259323	0.456791	Yes
row_43	Akt2	Akt2	7079	0.247401	0.457402	Yes
row_44	U2af2	U2af2	7283	0.231037	0.454354	Yes
row_45	Tmbim6	Tmbim6	7367	0.223573	0.456615	Yes
row_46	C1qbp	C1qbp	7405	0.220574	0.460907	Yes
row_47	Fmr1	Fmr1	7432	0.217893	0.465632	Yes
row_48	Hspa8	Hspa8	7450	0.216395	0.470729	Yes
row_49	Cwc22	Cwc22	7937	0.183401	0.453388	No
row_50	Srsf9	Srsf9	7969	0.180657	0.456872	No
row_51	Srpk2	Srpk2	8268	0.159394	0.447514	No
row_52	Srsf4	Srsf4	8389	0.151945	0.44613	No
row_53	Rbm8a	Rbm8a	8663	0.135177	0.437263	No
row_54	Rbm22	Rbm22	8671	0.134842	0.440604	No
row_55	Rbm15b	Rbm15b	8877	0.121009	0.434475	No
row_56	Ccdc55	Ccdc55	9213	0.0988855	0.421775	No
row_57	Rbm10	Rbm10	9675	0.0716819	0.402548	No
row_58	Rnps1	Rnps1	9988	0.0632342	0.389935	No
row_59	Clk2	Clk2	10227	0.0495442	0.380349	No
row_60	Sf3a1	Sf3a1	10744	0.0214012	0.357231	No
row_61	Hmx2	Hmx2	11180	-0.00420267	0.337365	No
row_62	Sfswap	Sfswap	11318	-0.0101889	0.331349	No
row_63	Srpk1	Srpk1	11501	-0.0217973	0.323582	No
row_64	Prpf19	Prpf19	11620	-0.0291563	0.318954	No
row_65	Brdt	Brdt	11710	-0.0354071	0.315828	No
row_66	Hnrnpl	Hnrnpl	11964	-0.0531884	0.305652	No
row_67	Ptbp2	Ptbp2	12410	-0.0806364	0.287404	No
row_68	Wtap	Wtap	13108	-0.124427	0.25877	No
row_69	Rbm5	Rbm5	13628	-0.156471	0.239182	No
row_70	Pik3r1	Pik3r1	14274	-0.200911	0.215014	No
row_71	Rbfox2	Rbfox2	14846	-0.240173	0.195312	No
row_72	Celf3	Celf3	14906	-0.244084	0.199232	No
row_73	Setx	Setx	15805	-0.310501	0.166421	No
row_74	Fastk	Fastk	15844	-0.31394	0.173203	No
row_75	Celf4	Celf4	15897	-0.31779	0.179447	No
row_76	Polr2a	Polr2a	16554	-0.370331	0.159376	No
row_77	Mbnl3	Mbnl3	16803	-0.392725	0.158653	No
row_78	Rbfox1	Rbfox1	17203	-0.428141	0.151957	No
row_79	Uhmk1	Uhmk1	17955	-0.508507	0.131276	No
row_80	Tia1	Tia1	19437	-0.745856	0.0835124	No
row_81	Rbm11	Rbm11	20330	-0.999076	0.0696807	No
row_82	Myod1	Myod1	21612	#NAME?	0.0111153	No
