# Supplementary material for: The Perils of Navigating Activity-Dependent Alternative Splicing of Neurexins
Source: Front Mol Neurosci. 2021 Mar 9;14:659681. doi: 10.3389/fnmol.2021.659681 (PMC7985251; doi:10.3389/fnmol.2021.659681)
Supplement: Supplementary Table 4 — List of GSEA genes of GO category: regulation of neuron apoptosis process from Quesnel-Vallieres et al. (2016) datasets. [file Table_4.XLSX]

## Sheet: GO_REGULATION_OF_NEURON_APOPTOT
NAME	SYMBOL	TITLE	RANK IN GENE LIST	RANK METRIC SCORE	RUNNING ES	CORE ENRICHMENT
row_0	Foxb1	Foxb1	198	Infinity	-0.0090261	Yes
row_1	Ccl12	Ccl12	483	Infinity	-0.0220205	Yes
row_2	Mtnr1b	Mtnr1b	579	Infinity	-0.0262939	Yes
row_3	Nr4a2	Nr4a2	721	3.44971	0.00518495	Yes
row_4	Isl1	Isl1	757	3.09323	0.0376296	Yes
row_5	Bdnf	Bdnf	937	2.40059	0.0558031	Yes
row_6	Nr4a3	Nr4a3	963	2.32511	0.0802515	Yes
row_7	Six1	Six1	1013	2.19165	0.102123	Yes
row_8	Hmox1	Hmox1	1270	1.77297	0.109833	Yes
row_9	Gfral	Gfral	1282	1.75068	0.128602	Yes
row_10	Clcf1	Clcf1	1320	1.70195	0.145635	Yes
row_11	Adam8	Adam8	1433	1.6319	0.158436	Yes
row_12	Esr2	Esr2	1435	1.63033	0.176341	Yes
row_13	Btg2	Btg2	1582	1.49511	0.186067	Yes
row_14	Mcl1	Mcl1	1594	1.48497	0.201911	Yes
row_15	Six4	Six4	1655	1.43183	0.214908	Yes
row_16	Itga1	Itga1	1805	1.33136	0.222692	Yes
row_17	Egln3	Egln3	1819	1.32015	0.236629	Yes
row_18	Jun	Jun	1965	1.22666	0.243445	Yes
row_19	Epor	Epor	1996	1.2099	0.255383	Yes
row_20	Pcsk9	Pcsk9	2004	1.20501	0.268328	Yes
row_21	Cntf	Cntf	2079	1.16528	0.277745	Yes
row_22	Angpt1	Angpt1	2101	1.148	0.289416	Yes
row_23	Pou4f1	Pou4f1	2106	1.14469	0.301836	Yes
row_24	Ppargc1a	Ppargc1a	2267	1.0805	0.306351	Yes
row_25	Pawr	Pawr	2284	1.07312	0.317429	Yes
row_26	Tfap2b	Tfap2b	2399	1.04239	0.323646	Yes
row_27	En1	En1	2536	0.996008	0.328338	Yes
row_28	Cebpb	Cebpb	2573	0.991351	0.337592	Yes
row_29	Atf4	Atf4	2605	0.969763	0.34684	Yes
row_30	Gclc	Gclc	2626	0.960261	0.356491	Yes
row_31	Gdnf	Gdnf	2942	0.849115	0.351306	Yes
row_32	Ager	Ager	2953	0.845223	0.360151	Yes
row_33	Fasl	Fasl	3056	0.814669	0.364415	Yes
row_34	Cited1	Cited1	3100	0.80314	0.371274	Yes
row_35	Egln2	Egln2	3190	0.777207	0.375725	Yes
row_36	Braf	Braf	3333	0.738049	0.3773	Yes
row_37	Gata3	Gata3	3364	0.729692	0.38395	Yes
row_38	C5ar1	C5ar1	3456	0.705668	0.387521	Yes
row_39	Hdac4	Hdac4	3581	0.677606	0.389261	Yes
row_40	Xrcc2	Xrcc2	4031	0.592517	0.375067	Yes
row_41	Jak2	Jak2	4054	0.585462	0.380498	Yes
row_42	Gdf5	Gdf5	4200	0.557315	0.379944	Yes
row_43	Rock1	Rock1	4228	0.553366	0.384792	Yes
row_44	F2r	F2r	4231	0.552492	0.390783	Yes
row_45	Hipk2	Hipk2	4370	0.53068	0.390259	Yes
row_46	Fgf8	Fgf8	4462	0.516693	0.391749	Yes
row_47	Ntrk2	Ntrk2	4506	0.511953	0.395402	Yes
row_48	Nefl	Nefl	4545	0.505772	0.399218	Yes
row_49	Gpx1	Gpx1	4654	0.492088	0.399653	Yes
row_50	Mdk	Mdk	5072	0.440695	0.385264	No
row_51	Apoe	Apoe	5133	0.433198	0.387265	No
row_52	Tgfb2	Tgfb2	5151	0.431382	0.391231	No
row_53	Akt1s1	Akt1s1	5405	0.3997	0.383958	No
row_54	Gclm	Gclm	5623	0.375198	0.378076	No
row_55	Pin1	Pin1	5693	0.369267	0.378958	No
row_56	Axl	Axl	5735	0.364466	0.38108	No
row_57	En2	En2	5757	0.362348	0.3841	No
row_58	Alkbh1	Alkbh1	5770	0.360761	0.387519	No
row_59	Ppt1	Ppt1	5993	0.340919	0.381029	No
row_60	Ctnnb1	Ctnnb1	6173	0.324086	0.376338	No
row_61	Ilk	Ilk	6331	0.312223	0.372532	No
row_62	Trp53	Trp53	6334	0.311954	0.375875	No
row_63	Star	Star	6521	0.296387	0.370555	No
row_64	Sod1	Sod1	6799	0.272412	0.360774	No
row_65	Cdc34	Cdc34	6840	0.268508	0.361884	No
row_66	Bax	Bax	6854	0.267099	0.364226	No
row_67	Trp63	Trp63	7280	0.231229	0.347161	No
row_68	Nono	Nono	7358	0.223888	0.346073	No
row_69	Nf1	Nf1	7440	0.216947	0.344725	No
row_70	Prdx2	Prdx2	7520	0.211383	0.343407	No
row_71	Cpeb4	Cpeb4	7589	0.207254	0.342551	No
row_72	Psen1	Psen1	7781	0.193886	0.335873	No
row_73	Pink1	Pink1	7832	0.190878	0.335668	No
row_74	Bhlhb9	Bhlhb9	7843	0.190023	0.337299	No
row_75	Casp3	Casp3	8018	0.177062	0.331219	No
row_76	Bcl2l11	Bcl2l11	8091	0.17137	0.329784	No
row_77	Cln3	Cln3	8125	0.169431	0.330127	No
row_78	Srpk2	Srpk2	8268	0.159394	0.32533	No
row_79	Mef2c	Mef2c	8320	0.15616	0.324696	No
row_80	Kras	Kras	8444	0.148434	0.320655	No
row_81	Park2	Park2	8492	0.144419	0.320077	No
row_82	Rasa1	Rasa1	8499	0.143269	0.321377	No
row_83	Gpi1	Gpi1	8796	0.126729	0.309114	No
row_84	Pik3ca	Pik3ca	9054	0.109552	0.298462	No
row_85	Hsp90ab1	Hsp90ab1	9238	0.0971101	0.291087	No
row_86	Tfap2a	Tfap2a	9343	0.0901286	0.287281	No
row_87	Nqo1	Nqo1	9628	0.074558	0.274997	No
row_88	Vegfb	Vegfb	9704	0.069643	0.272304	No
row_89	Tgfb3	Tgfb3	9964	0.0648447	0.261067	No
row_90	Prkci	Prkci	10232	0.0492102	0.249288	No
row_91	Map3k11	Map3k11	10234	0.0491508	0.249784	No
row_92	Foxo3	Foxo3	10278	0.0469169	0.248316	No
row_93	G6pdx	G6pdx	10379	0.040707	0.24415	No
row_94	Rapsn	Rapsn	10670	0.0258401	0.231053	No
row_95	Aifm1	Aifm1	10818	0.0180356	0.224469	No
row_96	Ddit3	Ddit3	10871	0.014308	0.222227	No
row_97	Cntfr	Cntfr	10935	0.0101461	0.219432	No
row_98	Park7	Park7	11148	-0.00341979	0.209687	No
row_99	Lig4	Lig4	11150	-0.00355658	0.20968	No
row_100	Fyn	Fyn	11301	-0.00904568	0.202858	No
row_101	Hyou1	Hyou1	11373	-0.0139323	0.199736	No
row_102	Hif1a	Hif1a	11394	-0.0156795	0.198986	No
row_103	Tox3	Tox3	11407	-0.01634	0.198612	No
row_104	Grid2	Grid2	11430	-0.0178581	0.197793	No
row_105	Adnp	Adnp	11464	-0.0193279	0.196483	No
row_106	Aars	Aars	11475	-0.0199323	0.196241	No
row_107	Lgmn	Lgmn	11561	-0.0253294	0.192598	No
row_108	Atm	Atm	11642	-0.030288	0.18924	No
row_109	Fbxw7	Fbxw7	11778	-0.0400897	0.183452	No
row_110	Oxr1	Oxr1	11841	-0.0442891	0.181079	No
row_111	Dnajc5	Dnajc5	11865	-0.0461566	0.180526	No
row_112	Casp2	Casp2	12035	-0.0584351	0.173372	No
row_113	Kdm2b	Kdm2b	12050	-0.0593578	0.173379	No
row_114	Kif14	Kif14	12110	-0.0633143	0.171354	No
row_115	Map3k12	Map3k12	12200	-0.0688375	0.168005	No
row_116	Ube2m	Ube2m	12329	-0.0760505	0.162936	No
row_117	Lrp1	Lrp1	12536	-0.0881873	0.154402	No
row_118	Bcl2	Bcl2	12549	-0.08878	0.154826	No
row_119	Itsn1	Itsn1	12842	-0.106541	0.142525	No
row_120	Cdk5	Cdk5	12981	-0.116041	0.137436	No
row_121	Erbb3	Erbb3	13029	-0.119321	0.136581	No
row_122	Unc5b	Unc5b	13041	-0.120369	0.137399	No
row_123	Sod2	Sod2	13091	-0.123412	0.136496	No
row_124	Map2k4	Map2k4	13188	-0.130031	0.133498	No
row_125	Set	Set	13195	-0.130433	0.134658	No
row_126	Snca	Snca	13255	-0.133529	0.133406	No
row_127	Atf2	Atf2	13278	-0.134983	0.133877	No
row_128	Ube2v2	Ube2v2	13607	-0.155083	0.12045	No
row_129	Hras	Hras	13629	-0.156598	0.121205	No
row_130	Trim2	Trim2	13703	-0.161903	0.119619	No
row_131	Crlf1	Crlf1	13871	-0.172925	0.113818	No
row_132	Coro1a	Coro1a	13931	-0.177432	0.113049	No
row_133	Tfap2d	Tfap2d	14217	-0.196882	0.102066	No
row_134	Gsk3b	Gsk3b	14224	-0.197423	0.103963	No
row_135	Tyro3	Tyro3	14293	-0.202083	0.103051	No
row_136	Grik5	Grik5	14615	-0.224106	0.0907066	No
row_137	Grin1	Grin1	14628	-0.2253	0.0926337	No
row_138	Nae1	Nae1	14712	-0.230951	0.0913469	No
row_139	Sigmar1	Sigmar1	14771	-0.235303	0.0912615	No
row_140	Pcp4	Pcp4	14805	-0.237871	0.092358	No
row_141	Ngf	Ngf	14928	-0.245175	0.0894283	No
row_142	Grik2	Grik2	14934	-0.24547	0.0919005	No
row_143	Map2k7	Map2k7	14951	-0.246859	0.0938804	No
row_144	Trp73	Trp73	15091	-0.25628	0.0902885	No
row_145	Ascl1	Ascl1	15337	-0.275223	0.0820141	No
row_146	Wfs1	Wfs1	15476	-0.28593	0.0787948	No
row_147	Stxbp1	Stxbp1	15568	-0.292858	0.0778205	No
row_148	Ambra1	Ambra1	15585	-0.294073	0.0803202	No
row_149	Pak3	Pak3	15608	-0.295609	0.0825601	No
row_150	Prkcg	Prkcg	15736	-0.305127	0.0800597	No
row_151	Mecp2	Mecp2	15773	-0.307712	0.0817868	No
row_152	Ntrk1	Ntrk1	16343	-0.353087	0.0594196	No
row_153	Agap2	Agap2	16361	-0.354407	0.0625376	No
row_154	Chl1	Chl1	16513	-0.367286	0.0596143	No
row_155	Sncb	Sncb	16544	-0.369567	0.0622993	No
row_156	Syngap1	Syngap1	16628	-0.376546	0.0626156	No
row_157	Gabra5	Gabra5	16760	-0.388463	0.0608484	No
row_158	Gabrb3	Gabrb3	17020	-0.411341	0.0534267	No
row_159	Fam134b	Fam134b	17271	-0.435333	0.0466846	No
row_160	Epha7	Epha7	17445	-0.453266	0.0436929	No
row_161	Cacna1a	Cacna1a	17479	-0.456139	0.0471927	No
row_162	Stambp	Stambp	17709	-0.482239	0.0419361	No
row_163	Naip2	Naip2	17871	-0.500242	0.0400153	No
row_164	Ngfr	Ngfr	17988	-0.511664	0.0402967	No
row_165	Ntf3	Ntf3	18093	-0.52607	0.0412905	No
row_166	Ndnf	Ndnf	18189	-0.539511	0.0428475	No
row_167	Bcl2l1	Bcl2l1	18278	-0.551797	0.0448628	No
row_168	Dlx1	Dlx1	18304	-0.554097	0.0498105	No
row_169	Msh2	Msh2	18436	-0.569893	0.0500409	No
row_170	Faim2	Faim2	18450	-0.573339	0.0557541	No
row_171	Kcnb1	Kcnb1	18485	-0.578067	0.0605504	No
row_172	Ntf5	Ntf5	18753	-0.613277	0.0549832	No
row_173	Ptk2b	Ptk2b	18919	-0.638506	0.0544003	No
row_174	Cdk5r1	Cdk5r1	19445	-0.747527	0.0384065	No
row_175	Vstm2l	Vstm2l	19456	-0.751138	0.0462159	No
row_176	Bbc3	Bbc3	19543	-0.772797	0.0507569	No
row_177	Gabrb2	Gabrb2	19545	-0.773169	0.0592242	No
row_178	Casp9	Casp9	19587	-0.782105	0.0659441	No
row_179	Nrp1	Nrp1	19615	-0.788199	0.0733772	No
row_180	Grm4	Grm4	19674	-0.801575	0.0795271	No
row_181	Barhl1	Barhl1	19790	-0.838373	0.083452	No
row_182	Esr1	Esr1	20462	-1.06619	0.0642303	No
