# Supplementary material for: The Perils of Navigating Activity-Dependent Alternative Splicing of Neurexins
Source: Front Mol Neurosci. 2021 Mar 9;14:659681. doi: 10.3389/fnmol.2021.659681 (PMC7985251; doi:10.3389/fnmol.2021.659681)
Supplement: Supplementary Table 5 — List of differentially expressed (DE) genes with up and down regulated genes from Ataman et al. (2016) datasets. [file Table_5.XLSX]

## Sheet: DE_Ataman et al
name	description	log2FoldChange	pvalue	padj
0610005C13Rik	0610005C13Rik	-0.676402	0.323589	0.513439
0610007P14Rik	0610007P14Rik	0.310256	0.0533147	0.143223
0610009B22Rik	0610009B22Rik	-1.81765	1.96664e-11	8.27398e-10
0610009L18Rik	0610009L18Rik	-0.481432	0.267457	0.452202
0610009O20Rik	0610009O20Rik	-0.501391	0.00668465	0.0283106
0610010B08Rik	0610010B08Rik	-1.37537	0.782271	1
0610010F05Rik	0610010F05Rik	-0.237126	0.109291	0.244468
0610010K14Rik	0610010K14Rik	-0.184031	0.334557	0.524952
0610011F06Rik	0610011F06Rik	-0.324484	0.187603	0.35922
0610012G03Rik	0610012G03Rik	0.424476	0.0149558	0.0533656
0610030E20Rik	0610030E20Rik	-0.0928419	0.631422	0.781259
0610031J06Rik	0610031J06Rik	0.291156	0.130964	0.277875
0610031O16Rik	0610031O16Rik	-0.0157976	0.997459	1
0610037L13Rik	0610037L13Rik	0.167521	0.419143	0.607205
0610038B21Rik	0610038B21Rik	-0.276674	0.731663	0.851025
0610039K10Rik	0610039K10Rik	0.956508	0.0460009	0.128118
0610040B10Rik	0610040B10Rik	-1.67463	0.0239445	0.077262
0610040F04Rik	0610040F04Rik	-0.174484	0.762339	0.869411
0610040J01Rik	0610040J01Rik	-1.19576	0.0790557	0.192241
0610043K17Rik	0610043K17Rik	0.264588	0.735894	0.853663
1010001N08Rik	1010001N08Rik	2.91624	0.468444	1
1110001J03Rik	1110001J03Rik	0.18248	0.453656	0.639255
1110002L01Rik	1110002L01Rik	-0.0199791	0.894833	0.94572
1110004E09Rik	1110004E09Rik	-0.318189	0.172684	0.339194
1110004F10Rik	1110004F10Rik	-0.190716	0.226655	0.407657
1110006O24Rik	1110006O24Rik	-0.64306	0.374687	0.565157
1110007C09Rik	1110007C09Rik	0.440195	0.236286	0.41756
1110008F13Rik	1110008F13Rik	0.152771	0.356497	0.547343
1110008L16Rik	1110008L16Rik	0.00691774	0.974367	0.986642
1110008P14Rik	1110008P14Rik	0.076818	0.69994	0.83003
1110012L19Rik	1110012L19Rik	-0.111321	0.669692	0.808373
1110015O18Rik	1110015O18Rik	-0.608111	0.0456122	0.127347
1110017D15Rik	1110017D15Rik	0.794705	0.0579922	0.152477
1110019D14Rik	1110019D14Rik	-1.38951	0.0734631	0.181815
1110020A21Rik	1110020A21Rik	-0.139152	0.867342	0.930004
1110025L11Rik	1110025L11Rik	-0.482892	0.90723	1
1110028F11Rik	1110028F11Rik	1.00208	0.449171	1
1110028F18Rik	1110028F18Rik	2.4255	0.6009	1
1110032A03Rik	1110032A03Rik	-0.606918	0.0173543	0.0599899
1110032F04Rik	1110032F04Rik	-0.307083	0.238249	0.419961
1110034G24Rik	1110034G24Rik	-0.693506	0.0346692	0.102769
1110036E04Rik	1110036E04Rik	0.341278	0.888809	1
1110037F02Rik	1110037F02Rik	0.0687802	0.636708	0.785239
1110038B12Rik	1110038B12Rik	0.312063	0.166519	0.330571
1110038F14Rik	1110038F14Rik	-0.309711	0.185845	0.356696
1110046J04Rik	1110046J04Rik	-0.726584	0.383352	0.57384
1110051M20Rik	1110051M20Rik	-0.188044	0.242677	0.424824
1110054M08Rik	1110054M08Rik	-0.58641	0.3073	0.497348
1110057K04Rik	1110057K04Rik	-0.311866	0.0790175	0.19222
1110058L19Rik	1110058L19Rik	-0.0676354	0.829635	0.90729
1110059E24Rik	1110059E24Rik	-0.338574	0.129487	0.275613
1110059G10Rik	1110059G10Rik	-0.0481972	0.852295	0.921051
1110065P20Rik	1110065P20Rik	0.0694996	0.728931	0.849529
1190002F15Rik	1190002F15Rik	0.0921247	0.835941	0.910787
1190002N15Rik	1190002N15Rik	0.75527	4.88844e-06	6.09937e-05
1190003K10Rik	1190003K10Rik	-2.24443	0.451751	1
1190005I06Rik	1190005I06Rik	-0.398137	0.281469	0.468562
1190007I07Rik	1190007I07Rik	-0.812773	0.0252473	0.0806971
1200014J11Rik	1200014J11Rik	-0.0211792	0.899736	0.948294
1300002E11Rik	1300002E11Rik	-0.262216	0.346119	0.537133
1300017J02Rik	1300017J02Rik	-0.577751	0.805486	1
1500004A13Rik	1500004A13Rik	0.451771	0.00723487	0.0300434
1500009C09Rik	1500009C09Rik	-0.302732	0.0891715	0.210418
1500009L16Rik	1500009L16Rik	0.366974	0.0893193	0.210669
1500011B03Rik	1500011B03Rik	-0.488113	0.00305253	0.0150868
1500011K16Rik	1500011K16Rik	-0.129364	0.599443	0.756774
1500012F01Rik	1500012F01Rik	0.383418	0.0864771	0.205745
1500012K07Rik	1500012K07Rik	-0.126387	0.798736	0.890582
1500015A07Rik	1500015A07Rik	-0.293475	0.383325	0.57384
1500015L24Rik	1500015L24Rik	2.4255	0.6009	1
1500015O10Rik	1500015O10Rik	0.26332	0.602236	0.759045
1500017E21Rik	1500017E21Rik	0.702714	0.00101118	0.00614028
1600002D24Rik	1600002D24Rik	2.56362	0.349148	1
1600002H07Rik	1600002H07Rik	-0.469885	0.07702	0.188471
1600002K03Rik	1600002K03Rik	-1.11774	0.0276525	0.0866275
1600010M07Rik	1600010M07Rik	2.7013	0.567174	1
1600012H06Rik	1600012H06Rik	-0.141216	0.450903	0.636892
1600014C10Rik	1600014C10Rik	-2.03383	5.2748e-12	2.44599e-10
1600014C23Rik	1600014C23Rik	-2.47586	0.384489	1
1600014K23Rik	1600014K23Rik	2.12471	0.665646	1
1600015I10Rik	1600015I10Rik	4.11032	0.156721	1
1600020E01Rik	1600020E01Rik	0.150685	0.577514	0.741782
1600023N17Rik	1600023N17Rik	0.606333	0.468777	0.653951
1600027J07Rik	1600027J07Rik	1.33043	0.732342	1
1600029I14Rik	1600029I14Rik	-0.487494	0.705113	1
1600029O15Rik	1600029O15Rik	-1.00073	0.0750839	0.184859
1700001C02Rik	1700001C02Rik	3.6917	0.252685	1
1700001C19Rik	1700001C19Rik	3.42566	0.323414	1
1700001D01Rik	1700001D01Rik	-0.71616	0.385797	0.575908
1700001G11Rik	1700001G11Rik	-0.49003	0.532261	0.705799
1700001G17Rik	1700001G17Rik	-0.171468	0.793553	0.887761
1700001J03Rik	1700001J03Rik	-0.548259	0.764624	1
1700001J11Rik	1700001J11Rik	-0.909082	0.7984	1
1700001K19Rik	1700001K19Rik	-0.903314	0.116696	0.256134
1700001K23Rik	1700001K23Rik	-1.30109	0.309232	1
1700001L05Rik	1700001L05Rik	-0.925897	0.0210214	0.0697305
1700001L19Rik	1700001L19Rik	0.319657	0.137962	0.288625
1700001O22Rik	1700001O22Rik	-0.861914	0.572713	1
1700001P01Rik	1700001P01Rik	0.0839686	0.936858	1
1700003C15Rik	1700003C15Rik	1.62842	0.742886	1
1700003D09Rik	1700003D09Rik	-0.862517	0.0659112	0.167766
1700003E16Rik	1700003E16Rik	0.267227	0.325086	0.515119
1700003E24Rik	1700003E24Rik	1.62842	0.742886	1
1700003F12Rik	1700003F12Rik	-0.17447	0.8727	1
1700003G13Rik	1700003G13Rik	0.0509827	0.989498	1
1700003G18Rik	1700003G18Rik	0.548549	0.797715	1
1700003H04Rik	1700003H04Rik	1.31641	0.791612	1
1700003L19Rik	1700003L19Rik	-1.90487	0.179474	1
1700003M02Rik	1700003M02Rik	2.0015	6.05948e-07	9.53042e-06
1700003M07Rik	1700003M07Rik	-0.323557	0.348436	0.539961
1700003P14Rik	1700003P14Rik	2.12471	0.665646	1
1700006A11Rik	1700006A11Rik	3.28152	0.366929	1
1700006E09Rik	1700006E09Rik	1.31641	0.791612	1
1700006F04Rik	1700006F04Rik	1.08025	0.223522	0.403756
1700006H21Rik	1700006H21Rik	1.62842	0.742886	1
1700007B14Rik	1700007B14Rik	-0.558194	0.812487	1
1700007F19Rik	1700007F19Rik	0.611181	0.76813	1
1700007G11Rik	1700007G11Rik	0.16532	0.89662	1
1700007J10Rik	1700007J10Rik	0.521848	0.163212	0.325998
1700007K09Rik	1700007K09Rik	-2.53478	0.577166	1
1700007K13Rik	1700007K13Rik	-0.855548	0.16122	0.322736
1700007L15Rik	1700007L15Rik	-0.109971	0.885443	0.940575
1700007P06Rik	1700007P06Rik	0.125889	0.957681	1
1700008F21Rik	1700008F21Rik	-3.21539	0.0399664	1
1700008I05Rik	1700008I05Rik	0.558737	0.874191	1
1700008J07Rik	1700008J07Rik	-0.144225	0.600116	0.757248
1700008K24Rik	1700008K24Rik	-1.8615	0.0778089	0.189923
1700008O03Rik	1700008O03Rik	-0.37562	0.438631	0.626121
1700008P02Rik	1700008P02Rik	2.7013	0.567174	1
1700009C05Rik	1700009C05Rik	1.48853	0.453361	1
1700009J07Rik	1700009J07Rik	-0.430445	0.925356	1
1700009N14Rik	1700009N14Rik	3.42566	0.323414	1
1700009P17Rik	1700009P17Rik	0.495029	0.531551	0.705259
1700010B08Rik	1700010B08Rik	1.31641	0.791612	1
1700010D01Rik	1700010D01Rik	4.55768	0.0827277	1
1700010I02Rik	1700010I02Rik	1.62842	0.742886	1
1700010I14Rik	1700010I14Rik	-0.217956	0.778865	0.879656
1700010J16Rik	1700010J16Rik	4.02159	0.182015	1
1700010K23Rik	1700010K23Rik	0.342702	0.125149	0.269687
1700011A15Rik	1700011A15Rik	-1.80653	0.715355	1
1700011B04Rik	1700011B04Rik	-0.482892	0.90723	1
1700011E24Rik	1700011E24Rik	-0.0203203	0.987586	1
1700011H14Rik	1700011H14Rik	-0.766078	0.438408	0.626113
1700011I03Rik	1700011I03Rik	-0.430445	0.925356	1
1700011L22Rik	1700011L22Rik	1.39365	0.408938	1
1700011M02Rik	1700011M02Rik	3.26733	0.412202	1
1700012A03Rik	1700012A03Rik	2.7013	0.567174	1
1700012B07Rik	1700012B07Rik	4.11032	0.156721	1
1700012B09Rik	1700012B09Rik	1.85058	0.377602	1
1700012D01Rik	1700012D01Rik	-0.900259	0.39484	1
1700012D14Rik	1700012D14Rik	-0.886894	0.140337	0.292191
1700012I11Rik	1700012I11Rik	1.5746	0.644611	1
1700012L04Rik	1700012L04Rik	0.797823	0.855455	1
1700012P22Rik	1700012P22Rik	1.62842	0.742886	1
1700013D24Rik	1700013D24Rik	1.31641	0.791612	1
1700013F07Rik	1700013F07Rik	-0.136872	0.867551	0.930163
1700013G24Rik	1700013G24Rik	1.31641	0.791612	1
1700015E13Rik	1700015E13Rik	-1.07616	0.233062	0.414348
1700015F17Rik	1700015F17Rik	2.51551	0.326682	1
1700015G11Rik	1700015G11Rik	0.289383	0.951438	1
1700016C15Rik	1700016C15Rik	-1.07037	0.671265	1
1700016D06Rik	1700016D06Rik	-2.05072	0.247498	1
1700016G22Rik	1700016G22Rik	2.4255	0.6009	1
1700016H13Rik	1700016H13Rik	0.310872	0.927346	1
1700016K19Rik	1700016K19Rik	-0.476706	0.31953	0.509581
1700016L04Rik	1700016L04Rik	0.0131647	0.994463	1
1700016P04Rik	1700016P04Rik	-1.62188	0.632307	1
1700017B05Rik	1700017B05Rik	0.232393	0.455789	0.641431
1700017D01Rik	1700017D01Rik	1.31641	0.791612	1
1700017G19Rik	1700017G19Rik	3.43746	0.369	1
1700017J07Rik	1700017J07Rik	1.62842	0.742886	1
1700017N19Rik	1700017N19Rik	2.4255	0.6009	1
1700018A04Rik	1700018A04Rik	-1.37537	0.782271	1
1700018B08Rik	1700018B08Rik	1.93836	0.539917	1
1700018B24Rik	1700018B24Rik	4.02159	0.182015	1
1700018C11Rik	1700018C11Rik	2.34055	0.415026	1
1700018G05Rik	1700018G05Rik	-0.914342	0.548389	1
1700018L02Rik	1700018L02Rik	0.303464	0.361546	0.55177
1700019A02Rik	1700019A02Rik	-2.19329	0.247837	1
1700019B03Rik	1700019B03Rik	0.291137	0.826389	1
1700019B21Rik	1700019B21Rik	1.31641	0.791612	1
1700019D03Rik	1700019D03Rik	0.161482	0.802926	0.893101
1700019E08Rik	1700019E08Rik	2.7013	0.567174	1
1700019G17Rik	1700019G17Rik	-1.71113	4.74803e-05	0.000453767
1700019G24Rik	1700019G24Rik	0.132052	0.881875	0.938209
1700019L03Rik	1700019L03Rik	0.334948	0.377737	0.568204
1700019N19Rik	1700019N19Rik	0.663836	0.818513	1
1700019O17Rik	1700019O17Rik	-0.577751	0.805486	1
1700020A23Rik	1700020A23Rik	-2.10736	0.0186722	0.0633787
1700020D05Rik	1700020D05Rik	0.312528	0.522189	0.697897
1700020G17Rik	1700020G17Rik	2.4255	0.6009	1
1700020I14Rik	1700020I14Rik	0.207197	0.139495	0.290715
1700020L24Rik	1700020L24Rik	-0.265821	0.854846	1
1700020M21Rik	1700020M21Rik	-0.430445	0.925356	1
1700020N01Rik	1700020N01Rik	1.62842	0.742886	1
1700020N15Rik	1700020N15Rik	2.7013	0.567174	1
1700020N18Rik	1700020N18Rik	-1.37537	0.782271	1
1700021F05Rik	1700021F05Rik	0.185538	0.41556	0.603656
1700021F07Rik	1700021F07Rik	2.12471	0.665646	1
1700021K19Rik	1700021K19Rik	0.20119	0.158115	0.318041
1700021N21Rik	1700021N21Rik	0.227802	0.878026	1
1700022A21Rik	1700022A21Rik	2.12471	0.665646	1
1700022E09Rik	1700022E09Rik	-0.324351	0.922741	1
1700022H16Rik	1700022H16Rik	1.31641	0.791612	1
1700022I11Rik	1700022I11Rik	-1.68876	0.0341673	0.1014
1700023C21Rik	1700023C21Rik	1.78649	0.541667	1
1700023E05Rik	1700023E05Rik	1.22757	0.125266	0.269691
1700023F02Rik	1700023F02Rik	0.521067	0.771994	1
1700023F06Rik	1700023F06Rik	-0.39392	0.708609	1
1700023L04Rik	1700023L04Rik	-0.211323	0.940973	1
1700024B18Rik	1700024B18Rik	0.717105	0.313648	0.503564
1700024F13Rik	1700024F13Rik	-1.05913	0.309675	1
1700024G13Rik	1700024G13Rik	2.6816	0.568685	1
1700024P04Rik	1700024P04Rik	2.6816	0.568685	1
1700024P16Rik	1700024P16Rik	-0.284417	0.605829	0.761699
1700025B11Rik	1700025B11Rik	2.12471	0.665646	1
1700025C18Rik	1700025C18Rik	1.08259	0.775097	1
1700025F22Rik	1700025F22Rik	2.7013	0.567174	1
1700025F24Rik	1700025F24Rik	0.924649	0.439146	1
1700025G04Rik	1700025G04Rik	0.33679	0.0152796	0.054238
1700025K24Rik	1700025K24Rik	2.40715	0.355746	1
1700025M24Rik	1700025M24Rik	2.7013	0.567174	1
1700025N23Rik	1700025N23Rik	0.419579	0.916759	1
1700026D08Rik	1700026D08Rik	0.757937	0.544006	1
1700026D11Rik	1700026D11Rik	2.12471	0.665646	1
1700026F02Rik	1700026F02Rik	0.384573	0.858241	1
1700026L06Rik	1700026L06Rik	-1.21484	0.305754	1
1700027A15Rik	1700027A15Rik	1.74863	0.594851	1
1700027F09Rik	1700027F09Rik	1.5746	0.644611	1
1700027H10Rik	1700027H10Rik	0.222518	0.39432	0.58308
1700027I24Rik	1700027I24Rik	-0.660001	0.765236	1
1700027J07Rik	1700027J07Rik	1.31641	0.791612	1
1700028B04Rik	1700028B04Rik	1.31641	0.791612	1
1700028D13Rik	1700028D13Rik	4.50111	0.0868066	1
1700028E10Rik	1700028E10Rik	-1.54322	0.0472281	0.13057
1700028I16Rik	1700028I16Rik	-0.916188	0.630173	1
1700028J19Rik	1700028J19Rik	-0.0591026	0.950146	0.975189
1700028K03Rik	1700028K03Rik	-0.620936	0.0488148	0.133602
1700028M03Rik	1700028M03Rik	3.90437	0.207468	1
1700028P14Rik	1700028P14Rik	1.23126	0.361477	1
1700028P15Rik	1700028P15Rik	2.4255	0.6009	1
1700029B22Rik	1700029B22Rik	2.12471	0.665646	1
1700029F12Rik	1700029F12Rik	2.12471	0.665646	1
1700029H14Rik	1700029H14Rik	1.07322	0.356691	1
1700029I15Rik	1700029I15Rik	-0.335655	0.654031	0.797315
1700029J03Rik	1700029J03Rik	1.31641	0.791612	1
1700029J07Rik	1700029J07Rik	-0.481594	0.116355	0.255717
1700029M20Rik	1700029M20Rik	2.11159	0.370414	1
1700029N11Rik	1700029N11Rik	2.4255	0.6009	1
1700029P11Rik	1700029P11Rik	2.91624	0.468444	1
1700030A11Rik	1700030A11Rik	-0.0975236	0.939678	1
1700030C10Rik	1700030C10Rik	-1.10905	0.134127	0.282693
1700030F18Rik	1700030F18Rik	-0.430445	0.925356	1
1700030J22Rik	1700030J22Rik	-0.454266	0.0674561	0.170646
1700030K09Rik	1700030K09Rik	-0.469811	0.0494322	0.134885
1700030L20Rik	1700030L20Rik	2.12471	0.665646	1
1700030M09Rik	1700030M09Rik	-1.51899	0.434552	1
1700030O20Rik	1700030O20Rik	1.31641	0.791612	1
1700031A10Rik	1700031A10Rik	-0.668199	0.820351	1
1700031F05Rik	1700031F05Rik	2.4255	0.6009	1
1700031M16Rik	1700031M16Rik	-0.26043	0.933847	1
1700034E13Rik	1700034E13Rik	2.12471	0.665646	1
1700034F02Rik	1700034F02Rik	0.892957	0.322156	0.511998
1700034G24Rik	1700034G24Rik	-0.833051	0.473375	1
1700034H15Rik	1700034H15Rik	-0.665623	0.0429288	0.121589
1700034I23Rik	1700034I23Rik	-0.895039	0.20493	0.380833
1700034J05Rik	1700034J05Rik	-0.315981	0.647753	0.792922
1700034K08Rik	1700034K08Rik	3.91617	0.198468	1
1700034O15Rik	1700034O15Rik	2.91624	0.468444	1
1700034P13Rik	1700034P13Rik	0.500968	0.0111765	0.0425335
1700036G14Rik	1700036G14Rik	1.31641	0.791612	1
1700037C18Rik	1700037C18Rik	-0.452301	0.270522	0.455855
1700037H04Rik	1700037H04Rik	0.0360535	0.830346	0.907604
1700039E15Rik	1700039E15Rik	2.12471	0.665646	1
1700039E22Rik	1700039E22Rik	1.5746	0.644611	1
1700040L02Rik	1700040L02Rik	0.121227	0.944183	1
1700041C23Rik	1700041C23Rik	2.4255	0.6009	1
1700041M19Rik	1700041M19Rik	2.12471	0.665646	1
1700042G07Rik	1700042G07Rik	-1.37537	0.782271	1
1700042G15Rik	1700042G15Rik	1.31641	0.791612	1
1700042O10Rik	1700042O10Rik	-0.0157976	0.997459	1
1700044C05Rik	1700044C05Rik	1.31641	0.791612	1
1700044K03Rik	1700044K03Rik	1.31641	0.791612	1
1700046C09Rik	1700046C09Rik	2.7013	0.567174	1
1700047A11Rik	1700047A11Rik	-0.394102	0.279264	0.465908
1700047E10Rik	1700047E10Rik	2.4255	0.6009	1
1700047G03Rik	1700047G03Rik	0.81923	0.74927	1
1700047I17Rik2	1700047I17Rik2	-1.49086	0.691927	1
1700047M11Rik	1700047M11Rik	-0.758765	0.863681	1
1700048M11Rik	1700048M11Rik	0.00313365	0.996748	0.998573
1700048O20Rik	1700048O20Rik	-0.59427	0.0285527	0.0887559
1700049E15Rik	1700049E15Rik	1.31641	0.791612	1
1700049E22Rik	1700049E22Rik	3.28152	0.366929	1
1700049G17Rik	1700049G17Rik	-1.42368	7.05481e-10	2.26347e-08
1700049L16Rik	1700049L16Rik	1.44929	0.66812	1
1700051A21Rik	1700051A21Rik	2.91165	0.251213	1
1700052I22Rik	1700052I22Rik	2.34055	0.415026	1
1700052K11Rik	1700052K11Rik	-0.980022	0.000381304	0.00271355
1700052N19Rik	1700052N19Rik	-0.584481	0.0320661	0.0968387
1700054A03Rik	1700054A03Rik	-2.53478	0.577166	1
1700054K19Rik	1700054K19Rik	1.31641	0.791612	1
1700054M17Rik	1700054M17Rik	-1.12806	0.594364	1
1700055C04Rik	1700055C04Rik	1.33043	0.732342	1
1700055N04Rik	1700055N04Rik	3.80154	0.225693	1
1700056E22Rik	1700056E22Rik	0.48627	0.643221	1
1700057G04Rik	1700057G04Rik	2.91624	0.468444	1
1700057H15Rik	1700057H15Rik	2.4255	0.6009	1
1700060C16Rik	1700060C16Rik	0.732985	0.835843	1
1700060C20Rik	1700060C20Rik	-0.18504	0.934106	1
1700061G19Rik	1700061G19Rik	-0.152365	0.805385	0.894144
1700061I17Rik	1700061I17Rik	1.46007	0.517518	1
1700063D05Rik	1700063D05Rik	-2.53478	0.577166	1
1700063O14Rik	1700063O14Rik	3.28152	0.366929	1
1700064M15Rik	1700064M15Rik	-0.546321	0.685187	1
1700065D16Rik	1700065D16Rik	-0.0454594	0.959913	0.980195
1700065J11Rik	1700065J11Rik	2.12471	0.665646	1
1700065J18Rik	1700065J18Rik	-0.319326	0.823262	1
1700065L07Rik	1700065L07Rik	2.7013	0.567174	1
1700065O20Rik	1700065O20Rik	3.80154	0.225693	1
1700066B19Rik	1700066B19Rik	-0.577751	0.805486	1
1700066M21Rik	1700066M21Rik	0.277583	0.132862	0.280607
1700066N21Rik	1700066N21Rik	0.797823	0.855455	1
1700067G17Rik	1700067G17Rik	0.289383	0.951438	1
1700067K01Rik	1700067K01Rik	-0.783924	0.275115	0.461354
1700067P10Rik	1700067P10Rik	-2.87405	0.522979	1
1700069L16Rik	1700069L16Rik	1.63931	0.588271	1
1700071K01Rik	1700071K01Rik	-0.74213	0.455863	0.641476
1700071M16Rik	1700071M16Rik	0.0251574	0.930833	0.965477
1700072B07Rik	1700072B07Rik	2.12471	0.665646	1
1700073E17Rik	1700073E17Rik	1.07851	0.438012	1
1700074H08Rik	1700074H08Rik	-2.7657	0.0212974	1
1700074P13Rik	1700074P13Rik	2.12471	0.665646	1
1700080E11Rik	1700080E11Rik	2.12471	0.665646	1
1700080N15Rik	1700080N15Rik	-1.55878	0.000205962	0.00161057
1700080O16Rik	1700080O16Rik	1.31641	0.791612	1
1700081H04Rik	1700081H04Rik	2.4255	0.6009	1
1700084C01Rik	1700084C01Rik	-0.388127	0.217638	0.396583
1700084E18Rik	1700084E18Rik	0.943174	0.344385	0.535258
1700084F23Rik	1700084F23Rik	2.12471	0.665646	1
1700084J12Rik	1700084J12Rik	0.79645	0.798119	1
1700085C21Rik	1700085C21Rik	-0.876554	0.323554	0.513437
1700086L19Rik	1700086L19Rik	0.614713	0.0004363	0.00303285
1700086O06Rik	1700086O06Rik	-0.719329	0.0667494	0.169335
1700088E04Rik	1700088E04Rik	-0.021667	0.919552	0.959648
1700092C02Rik	1700092C02Rik	1.31641	0.791612	1
1700092C10Rik	1700092C10Rik	2.4255	0.6009	1
1700092E19Rik	1700092E19Rik	2.12471	0.665646	1
1700092K14Rik	1700092K14Rik	3.25531	0.144738	1
1700092M07Rik	1700092M07Rik	0.724466	0.481845	1
1700093K21Rik	1700093K21Rik	-0.404464	0.793461	1
1700094D03Rik	1700094D03Rik	-0.85567	0.00478962	0.0217635
1700094J05Rik	1700094J05Rik	-0.709933	0.185264	0.356117
1700095A21Rik	1700095A21Rik	-1.83442	0.400407	1
1700095B10Rik	1700095B10Rik	-0.558728	0.699469	1
1700096J18Rik	1700096J18Rik	0.289383	0.951438	1
1700096K18Rik	1700096K18Rik	-0.34801	0.375032	0.565398
1700097N02Rik	1700097N02Rik	2.6816	0.568685	1
1700100L14Rik	1700100L14Rik	-1.1913	0.25828	0.441757
1700101E01Rik	1700101E01Rik	0.392754	0.718793	1
1700101I11Rik	1700101I11Rik	0.0560534	0.897312	0.946885
1700101O22Rik	1700101O22Rik	0.797823	0.855455	1
1700102H20Rik	1700102H20Rik	-0.122218	0.902421	1
1700102P08Rik	1700102P08Rik	0.0744129	0.877175	0.935922
1700104L18Rik	1700104L18Rik	1.62842	0.742886	1
1700105P06Rik	1700105P06Rik	-0.162383	0.857716	0.924225
1700106J16Rik	1700106J16Rik	-0.270669	0.867122	1
1700108F19Rik	1700108F19Rik	2.40715	0.355746	1
1700108J01Rik	1700108J01Rik	-1.01174	0.731084	1
1700109G14Rik	1700109G14Rik	3.09921	0.416648	1
1700109G15Rik	1700109G15Rik	-0.0157976	0.997459	1
1700109H08Rik	1700109H08Rik	-0.127854	0.73994	0.855829
1700109I08Rik	1700109I08Rik	-1.37537	0.782271	1
1700109K24Rik	1700109K24Rik	-0.238009	0.319916	0.509812
1700110C19Rik	1700110C19Rik	-0.259946	0.550729	0.720776
1700110K17Rik	1700110K17Rik	-0.0959719	0.786508	0.884261
1700111N16Rik	1700111N16Rik	3.57258	0.288874	1
1700112E06Rik	1700112E06Rik	0.633524	0.785979	1
1700112H15Rik	1700112H15Rik	3.28152	0.366929	1
1700112J05Rik	1700112J05Rik	0.968062	0.655649	1
1700113A16Rik	1700113A16Rik	0.546253	0.0464622	0.129036
1700113H08Rik	1700113H08Rik	2.07541	0.495459	1
1700119H24Rik	1700119H24Rik	1.31641	0.791612	1
1700120C14Rik	1700120C14Rik	-0.0666134	0.910354	0.954122
1700120E14Rik	1700120E14Rik	0.191293	0.860528	1
1700120G07Rik	1700120G07Rik	2.7013	0.567174	1
1700120K04Rik	1700120K04Rik	-0.387089	0.719886	1
1700121L16Rik	1700121L16Rik	-1.37537	0.782271	1
1700121N20Rik	1700121N20Rik	-0.758765	0.863681	1
1700122O11Rik	1700122O11Rik	-1.37537	0.782271	1
1700123I01Rik	1700123I01Rik	0.71224	0.65052	1
1700123K08Rik	1700123K08Rik	0.0554228	0.977618	1
1700123L14Rik	1700123L14Rik	-1.96408	1.4339e-05	0.000157657
1700123M08Rik	1700123M08Rik	-0.439874	0.42861	0.616534
1700123O12Rik	1700123O12Rik	2.12471	0.665646	1
1700123O20Rik	1700123O20Rik	0.486996	0.00963127	0.0376571
1700123O21Rik	1700123O21Rik	-1.05858	0.0454731	0.127054
1700124L16Rik	1700124L16Rik	0.827598	0.134737	0.283547
1700125G02Rik	1700125G02Rik	0.563738	0.422139	0.610618
1700125G22Rik	1700125G22Rik	-0.81574	0.690732	1
1700125H03Rik	1700125H03Rik	-0.389324	0.686134	0.820631
1700125H20Rik	1700125H20Rik	-0.527536	0.535522	0.708285
1700128A07Rik	1700128A07Rik	-2.1095	0.668633	1
1700128F08Rik	1700128F08Rik	1.08259	0.775097	1
1700129C05Rik	1700129C05Rik	1.78402	0.616072	1
1810006J02Rik	1810006J02Rik	2.4255	0.6009	1
1810007C17Rik	1810007C17Rik	-0.0103326	0.995068	1
1810007D17Rik	1810007D17Rik	1.31641	0.791612	1
1810008I18Rik	1810008I18Rik	1.31641	0.791612	1
1810009A15Rik	1810009A15Rik	-0.624873	0.02892	0.0896239
1810010D01Rik	1810010D01Rik	-2.22106	0.381522	1
1810010H24Rik	1810010H24Rik	-0.27651	0.451087	0.6369
1810011H11Rik	1810011H11Rik	3.11589	0.456733	1
1810011O10Rik	1810011O10Rik	1.70821	0.0151401	0.0539224
1810012K16Rik	1810012K16Rik	-0.834359	0.603523	1
1810013A23Rik	1810013A23Rik	0.141337	0.939822	1
1810013L24Rik	1810013L24Rik	0.265162	0.0629789	0.162085
1810014B01Rik	1810014B01Rik	-0.996535	0.0399163	0.114771
1810018F18Rik	1810018F18Rik	1.84615	0.456966	1
1810019D21Rik	1810019D21Rik	2.19743	0.35385	1
1810020O05Rik	1810020O05Rik	-0.670537	0.491	0.673307
1810021B22Rik	1810021B22Rik	-1.5761	0.0308226	0.0937136
1810022K09Rik	1810022K09Rik	0.089109	0.658192	0.800318
1810024B03Rik	1810024B03Rik	-0.198211	0.876235	1
1810026B05Rik	1810026B05Rik	0.203444	0.176587	0.344687
1810026J23Rik	1810026J23Rik	-0.233422	0.135212	0.284272
1810030O07Rik	1810030O07Rik	-0.22773	0.208791	0.385336
1810032O08Rik	1810032O08Rik	-0.0869351	0.749034	0.861683
1810034E14Rik	1810034E14Rik	0.247057	0.743146	0.857977
1810037I17Rik	1810037I17Rik	0.231867	0.281629	0.468699
1810041L15Rik	1810041L15Rik	-0.324382	0.0434042	0.12274
1810043G02Rik	1810043G02Rik	-0.524332	0.00893607	0.0354656
1810043H04Rik	1810043H04Rik	-0.0430408	0.895715	0.94621
1810044D09Rik	1810044D09Rik	-0.783521	0.295135	0.484196
1810046K07Rik	1810046K07Rik	3.43746	0.369	1
1810053B23Rik	1810053B23Rik	3.14086	0.193816	1
1810055G02Rik	1810055G02Rik	0.728094	5.70555e-05	0.000530665
1810058I24Rik	1810058I24Rik	-0.134173	0.510545	0.687873
1810062G17Rik	1810062G17Rik	2.07763	0.21628	1
1810062O18Rik	1810062O18Rik	-0.0953664	0.817088	0.90046
1810064F22Rik	1810064F22Rik	1.93836	0.539917	1
1810065E05Rik	1810065E05Rik	2.65432	0.321634	1
2010001E11Rik	2010001E11Rik	2.88705	0.14689	1
2010002M12Rik	2010002M12Rik	0.0239873	0.980605	0.990004
2010003K11Rik	2010003K11Rik	1.25359	0.698504	1
2010005H15Rik	2010005H15Rik	1.25359	0.698504	1
2010009K17Rik	2010009K17Rik	-0.947884	0.279626	0.466257
2010010A06Rik	2010010A06Rik	0.245896	0.873374	1
2010012O05Rik	2010012O05Rik	-0.269878	0.296198	0.485409
2010015L04Rik	2010015L04Rik	0.00904939	0.975217	0.986959
2010016I18Rik	2010016I18Rik	2.02232	0.396469	1
2010106C02Rik	2010106C02Rik	-1.17048	0.154323	0.312204
2010106E10Rik	2010106E10Rik	2.4255	0.6009	1
2010107E04Rik	2010107E04Rik	0.253113	0.13306	0.280869
2010107G12Rik	2010107G12Rik	-0.746367	0.470626	0.655426
2010107G23Rik	2010107G23Rik	-0.611392	0.000789047	0.00499806
2010109A12Rik	2010109A12Rik	-0.195641	0.890071	1
2010109I03Rik	2010109I03Rik	3.42566	0.323414	1
2010111I01Rik	2010111I01Rik	-0.462425	0.0222825	0.0729003
2010204K13Rik	2010204K13Rik	0.524128	0.217988	0.396999
2010300C02Rik	2010300C02Rik	-0.253841	0.339369	0.529889
2010308F09Rik	2010308F09Rik	0.0554228	0.977618	1
2010310C07Rik	2010310C07Rik	0.850822	0.625582	1
2010315B03Rik	2010315B03Rik	-1.59085	9.82955e-11	3.66139e-09
2010320M18Rik	2010320M18Rik	-0.738661	0.0213505	0.0705768
2200002D01Rik	2200002D01Rik	0.719268	0.151474	0.307949
2200002J24Rik	2200002J24Rik	0.0509827	0.989498	1
2210010C04Rik	2210010C04Rik	0.79645	0.798119	1
2210011C24Rik	2210011C24Rik	1.60455	0.0653968	0.166705
2210013O21Rik	2210013O21Rik	0.305222	0.0871456	0.207013
2210015D19Rik	2210015D19Rik	-0.277557	0.283319	0.470745
2210016F16Rik	2210016F16Rik	-0.62799	0.121129	0.263441
2210016L21Rik	2210016L21Rik	-0.0921494	0.548789	0.719038
2210018M11Rik	2210018M11Rik	-0.192165	0.209889	0.386825
2210019I11Rik	2210019I11Rik	1.93836	0.539917	1
2210039B01Rik	2210039B01Rik	2.6816	0.568685	1
2210404O09Rik	2210404O09Rik	-0.783405	0.00651433	0.0277741
2210408F21Rik	2210408F21Rik	0.131016	0.881484	0.938055
2210408I21Rik	2210408I21Rik	0.423387	0.0098279	0.0382594
2210409E12Rik	2210409E12Rik	1.78649	0.541667	1
2210416O15Rik	2210416O15Rik	-0.269554	0.564679	0.731469
2210417A02Rik	2210417A02Rik	1.31641	0.791612	1
2210420H20Rik	2210420H20Rik	1.62842	0.742886	1
2300002M23Rik	2300002M23Rik	1.01956	0.779437	1
2300003K06Rik	2300003K06Rik	1.62842	0.742886	1
2300005B03Rik	2300005B03Rik	2.91624	0.468444	1
2300009A05Rik	2300009A05Rik	0.175692	0.557828	0.726355
2310001H17Rik	2310001H17Rik	0.952866	0.707044	1
2310001K24Rik	2310001K24Rik	-1.31322	0.469828	1
2310002D06Rik	2310002D06Rik	-0.574306	0.578247	1
2310002F09Rik	2310002F09Rik	0.211875	0.748893	0.861629
2310002L09Rik	2310002L09Rik	0.797823	0.855455	1
2310003H01Rik	2310003H01Rik	-0.0370438	0.809337	0.895666
2310005A03Rik	2310005A03Rik	1.25359	0.698504	1
2310005E17Rik	2310005E17Rik	1.62842	0.742886	1
2310005G13Rik	2310005G13Rik	-0.668199	0.820351	1
2310007B03Rik	2310007B03Rik	3.11589	0.456733	1
2310007L24Rik	2310007L24Rik	1.78402	0.616072	1
2310008N11Rik	2310008N11Rik	3.55706	0.292088	1
2310009A05Rik	2310009A05Rik	-0.51937	0.187607	0.35922
2310009B15Rik	2310009B15Rik	-0.00900999	0.980988	0.990195
2310010J17Rik	2310010J17Rik	-0.68138	0.273401	0.459338
2310011J03Rik	2310011J03Rik	-0.399447	0.0629214	0.162046
2310014L17Rik	2310014L17Rik	-0.839267	0.183961	0.354358
2310015A10Rik	2310015A10Rik	-0.94521	0.00117391	0.00693806
2310015B20Rik	2310015B20Rik	1.13564	0.720425	1
2310015D24Rik	2310015D24Rik	1.06763	0.620618	1
2310016D03Rik	2310016D03Rik	1.25359	0.698504	1
2310020H05Rik	2310020H05Rik	2.12471	0.665646	1
2310022A10Rik	2310022A10Rik	-0.26368	0.213381	0.391301
2310022B05Rik	2310022B05Rik	-0.363434	0.00900491	0.0356801
2310030A07Rik	2310030A07Rik	1.31641	0.791612	1
2310030G06Rik	2310030G06Rik	-1.75518	0.483392	1
2310033P09Rik	2310033P09Rik	0.318005	0.154027	0.311687
2310034G01Rik	2310034G01Rik	-0.719718	0.292621	0.481459
2310034O05Rik	2310034O05Rik	-1.01174	0.731084	1
2310035C23Rik	2310035C23Rik	0.0849733	0.535599	0.708285
2310036O22Rik	2310036O22Rik	0.700328	4.27533e-06	5.3961e-05
2310039H08Rik	2310039H08Rik	-0.314204	0.264381	0.448775
2310039L15Rik	2310039L15Rik	-0.0157976	0.997459	1
2310040G24Rik	2310040G24Rik	0.156467	0.804469	0.893776
2310042E22Rik	2310042E22Rik	1.31641	0.791612	1
2310043L19Rik	2310043L19Rik	2.07541	0.495459	1
2310043O21Rik	2310043O21Rik	0.769469	0.78614	1
2310045N01Rik	2310045N01Rik	-0.133309	0.567517	0.733693
2310047M10Rik	2310047M10Rik	0.502986	0.0126672	0.046932
2310050C09Rik	2310050C09Rik	2.7013	0.567174	1
2310057J18Rik	2310057J18Rik	3.90437	0.207468	1
2310057M21Rik	2310057M21Rik	0.0146522	0.942351	0.97176
2310057N15Rik	2310057N15Rik	1.31641	0.791612	1
2310061I04Rik	2310061I04Rik	0.0692886	0.711927	0.837661
2310061J03Rik	2310061J03Rik	0.132622	0.604606	0.760776
2310061N02Rik	2310061N02Rik	1.62842	0.742886	1
2310065F04Rik	2310065F04Rik	3.91617	0.198468	1
2310067B10Rik	2310067B10Rik	0.490928	0.00665169	0.0282101
2310068J16Rik	2310068J16Rik	0.047269	0.91948	0.959648
2310069B03Rik	2310069B03Rik	-0.0157976	0.997459	1
2310069G16Rik	2310069G16Rik	-0.172289	0.730889	0.850514
2310079G19Rik	2310079G19Rik	2.7013	0.567174	1
2410002F23Rik	2410002F23Rik	-0.864477	2.90683e-08	6.46379e-07
2410003L11Rik	2410003L11Rik	2.7013	0.567174	1
2410004B18Rik	2410004B18Rik	-0.102877	0.613178	0.766969
2410004I01Rik	2410004I01Rik	-0.579408	0.638664	1
2410004N09Rik	2410004N09Rik	0.546149	0.0517976	0.140133
2410004P03Rik	2410004P03Rik	-0.0177217	0.978339	0.988667
2410006H16Rik	2410006H16Rik	0.394232	0.043316	0.122572
2410007B07Rik	2410007B07Rik	-2.36422	0.106645	1
2410012E07Rik	2410012E07Rik	1.5746	0.644611	1
2410012M07Rik	2410012M07Rik	1.31641	0.791612	1
2410015M20Rik	2410015M20Rik	0.126309	0.507353	0.685569
2410016O06Rik	2410016O06Rik	-0.668193	0.00610352	0.0264584
2410017I17Rik	2410017I17Rik	2.91624	0.468444	1
2410018L13Rik	2410018L13Rik	-0.166329	0.741746	0.857139
2410021H03Rik	2410021H03Rik	0.328727	0.395983	0.583966
2410088K16Rik	2410088K16Rik	-0.0592308	0.984274	1
2410089E03Rik	2410089E03Rik	-0.054549	0.724434	0.846097
2410114N07Rik	2410114N07Rik	2.6816	0.568685	1
2410124H12Rik	2410124H12Rik	4.85415	0.0472459	1
2410127L17Rik	2410127L17Rik	0.62175	0.0694378	0.174445
2410131K14Rik	2410131K14Rik	-0.195951	0.23046	0.411455
2410137M14Rik	2410137M14Rik	0.196687	0.811591	0.89738
2410141K09Rik	2410141K09Rik	1.62842	0.742886	1
2500004C02Rik	2500004C02Rik	-0.756837	0.0220152	0.0723512
2510002D24Rik	2510002D24Rik	-0.191305	0.498606	0.678068
2510003E04Rik	2510003E04Rik	0.0113172	0.940252	0.970471
2510009E07Rik	2510009E07Rik	-0.137662	0.330783	0.520997
2510039O18Rik	2510039O18Rik	0.0548511	0.743369	0.85817
2610001J05Rik	2610001J05Rik	-0.0676621	0.739326	0.855248
2610002J02Rik	2610002J02Rik	-0.425831	0.0537458	0.144051
2610002M06Rik	2610002M06Rik	0.156225	0.31814	0.507907
2610005L07Rik	2610005L07Rik	-0.193518	0.386451	0.576393
2610008E11Rik	2610008E11Rik	-0.214662	0.2233	0.403483
2610015P09Rik	2610015P09Rik	-1.54466	6.77414e-05	0.000620232
2610016A17Rik	2610016A17Rik	-1.37537	0.782271	1
2610018G03Rik	2610018G03Rik	1.2245	0.0306609	0.0933839
2610020C07Rik	2610020C07Rik	0.122384	0.52525	0.69993
2610020H08Rik	2610020H08Rik	-0.597843	0.0552894	0.147241
2610027K06Rik	2610027K06Rik	-0.621431	0.185935	0.356765
2610028E06Rik	2610028E06Rik	-0.206932	0.759598	0.867428
2610028H24Rik	2610028H24Rik	-2.93269	0.000991349	0.00603182
2610034B18Rik	2610034B18Rik	-1.03007	0.000273855	0.00204016
2610034M16Rik	2610034M16Rik	-0.262594	0.628485	0.77895
2610035D17Rik	2610035D17Rik	-0.325564	0.142481	0.295161
2610035F20Rik	2610035F20Rik	0.592308	0.417648	0.605734
2610037D02Rik	2610037D02Rik	1.29719	0.12891	0.274821
2610044O15Rik8	2610044O15Rik8	-0.96221	0.00109832	0.00658562
2610100L16Rik	2610100L16Rik	0.964571	1.28404e-07	2.43299e-06
2610203C20Rik	2610203C20Rik	-0.18664	0.217824	0.396875
2610203C22Rik	2610203C22Rik	-0.533757	0.26059	0.444246
2610206C17Rik	2610206C17Rik	1.49161	0.0987651	0.226955
2610301B20Rik	2610301B20Rik	-0.451845	0.0191378	0.0646476
2610305D13Rik	2610305D13Rik	-0.00980738	0.990842	0.995208
2610306M01Rik	2610306M01Rik	-0.66285	0.0449823	0.126088
2610307P16Rik	2610307P16Rik	0.396788	0.131076	0.278026
2610316D01Rik	2610316D01Rik	-0.523434	0.0787597	0.191731
2610318N02Rik	2610318N02Rik	0.601607	0.433975	0.621615
2610507B11Rik	2610507B11Rik	0.0461509	0.738898	0.855046
2610507I01Rik	2610507I01Rik	-0.932992	0.000105248	0.000906054
2610524H06Rik	2610524H06Rik	-0.375206	0.082255	0.198201
2610528A11Rik	2610528A11Rik	0.241564	0.891968	1
2610528J11Rik	2610528J11Rik	3.09921	0.416648	1
2700029M09Rik	2700029M09Rik	0.0201838	0.918759	0.95933
2700038G22Rik	2700038G22Rik	-0.510946	0.182207	0.352192
2700046A07Rik	2700046A07Rik	2.67181	0.326361	1
2700046G09Rik	2700046G09Rik	-0.587733	0.146916	0.301456
2700049A03Rik	2700049A03Rik	-0.105711	0.592972	0.751727
2700054A10Rik	2700054A10Rik	-0.104886	0.746442	0.860326
2700060E02Rik	2700060E02Rik	0.167008	0.400961	0.588627
2700062C07Rik	2700062C07Rik	-0.531705	0.0309869	0.094082
2700069I18Rik	2700069I18Rik	-0.677179	0.583789	1
2700070H01Rik	2700070H01Rik	1.24042	0.546417	1
2700081O15Rik	2700081O15Rik	-0.0429467	0.793359	0.887761
2700089E24Rik	2700089E24Rik	-0.0649371	0.678372	0.81505
2700089I24Rik	2700089I24Rik	0.875504	0.734648	1
2700094K13Rik	2700094K13Rik	0.227509	0.315774	0.505584
2700097O09Rik	2700097O09Rik	-0.252504	0.448052	0.634358
2700099C18Rik	2700099C18Rik	-0.370217	0.200853	0.375496
2810001G20Rik	2810001G20Rik	0.30896	0.217317	0.396188
2810002D19Rik	2810002D19Rik	0.647403	0.0141341	0.0510781
2810004N23Rik	2810004N23Rik	-1.04024	2.82007e-06	3.75813e-05
2810006K23Rik	2810006K23Rik	-0.581997	0.0195089	0.0656649
2810007J24Rik	2810007J24Rik	3.91617	0.198468	1
2810008D09Rik	2810008D09Rik	-0.290621	0.287921	0.475881
2810013P06Rik	2810013P06Rik	-0.896998	9.41169e-05	0.000825591
2810021J22Rik	2810021J22Rik	-0.788777	0.000172724	0.00138469
2810025M15Rik	2810025M15Rik	0.217256	0.315754	0.505584
2810029C07Rik	2810029C07Rik	0.153117	0.549989	0.720116
2810032G03Rik	2810032G03Rik	-0.17909	0.629403	0.779582
2810047C21Rik1	2810047C21Rik1	-0.339011	0.816186	1
2810049E08Rik	2810049E08Rik	0.105182	0.713116	0.838521
2810055G20Rik	2810055G20Rik	0.193979	0.38888	0.578231
2810403A07Rik	2810403A07Rik	0.462486	0.00238736	0.0123802
2810403D21Rik	2810403D21Rik	-1.38181	0.160333	0.321423
2810404M03Rik	2810404M03Rik	2.65	0.369477	1
2810405F15Rik	2810405F15Rik	0.0429543	0.902738	0.950145
2810408A11Rik	2810408A11Rik	-0.528157	0.170683	0.336215
2810408I11Rik	2810408I11Rik	-0.0595211	0.950049	0.975189
2810408M09Rik	2810408M09Rik	-0.690219	0.00393539	0.0185785
2810410L24Rik	2810410L24Rik	-0.142848	0.665371	0.805385
2810417H13Rik	2810417H13Rik	-0.255393	0.268841	0.453623
2810428I15Rik	2810428I15Rik	0.213479	0.24756	0.429531
2810429I04Rik	2810429I04Rik	-0.510273	0.499136	0.678427
2810433D01Rik	2810433D01Rik	3.09921	0.416648	1
2810442N19Rik	2810442N19Rik	-0.57885	0.215442	0.394181
2810454H06Rik	2810454H06Rik	-0.109817	0.73734	0.854024
2810459M11Rik	2810459M11Rik	-0.348224	0.0547704	0.146233
2810468N07Rik	2810468N07Rik	0.185142	0.610399	0.764752
2810471M01Rik	2810471M01Rik	-0.65017	0.848836	1
2810474O19Rik	2810474O19Rik	-0.105788	0.510436	0.687848
2900005J15Rik	2900005J15Rik	-0.340088	0.771383	1
2900008C10Rik	2900008C10Rik	0.336256	0.47633	0.660082
2900009J06Rik	2900009J06Rik	0.775246	0.106505	0.239586
2900011O08Rik	2900011O08Rik	0.157647	0.244181	0.426207
2900026A02Rik	2900026A02Rik	-0.195292	0.476471	0.660194
2900041M22Rik	2900041M22Rik	-1.02753	0.142864	0.295519
2900052N01Rik	2900052N01Rik	0.368303	0.119602	0.260974
2900055J20Rik	2900055J20Rik	-0.673251	0.0266839	0.0843196
2900057B20Rik	2900057B20Rik	-3.46813	0.128474	1
2900060B14Rik	2900060B14Rik	0.861896	0.0359164	0.105622
2900076A07Rik	2900076A07Rik	0.0858209	0.75448	0.864457
2900079G21Rik	2900079G21Rik	-0.495291	0.00659857	0.0280315
2900092C05Rik	2900092C05Rik	1.74863	0.594851	1
2900092D14Rik	2900092D14Rik	-0.262596	0.127676	0.272939
2900097C17Rik	2900097C17Rik	0.225252	0.101326	0.23124
3000002C10Rik	3000002C10Rik	-0.460594	0.271757	0.457331
3010001F23Rik	3010001F23Rik	0.0420299	0.915722	0.957324
3010026O09Rik	3010026O09Rik	-1.65677	6.76161e-09	1.76519e-07
3010033K07Rik	3010033K07Rik	2.4255	0.6009	1
3100003L05Rik	3100003L05Rik	2.7013	0.567174	1
3110001I22Rik	3110001I22Rik	-0.141495	0.671828	0.810119
3110002H16Rik	3110002H16Rik	0.427924	0.0121124	0.045283
3110007F17Rik	3110007F17Rik	0.890395	0.158966	0.319417
3110009E18Rik	3110009E18Rik	-0.220949	0.681713	0.817135
3110009F21Rik	3110009F21Rik	4.01069	0.176096	1
3110015C05Rik	3110015C05Rik	-0.211323	0.940973	1
3110021A11Rik	3110021A11Rik	-0.324114	0.606252	0.761927
3110021N24Rik	3110021N24Rik	0.156535	0.444247	0.631156
3110035E14Rik	3110035E14Rik	0.618094	8.10712e-05	0.000726816
3110039I08Rik	3110039I08Rik	-0.370283	0.255386	0.438303
3110039M20Rik	3110039M20Rik	-0.53035	0.0269116	0.0847585
3110040N11Rik	3110040N11Rik	-0.686046	0.0168307	0.0585376
3110043O21Rik	3110043O21Rik	0.623655	0.000428281	0.00298923
3110045C21Rik	3110045C21Rik	-0.1064	0.861608	0.926714
3110052M02Rik	3110052M02Rik	-0.482754	0.0842374	0.201768
3110056K07Rik	3110056K07Rik	0.229832	0.413825	0.602145
3110057O12Rik	3110057O12Rik	-0.239033	0.340563	0.531101
3110062M04Rik	3110062M04Rik	-1.04707	0.00816026	0.0331005
3110070M22Rik	3110070M22Rik	0.122429	0.870098	0.931846
3110079O15Rik	3110079O15Rik	-0.524491	0.807113	1
3110082I17Rik	3110082I17Rik	-0.0161926	0.958114	0.979602
3110082J24Rik	3110082J24Rik	-0.622309	0.195544	0.369233
3110099E03Rik	3110099E03Rik	-0.630092	0.446749	0.633328
3200001D21Rik	3200001D21Rik	-0.843808	0.176947	0.345093
3300002I08Rik	3300002I08Rik	0.139344	0.796424	0.889108
3300005D01Rik	3300005D01Rik	2.20232	0.461644	1
3425401B19Rik	3425401B19Rik	2.58597	0.143472	1
3632451O06Rik	3632451O06Rik	-0.0711844	0.742169	0.857303
3632454L22Rik	3632454L22Rik	-0.858287	0.090991	0.21359
3830403N18Rik	3830403N18Rik	2.91624	0.468444	1
3830406C13Rik	3830406C13Rik	-0.350341	0.0800835	0.193917
3830408C21Rik	3830408C21Rik	-0.765303	0.0121242	0.0453157
3830417A13Rik	3830417A13Rik	4.40781	0.0219916	1
3930402G23Rik	3930402G23Rik	0.628235	0.359751	0.550127
4430402I18Rik	4430402I18Rik	0.0319264	0.93616	0.968502
4631405J19Rik	4631405J19Rik	-2.41261	0.00148645	0.0084078
4632415L05Rik	4632415L05Rik	-0.344306	0.048796	0.133575
4632427E13Rik	4632427E13Rik	0.281309	0.235155	0.416429
4632428C04Rik	4632428C04Rik	-0.664251	0.807245	1
4632428N05Rik	4632428N05Rik	0.159263	0.869071	0.931139
4732416N19Rik	4732416N19Rik	-1.46135	0.00137385	0.00791153
4732456N10Rik	4732456N10Rik	0.696235	0.620584	1
4732471J01Rik	4732471J01Rik	0.111592	0.670825	0.809293
4732490B19Rik	4732490B19Rik	-0.148739	0.927556	1
4732491K20Rik	4732491K20Rik	-0.891172	0.00402268	0.0189388
4831440E17Rik	4831440E17Rik	0.0226786	0.934543	0.967828
4833403I15Rik	4833403I15Rik	4.83042	2.70161e-08	6.10216e-07
4833411C07Rik	4833411C07Rik	1.43514	0.647243	1
4833412C05Rik	4833412C05Rik	1.0831	0.658393	1
4833417C18Rik	4833417C18Rik	0.65918	0.677081	1
4833418N02Rik	4833418N02Rik	0.105772	0.868587	0.931012
4833419F23Rik	4833419F23Rik	2.22725	0.454546	1
4833420G17Rik	4833420G17Rik	-0.171046	0.377823	0.568204
4833422C13Rik	4833422C13Rik	-1.02607	2.47752e-11	1.03097e-09
4833423E24Rik	4833423E24Rik	0.0563184	0.969095	1
4833427F10Rik	4833427F10Rik	1.31641	0.791612	1
4833427G06Rik	4833427G06Rik	0.532489	0.809142	1
4833428L15Rik	4833428L15Rik	0.468539	0.667974	1
4833439L19Rik	4833439L19Rik	0.426288	0.00228721	0.0119461
4921501E09Rik	4921501E09Rik	1.06505	0.589167	1
4921504A21Rik	4921504A21Rik	-0.0939533	0.886988	0.941544
4921504E06Rik	4921504E06Rik	4.36325	0.117227	1
4921506M07Rik	4921506M07Rik	0.923953	0.440886	1
4921507L20Rik	4921507L20Rik	-1.08463	0.0237198	0.0766339
4921507P07Rik	4921507P07Rik	-1.93815	0.000175895	0.0014079
4921508D12Rik	4921508D12Rik	-0.430445	0.925356	1
4921509C19Rik	4921509C19Rik	0.740794	0.742883	1
4921509O07Rik	4921509O07Rik	2.65295	0.142562	1
4921511C10Rik	4921511C10Rik	-1.00652	0.0612206	0.15871
4921511C20Rik	4921511C20Rik	3.28152	0.366929	1
4921511H03Rik	4921511H03Rik	0.993228	0.124012	0.267842
4921511I17Rik	4921511I17Rik	-0.00740521	0.97592	0.987377
4921513I03Rik	4921513I03Rik	1.26234	0.549806	1
4921515E04Rik	4921515E04Rik	3.09921	0.416648	1
4921517D22Rik	4921517D22Rik	2.75617	0.294889	1
4921524J17Rik	4921524J17Rik	0.183684	0.387751	0.577223
4921524L21Rik	4921524L21Rik	1.31641	0.791612	1
4921525O09Rik	4921525O09Rik	-1.93678	0.367044	1
4921529L05Rik	4921529L05Rik	-0.113981	0.961272	1
4921530L21Rik	4921530L21Rik	0.341278	0.888809	1
4921531C22Rik	4921531C22Rik	-1.12511	0.00287189	0.014366
4921531P14Rik	4921531P14Rik	2.7013	0.567174	1
4921533I20Rik	4921533I20Rik	1.62842	0.742886	1
4921534H16Rik	4921534H16Rik	-0.0421535	0.909471	0.953618
4921536K21Rik	4921536K21Rik	0.283016	0.7061	0.833834
4921539E11Rik	4921539E11Rik	-1.0406	0.526019	1
4922502D21Rik	4922502D21Rik	3.91617	0.198468	1
4922502H24Rik	4922502H24Rik	1.31641	0.791612	1
4922502N22Rik	4922502N22Rik	-1.23104	0.539943	1
4930401C15Rik	4930401C15Rik	3.42566	0.323414	1
4930401O10Rik	4930401O10Rik	-0.533722	0.847884	1
4930401O12Rik	4930401O12Rik	0.965056	0.791642	1
4930402F06Rik	4930402F06Rik	3.91617	0.198468	1
4930402F11Rik	4930402F11Rik	3.09921	0.416648	1
4930402H24Rik	4930402H24Rik	-0.812718	8.74678e-09	2.22264e-07
4930402K13Rik	4930402K13Rik	1.62842	0.742886	1
4930404A05Rik	4930404A05Rik	1.31641	0.791612	1
4930404A10Rik	4930404A10Rik	0.663836	0.818513	1
4930404H11Rik	4930404H11Rik	0.26929	0.906343	1
4930404I05Rik	4930404I05Rik	-0.165939	0.758526	0.867146
4930404N11Rik	4930404N11Rik	-0.410184	0.143255	0.296208
4930405A10Rik	4930405A10Rik	2.4255	0.6009	1
4930405A21Rik	4930405A21Rik	-1.61567	0.00577801	0.0253205
4930405D11Rik	4930405D11Rik	2.12471	0.665646	1
4930405J17Rik	4930405J17Rik	-2.14025	0.144013	1
4930405L22Rik	4930405L22Rik	1.1533	0.691707	1
4930406D18Rik	4930406D18Rik	2.12471	0.665646	1
4930407I10Rik	4930407I10Rik	3.06451	0.0736552	1
4930412B13Rik	4930412B13Rik	1.78649	0.541667	1
4930412C18Rik	4930412C18Rik	-0.680729	0.596839	1
4930412D23Rik	4930412D23Rik	1.31641	0.791612	1
4930412O13Rik	4930412O13Rik	2.99658	0.199675	1
4930413E15Rik	4930413E15Rik	3.11589	0.456733	1
4930413F20Rik	4930413F20Rik	1.00696	0.454323	1
4930413G21Rik	4930413G21Rik	0.28667	0.220346	0.399933
4930413M19Rik	4930413M19Rik	1.31641	0.791612	1
4930414L22Rik	4930414L22Rik	-0.153446	0.461945	0.647416
4930414N06Rik	4930414N06Rik	0.0303202	0.936459	0.968624
4930415F15Rik	4930415F15Rik	-0.18825	0.909992	1
4930415L06Rik	4930415L06Rik	2.12471	0.665646	1
4930415O20Rik	4930415O20Rik	-1.36827	0.349054	1
4930417O13Rik	4930417O13Rik	1.25359	0.698504	1
4930417O22Rik	4930417O22Rik	2.12471	0.665646	1
4930419G24Rik	4930419G24Rik	-0.150198	0.736162	0.853663
4930423M02Rik	4930423M02Rik	-1.37537	0.782271	1
4930425K10Rik	4930425K10Rik	-3.23935	0.383117	1
4930425O10Rik	4930425O10Rik	4.28424	0.163705	1
4930426D05Rik	4930426D05Rik	1.37863	0.160681	0.321911
4930426L09Rik	4930426L09Rik	-0.979602	0.326826	1
4930427A07Rik	4930427A07Rik	-0.590836	0.0537444	0.144051
4930428D18Rik	4930428D18Rik	1.08259	0.775097	1
4930428E07Rik	4930428E07Rik	-0.720633	0.632632	1
4930428G15Rik	4930428G15Rik	0.732985	0.835843	1
4930429B21Rik	4930429B21Rik	0.326437	0.196621	0.370624
4930429D17Rik	4930429D17Rik	2.4255	0.6009	1
4930429F11Rik	4930429F11Rik	2.12471	0.665646	1
4930429F24Rik	4930429F24Rik	0.132885	0.857998	0.924336
4930430A15Rik	4930430A15Rik	2.6816	0.568685	1
4930430D24Rik	4930430D24Rik	1.62842	0.742886	1
4930430F08Rik	4930430F08Rik	-1.34086	5.31297e-08	1.1115e-06
4930430F21Rik	4930430F21Rik	-0.144513	0.94408	1
4930430J02Rik	4930430J02Rik	-1.38369	0.324644	1
4930431F12Rik	4930431F12Rik	0.797823	0.855455	1
4930431P03Rik	4930431P03Rik	0.310872	0.927346	1
4930432J09Rik	4930432J09Rik	1.403	0.389158	1
4930432K21Rik	4930432K21Rik	-0.923022	0.0107823	0.0413739
4930433B08Rik	4930433B08Rik	-0.126952	0.97642	1
4930433I11Rik	4930433I11Rik	2.91624	0.468444	1
4930433N12Rik	4930433N12Rik	3.57258	0.288874	1
4930434J06Rik	4930434J06Rik	-0.0884344	0.971185	1
4930435E12Rik	4930435E12Rik	3.28152	0.366929	1
4930438E09Rik	4930438E09Rik	3.81454	0.228624	1
4930440C22Rik	4930440C22Rik	0.289383	0.951438	1
4930440I19Rik	4930440I19Rik	-0.122951	0.960282	1
4930442L01Rik	4930442L01Rik	2.7013	0.567174	1
4930443O20Rik	4930443O20Rik	0.297336	0.723918	0.845947
4930444F02Rik	4930444F02Rik	-1.45533	0.0600614	0.156475
4930444G20Rik	4930444G20Rik	-1.33404	0.734341	1
4930444M15Rik	4930444M15Rik	0.531271	0.770505	1
4930444P10Rik	4930444P10Rik	-1.24745	0.232353	1
4930445N18Rik	4930445N18Rik	-1.39702	0.609408	1
4930447A16Rik	4930447A16Rik	0.0302497	0.965108	0.982218
4930447C04Rik	4930447C04Rik	0.424045	0.670406	1
4930447J18Rik	4930447J18Rik	2.91624	0.468444	1
4930447K03Rik	4930447K03Rik	-0.591872	0.610209	1
4930447N08Rik	4930447N08Rik	0.168204	0.845118	0.916926
4930448C13Rik	4930448C13Rik	-0.760922	0.776648	1
4930448F12Rik	4930448F12Rik	0.732985	0.835843	1
4930448H16Rik	4930448H16Rik	0.135552	0.948175	1
4930448I06Rik	4930448I06Rik	1.62842	0.742886	1
4930448I18Rik	4930448I18Rik	-1.37537	0.782271	1
4930448K20Rik	4930448K20Rik	2.07541	0.495459	1
4930449E01Rik	4930449E01Rik	1.62842	0.742886	1
4930449E18Rik	4930449E18Rik	-0.405096	0.732985	1
4930451C15Rik	4930451C15Rik	-1.19498	0.217984	0.396999
4930451G09Rik	4930451G09Rik	-0.778297	0.0489743	0.133967
4930451I11Rik	4930451I11Rik	1.80907	0.404333	1
4930452A19Rik	4930452A19Rik	0.633524	0.785979	1
4930452B06Rik	4930452B06Rik	-0.510017	0.069718	0.174919
4930452G13Rik	4930452G13Rik	-1.32793	0.192451	0.365516
4930452N14Rik	4930452N14Rik	3.90437	0.207468	1
4930453H23Rik	4930453H23Rik	1.31641	0.791612	1
4930453L07Rik	4930453L07Rik	0.841439	0.705242	1
4930453N24Rik	4930453N24Rik	0.355484	0.0722848	0.179735
4930455B14Rik	4930455B14Rik	2.4255	0.6009	1
4930455C13Rik	4930455C13Rik	0.703691	0.000383787	0.00272868
4930455D15Rik	4930455D15Rik	2.10803	0.224198	1
4930455F16Rik	4930455F16Rik	-0.72145	0.756102	1
4930455H04Rik	4930455H04Rik	1.22675	0.0514272	0.139329
4930455J16Rik	4930455J16Rik	0.419579	0.916759	1
4930456L15Rik	4930456L15Rik	-0.668199	0.820351	1
4930459L07Rik	4930459L07Rik	1.31641	0.791612	1
4930461G14Rik	4930461G14Rik	-0.430445	0.925356	1
4930463O16Rik	4930463O16Rik	-0.363916	0.804749	1
4930465K10Rik	4930465K10Rik	2.83576	0.270604	1
4930465M20Rik	4930465M20Rik	1.45632	0.529787	1
4930467D21Rik	4930467D21Rik	-0.0953285	0.958359	1
4930467E23Rik	4930467E23Rik	-2.53478	0.577166	1
4930467K11Rik	4930467K11Rik	-2.28321	0.412032	1
4930468A15Rik	4930468A15Rik	-0.758765	0.863681	1
4930469G21Rik	4930469G21Rik	-1.04965	0.327106	1
4930470H14Rik	4930470H14Rik	1.31641	0.791612	1
4930470P17Rik	4930470P17Rik	1.26234	0.549806	1
4930471C04Rik	4930471C04Rik	-1.47464	0.2695	1
4930471G03Rik	4930471G03Rik	-1.27229	0.207351	0.383234
4930471M09Rik	4930471M09Rik	0.495075	0.692405	1
4930473A02Rik	4930473A02Rik	0.24598	0.131651	0.278936
4930473O22Rik	4930473O22Rik	0.447499	0.871903	1
4930474G06Rik	4930474G06Rik	0.0828633	0.940475	1
4930474H20Rik	4930474H20Rik	3.42566	0.323414	1
4930474M22Rik	4930474M22Rik	-1.55953	0.423744	1
4930474N05Rik	4930474N05Rik	1.01956	0.779437	1
4930474N09Rik	4930474N09Rik	1.20273	0.348407	1
4930478L05Rik	4930478L05Rik	1.06649	0.0455878	0.127312
4930478P22Rik	4930478P22Rik	1.5746	0.644611	1
4930479D17Rik	4930479D17Rik	-2.05046	0.0987509	1
4930480E11Rik	4930480E11Rik	2.4255	0.6009	1
4930480G23Rik	4930480G23Rik	2.91624	0.468444	1
4930480K15Rik	4930480K15Rik	-0.333419	0.14486	0.298508
4930481A15Rik	4930481A15Rik	-0.104887	0.75215	0.863088
4930482G09Rik	4930482G09Rik	-0.407113	0.694175	0.825787
4930483J18Rik	4930483J18Rik	1.70351	0.430467	1
4930483K19Rik	4930483K19Rik	0.627463	0.0136371	0.0495636
4930483O08Rik	4930483O08Rik	0.132098	0.958235	1
4930486F22Rik	4930486F22Rik	-0.822806	0.421049	1
4930486L24Rik	4930486L24Rik	3.42566	0.323414	1
4930487D11Rik	4930487D11Rik	2.12471	0.665646	1
4930487H11Rik	4930487H11Rik	-0.965568	0.101999	0.232571
4930488B22Rik	4930488B22Rik	2.91624	0.468444	1
4930488L21Rik	4930488L21Rik	-0.145836	0.576088	0.740498
4930500F04Rik	4930500F04Rik	0.797823	0.855455	1
4930500J02Rik	4930500J02Rik	-0.187737	0.882318	1
4930500L23Rik	4930500L23Rik	-0.816888	0.699891	1
4930502A04Rik	4930502A04Rik	1.31641	0.791612	1
4930502E09Rik	4930502E09Rik	-1.05926	0.256134	0.439367
4930502E18Rik	4930502E18Rik	0.852944	0.682829	1
4930503B20Rik	4930503B20Rik	-0.452005	0.825402	1
4930503E14Rik	4930503E14Rik	2.12471	0.665646	1
4930503E24Rik	4930503E24Rik	1.94695	0.424715	1
4930503L19Rik	4930503L19Rik	0.598825	0.0040487	0.0190428
4930503O07Rik	4930503O07Rik	-1.37537	0.782271	1
4930504O13Rik	4930504O13Rik	2.12471	0.665646	1
4930505A04Rik	4930505A04Rik	0.154283	0.903469	1
4930505G20Rik	4930505G20Rik	-0.361155	0.827663	1
4930506C21Rik	4930506C21Rik	0.526653	0.0143906	0.0518456
4930506M07Rik	4930506M07Rik	-0.256563	0.0940079	0.218522
4930507D05Rik	4930507D05Rik	-0.217234	0.642746	0.789831
4930507D10Rik	4930507D10Rik	1.54222	0.561394	1
4930509E16Rik	4930509E16Rik	1.0614	0.608287	1
4930509J09Rik	4930509J09Rik	-0.323559	0.374588	0.565116
4930509K18Rik	4930509K18Rik	1.5746	0.644611	1
4930511A02Rik	4930511A02Rik	3.28152	0.366929	1
4930511E03Rik	4930511E03Rik	1.78649	0.541667	1
4930511M06Rik	4930511M06Rik	-0.651829	0.752226	1
4930512B01Rik	4930512B01Rik	-0.0978036	0.724373	0.846097
4930513D17Rik	4930513D17Rik	2.37668	0.280326	1
4930513N10Rik	4930513N10Rik	-0.261073	0.460882	0.646513
4930513O06Rik	4930513O06Rik	2.12471	0.665646	1
4930515G01Rik	4930515G01Rik	-0.702713	0.24213	0.424314
4930515L03Rik	4930515L03Rik	0.532489	0.809142	1
4930515L19Rik	4930515L19Rik	3.11589	0.456733	1
4930517E11Rik	4930517E11Rik	-0.397809	0.624045	0.775335
4930519D14Rik	4930519D14Rik	0.289383	0.951438	1
4930519F09Rik	4930519F09Rik	-0.65017	0.848836	1
4930519F16Rik	4930519F16Rik	-0.0592308	0.984274	1
4930519F24Rik	4930519F24Rik	4.27184	0.124239	1
4930519G04Rik	4930519G04Rik	0.0821062	0.971029	1
4930519H02Rik	4930519H02Rik	1.01956	0.779437	1
4930520O04Rik	4930520O04Rik	-0.386792	0.580691	0.743549
4930520P13Rik	4930520P13Rik	1.08259	0.775097	1
4930521E06Rik	4930521E06Rik	-0.651829	0.752226	1
4930522H14Rik	4930522H14Rik	0.289383	0.951438	1
4930522O17Rik	4930522O17Rik	1.08259	0.775097	1
4930523C07Rik	4930523C07Rik	0.944893	0.0938112	0.218231
4930523O13Rik	4930523O13Rik	3.91617	0.198468	1
4930524B15Rik	4930524B15Rik	-0.154267	0.924736	1
4930524C18Rik	4930524C18Rik	1.64387	0.527722	1
4930524N10Rik	4930524N10Rik	2.12471	0.665646	1
4930524O05Rik	4930524O05Rik	0.769469	0.78614	1
4930524O08Rik	4930524O08Rik	1.31641	0.791612	1
4930525D18Rik	4930525D18Rik	1.08259	0.775097	1
4930525G20Rik	4930525G20Rik	-0.439238	0.459141	0.644722
4930525M21Rik	4930525M21Rik	2.12471	0.665646	1
4930526I15Rik	4930526I15Rik	0.164762	0.531623	0.705259
4930527F14Rik	4930527F14Rik	-0.0157976	0.997459	1
4930527G23Rik	4930527G23Rik	1.31641	0.791612	1
4930528A17Rik	4930528A17Rik	0.182637	0.641947	0.789226
4930528D03Rik	4930528D03Rik	1.7596	0.487827	1
4930529C04Rik	4930529C04Rik	2.07066	0.455889	1
4930529K09Rik	4930529K09Rik	-1.33404	0.734341	1
4930529L06Rik	4930529L06Rik	1.31641	0.791612	1
4930529M08Rik	4930529M08Rik	-2.0389	0.0114116	0.0431914
4930532M18Rik	4930532M18Rik	2.91624	0.468444	1
4930533B01Rik	4930533B01Rik	-1.3067	0.635098	1
4930538K18Rik	4930538K18Rik	-0.927633	0.175809	0.343433
4930539C22Rik	4930539C22Rik	1.9302	0.431627	1
4930539E08Rik	4930539E08Rik	-1.21027	0.00210197	0.0111502
4930539J05Rik	4930539J05Rik	0.366594	0.337079	0.527553
4930539M17Rik	4930539M17Rik	1.31641	0.791612	1
4930539N22Rik	4930539N22Rik	-0.254517	0.487006	0.669567
4930540M03Rik	4930540M03Rik	1.62842	0.742886	1
4930542C21Rik	4930542C21Rik	1.5746	0.644611	1
4930542D17Rik	4930542D17Rik	3.42566	0.323414	1
4930543E12Rik	4930543E12Rik	4.09961	0.159412	1
4930544D05Rik	4930544D05Rik	-0.615624	0.674439	1
4930544G11Rik	4930544G11Rik	0.232404	0.917551	1
4930544M13Rik	4930544M13Rik	3.57258	0.288874	1
4930545E07Rik	4930545E07Rik	1.31641	0.791612	1
4930545H06Rik	4930545H06Rik	-1.80653	0.715355	1
4930545L23Rik	4930545L23Rik	0.3646	0.308786	0.498809
4930546C10Rik	4930546C10Rik	2.56362	0.349148	1
4930546K05Rik	4930546K05Rik	3.45252	0.134035	1
4930547E08Rik	4930547E08Rik	-0.999038	0.484619	1
4930547E14Rik	4930547E14Rik	0.388108	0.742581	1
4930548G14Rik	4930548G14Rik	1.37465	0.723474	1
4930548H24Rik	4930548H24Rik	-1.73992	0.257553	1
4930549C01Rik	4930549C01Rik	1.45632	0.529787	1
4930549G23Rik	4930549G23Rik	-0.354183	0.291412	0.480194
4930550C14Rik	4930550C14Rik	-0.215462	0.905403	1
4930550L24Rik	4930550L24Rik	-1.22726	0.69086	1
4930552N02Rik	4930552N02Rik	0.0509827	0.989498	1
4930552P12Rik	4930552P12Rik	-1.42792	0.231346	1
4930553E22Rik	4930553E22Rik	2.91624	0.468444	1
4930554C24Rik	4930554C24Rik	1.33043	0.732342	1
4930555B11Rik	4930555B11Rik	3.28152	0.366929	1
4930555G01Rik	4930555G01Rik	-2.1095	0.668633	1
4930556C24Rik	4930556C24Rik	3.81454	0.228624	1
4930556G01Rik	4930556G01Rik	-0.72	0.712247	1
4930556J02Rik	4930556J02Rik	2.4255	0.6009	1
4930556M19Rik	4930556M19Rik	1.01953	0.315493	0.505378
4930556N09Rik	4930556N09Rik	1.32666	0.66566	1
4930557A04Rik	4930557A04Rik	0.419579	0.916759	1
4930557J02Rik	4930557J02Rik	-2.99004	0.453455	1
4930558C23Rik	4930558C23Rik	1.62842	0.742886	1
4930558G05Rik	4930558G05Rik	1.31641	0.791612	1
4930558J18Rik	4930558J18Rik	-0.426867	0.63578	0.784427
4930558K02Rik	4930558K02Rik	0.0871053	0.946992	1
4930562C15Rik	4930562C15Rik	0.563854	0.359141	0.549579
4930562F07Rik	4930562F07Rik	0.998555	0.319665	1
4930563D23Rik	4930563D23Rik	-1.37537	0.782271	1
4930563E18Rik	4930563E18Rik	2.20119	0.423335	1
4930563E22Rik	4930563E22Rik	0.121394	0.662043	0.802821
4930563F08Rik	4930563F08Rik	-0.841654	0.0726516	0.180442
4930564B18Rik	4930564B18Rik	2.91624	0.468444	1
4930564C03Rik	4930564C03Rik	-1.54824	0.151652	1
4930564D02Rik	4930564D02Rik	2.4255	0.6009	1
4930565D16Rik	4930565D16Rik	0.419579	0.916759	1
4930565N06Rik	4930565N06Rik	0.190761	0.625116	0.776119
4930567H17Rik	4930567H17Rik	1.62842	0.742886	1
4930567J20Rik	4930567J20Rik	1.31641	0.791612	1
4930567K20Rik	4930567K20Rik	-0.0973675	0.959323	1
4930568D16Rik	4930568D16Rik	3.68303	0.301649	1
4930568G15Rik	4930568G15Rik	-0.407403	0.841007	1
4930570G19Rik	4930570G19Rik	-0.78954	0.000513043	0.00348851
4930571K23Rik	4930571K23Rik	4.43419	0.0993839	1
4930571O06Rik	4930571O06Rik	1.31641	0.791612	1
4930572K03Rik	4930572K03Rik	3.42566	0.323414	1
4930572O03Rik	4930572O03Rik	1.62842	0.742886	1
4930572O13Rik	4930572O13Rik	-0.794388	0.635137	1
4930573O16Rik	4930573O16Rik	0.791191	0.49762	1
4930577N17Rik	4930577N17Rik	-0.830972	0.0880957	0.208523
4930578C19Rik	4930578C19Rik	3.43746	0.369	1
4930578E11Rik	4930578E11Rik	-0.273433	0.89887	1
4930578M01Rik	4930578M01Rik	-0.135293	0.776644	0.87839
4930578N18Rik	4930578N18Rik	1.31641	0.791612	1
4930579F01Rik	4930579F01Rik	4.20255	0.1456	1
4930579G18Rik	4930579G18Rik	0.0231841	0.912166	0.955132
4930579G24Rik	4930579G24Rik	0.374936	0.358295	0.54879
4930579K19Rik	4930579K19Rik	-0.87713	0.123177	0.26668
4930581F22Rik	4930581F22Rik	-0.611599	0.163298	0.326126
4930583K01Rik	4930583K01Rik	0.429701	0.811493	1
4930583P06Rik	4930583P06Rik	-0.129978	0.849664	0.919767
4930584F24Rik	4930584F24Rik	3.09921	0.416648	1
4930590J08Rik	4930590J08Rik	1.02531	0.110664	0.246617
4930590L20Rik	4930590L20Rik	-0.454295	0.570135	0.735958
4930591A17Rik	4930591A17Rik	2.12471	0.665646	1
4930592A05Rik	4930592A05Rik	0.0147687	0.991	1
4930592I03Rik	4930592I03Rik	0.348044	0.466449	0.651689
4930593A02Rik	4930593A02Rik	0.748715	0.567143	1
4930593C16Rik	4930593C16Rik	-0.482892	0.90723	1
4930594C11Rik	4930594C11Rik	-1.10163	0.0330227	0.0989257
4930595M18Rik	4930595M18Rik	4.19334	0.13829	1
4930596D02Rik	4930596D02Rik	3.28152	0.366929	1
4930596I21Rik	4930596I21Rik	0.0734432	0.940171	0.970471
4930597G03Rik	4930597G03Rik	2.7013	0.567174	1
4930598F16Rik	4930598F16Rik	1.62842	0.742886	1
4930599N23Rik	4930599N23Rik	0.292411	0.470785	0.655457
4931402G19Rik	4931402G19Rik	-0.408029	0.705114	1
4931403E22Rik	4931403E22Rik	-1.22746	5.35597e-05	0.000503053
4931403G20Rik	4931403G20Rik	0.0572243	0.847326	0.918259
4931406B18Rik	4931406B18Rik	2.82148	0.168865	1
4931406C07Rik	4931406C07Rik	-0.485776	0.00817022	0.0331187
4931406H21Rik	4931406H21Rik	-0.606326	0.0763692	0.187239
4931406P16Rik	4931406P16Rik	0.101546	0.498402	0.678068
4931408C20Rik	4931408C20Rik	4.6334	0.0693815	1
4931408D14Rik	4931408D14Rik	-1.70829	0.0853235	0.203603
4931409K22Rik	4931409K22Rik	-0.169005	0.924968	1
4931412M21	4931412M21	4.35543	0.109245	1
4931414P19Rik	4931414P19Rik	-1.0328	0.0109906	0.0420422
4931417E11Rik	4931417E11Rik	2.91624	0.468444	1
4931419H13Rik	4931419H13Rik	-1.3067	0.635098	1
4931423N10Rik	4931423N10Rik	0.432173	0.718572	1
4931428F04Rik	4931428F04Rik	0.118269	0.497065	0.677391
4931428L18Rik	4931428L18Rik	3.11589	0.456733	1
4931429I11Rik	4931429I11Rik	0.543919	0.664421	1
4931429L15Rik	4931429L15Rik	-0.00979317	0.993558	1
4931429P17Rik	4931429P17Rik	2.07541	0.495459	1
4931430N09Rik	4931430N09Rik	-1.0245	0.012231	0.0456592
4931431B13Rik	4931431B13Rik	3.80154	0.225693	1
4931431C16Rik	4931431C16Rik	-0.308025	0.450277	0.636393
4931431F19Rik	4931431F19Rik	2.4255	0.6009	1
4931440F15Rik	4931440F15Rik	-0.493399	0.346624	0.537644
4931440J10Rik	4931440J10Rik	-0.0987204	0.860013	0.92571
4931440P22Rik	4931440P22Rik	2.4807	4.41254e-21	6.35739e-19
4932411E22Rik	4932411E22Rik	-1.13387	0.0173718	0.060023
4932411N23Rik	4932411N23Rik	1.31641	0.791612	1
4932412D23Rik	4932412D23Rik	-1.2366	0.618154	1
4932413F04Rik	4932413F04Rik	-1.6031	0.000204055	0.00159894
4932414J04Rik	4932414J04Rik	1.01956	0.779437	1
4932414N04Rik	4932414N04Rik	4.28135	0.124445	1
4932415M13Rik	4932415M13Rik	2.3095	0.385233	1
4932416H05Rik	4932416H05Rik	-0.395391	0.165559	0.32935
4932416K20Rik	4932416K20Rik	5.11026	0.0261785	1
4932418E24Rik	4932418E24Rik	-1.05732	0.122007	0.26471
4932429P05Rik	4932429P05Rik	1.31641	0.791612	1
4932435O22Rik	4932435O22Rik	0.246628	0.795866	0.88868
4932438A13Rik	4932438A13Rik	0.456808	0.000377055	0.00268582
4932438H23Rik	4932438H23Rik	0.535549	0.245692	0.42776
4932441J04Rik	4932441J04Rik	0.558288	0.501556	0.680566
4932443I19Rik	4932443I19Rik	-1.25391	0.226095	1
4932702P03Rik	4932702P03Rik	-0.496371	0.0532631	0.143109
4933400A11Rik	4933400A11Rik	2.7013	0.567174	1
4933400B14Rik	4933400B14Rik	2.4255	0.6009	1
4933400C23Rik	4933400C23Rik	1.54222	0.561394	1
4933400F21Rik	4933400F21Rik	-0.693416	0.0496217	0.13535
4933400L20Rik	4933400L20Rik	-1.37537	0.782271	1
4933401B06Rik	4933401B06Rik	2.7013	0.567174	1
4933401D09Rik	4933401D09Rik	3.28152	0.366929	1
4933401H06Rik	4933401H06Rik	2.4255	0.6009	1
4933402C06Rik	4933402C06Rik	-0.248689	0.920728	1
4933402D24Rik	4933402D24Rik	-1.06421	0.131329	0.278409
4933402E13Rik	4933402E13Rik	0.797823	0.855455	1
4933402J07Rik	4933402J07Rik	2.6816	0.568685	1
4933402J10Rik	4933402J10Rik	2.12471	0.665646	1
4933402J15Rik	4933402J15Rik	-1.33404	0.734341	1
4933402N03Rik	4933402N03Rik	1.78402	0.616072	1
4933402P03Rik	4933402P03Rik	0.558737	0.874191	1
4933403O08Rik	4933403O08Rik	2.2662	0.0604266	1
4933404G15Rik	4933404G15Rik	4.91615	0.0396459	1
4933404K08Rik	4933404K08Rik	1.94621	0.498018	1
4933404O12Rik	4933404O12Rik	-1.80136	6.51119e-12	2.97721e-10
4933405D12Rik	4933405D12Rik	-0.427645	0.861089	1
4933405E24Rik	4933405E24Rik	1.01956	0.779437	1
4933405L10Rik	4933405L10Rik	-0.932784	0.48949	1
4933405O20Rik	4933405O20Rik	-1.12192	0.418964	1
4933406C10Rik	4933406C10Rik	-0.06227	0.92061	0.960148
4933406D12Rik	4933406D12Rik	1.62842	0.742886	1
4933406G16Rik	4933406G16Rik	-1.31608	0.519227	1
4933406I18Rik	4933406I18Rik	-0.824299	0.235291	0.416526
4933406J08Rik	4933406J08Rik	1.37465	0.723474	1
4933406J10Rik	4933406J10Rik	-0.298761	0.777862	0.878987
4933406K04Rik	4933406K04Rik	3.28152	0.366929	1
4933406M09Rik	4933406M09Rik	2.44611	0.122074	1
4933407E24Rik	4933407E24Rik	-1.40845	0.18895	1
4933407G14Rik	4933407G14Rik	0.732985	0.835843	1
4933407I05Rik	4933407I05Rik	-2.1095	0.668633	1
4933407K13Rik	4933407K13Rik	-0.267057	0.383518	0.573943
4933407L21Rik	4933407L21Rik	-0.29684	0.453956	0.639617
4933408B17Rik	4933408B17Rik	-1.48411	0.0242925	0.0781372
4933408J17Rik	4933408J17Rik	0.81088	0.167889	0.33234
4933408N05Rik	4933408N05Rik	-1.7511	0.245197	1
4933409G03Rik	4933409G03Rik	2.7013	0.567174	1
4933411E08Rik	4933411E08Rik	1.78402	0.616072	1
4933411G11Rik	4933411G11Rik	1.94695	0.424715	1
4933411K16Rik	4933411K16Rik	0.0534483	0.975368	1
4933411K20Rik	4933411K20Rik	-1.22576	3.2151e-09	8.9924e-08
4933412E12Rik	4933412E12Rik	0.121669	0.86486	0.928907
4933412E24Rik	4933412E24Rik	2.12471	0.665646	1
4933412O06Rik	4933412O06Rik	-0.665562	0.528853	1
4933413G19Rik	4933413G19Rik	-0.605728	0.427643	0.615606
4933413J09Rik	4933413J09Rik	0.603817	0.312083	0.502227
4933413L06Rik	4933413L06Rik	1.02732	0.0640171	0.164066
4933415F23Rik	4933415F23Rik	4.36325	0.117227	1
4933416C03Rik	4933416C03Rik	-0.688364	0.418485	0.606391
4933416E03Rik	4933416E03Rik	2.12471	0.665646	1
4933416I08Rik	4933416I08Rik	-0.169152	0.937739	1
4933416M06Rik	4933416M06Rik	-1.37537	0.782271	1
4933416M07Rik	4933416M07Rik	1.32771	0.317264	1
4933417A18Rik	4933417A18Rik	2.4255	0.6009	1
4933417D19Rik	4933417D19Rik	0.7973	0.0770774	0.188582
4933417E11Rik	4933417E11Rik	-3.23935	0.383117	1
4933417G07Rik	4933417G07Rik	-0.927738	0.0517476	0.140023
4933417O13Rik	4933417O13Rik	-1.93386	0.227372	1
4933421I07Rik	4933421I07Rik	4.01069	0.176096	1
4933421O10Rik	4933421O10Rik	-0.39228	0.0869944	0.206686
4933422A05Rik	4933422A05Rik	1.96767	0.348871	1
4933422H20Rik	4933422H20Rik	2.12471	0.665646	1
4933424G05Rik	4933424G05Rik	-0.953917	0.0482332	0.132485
4933424G06Rik	4933424G06Rik	-0.121833	0.875078	0.934559
4933425B07Rik	4933425B07Rik	1.01956	0.779437	1
4933425L06Rik	4933425L06Rik	-0.0105673	0.992151	1
4933426M11Rik	4933426M11Rik	0.618996	0.000118623	0.00100034
4933427D06Rik	4933427D06Rik	-1.82312	0.313239	1
4933427D14Rik	4933427D14Rik	-0.393133	0.0155429	0.0549471
4933427E11Rik	4933427E11Rik	0.00213606	0.998435	1
4933427E13Rik	4933427E13Rik	1.7596	0.487827	1
4933427G17Rik	4933427G17Rik	1.83689	0.382842	1
4933427I22Rik	4933427I22Rik	-0.765517	0.440931	0.628057
4933428C19Rik	4933428C19Rik	2.12471	0.665646	1
4933428G20Rik	4933428G20Rik	0.950903	0.000125565	0.00105075
4933429K18Rik	4933429K18Rik	1.78402	0.616072	1
4933429O19Rik	4933429O19Rik	0.764218	0.719007	1
4933430H16Rik	4933430H16Rik	-0.46475	0.799172	1
4933430I17Rik	4933430I17Rik	-1.46184	0.0876819	0.207957
4933430M04Rik	4933430M04Rik	0.961357	0.472628	1
4933430N04Rik	4933430N04Rik	2.91624	0.468444	1
4933431E20Rik	4933431E20Rik	-0.228214	0.127023	0.272121
4933431G14Rik	4933431G14Rik	-1.49061	0.0581236	0.15262
4933432G23Rik	4933432G23Rik	2.7013	0.567174	1
4933432I03Rik	4933432I03Rik	1.11483	0.654851	1
4933432I09Rik	4933432I09Rik	-1.10129	0.150941	0.307415
4933432K03Rik	4933432K03Rik	0.696505	0.73237	1
4933433C11Rik	4933433C11Rik	0.526028	0.743226	1
4933433F19Rik	4933433F19Rik	1.31641	0.791612	1
4933433G08Rik	4933433G08Rik	0.23077	0.936377	1
4933433G15Rik	4933433G15Rik	-0.174219	0.82608	0.905755
4933433G19Rik	4933433G19Rik	-0.435439	0.0905435	0.212768
4933433H22Rik	4933433H22Rik	3.06438	0.211397	1
4933434E20Rik	4933434E20Rik	0.632845	2.81478e-05	0.000284727
4933436E23Rik	4933436E23Rik	2.91624	0.468444	1
4933436H12Rik	4933436H12Rik	3.6917	0.252685	1
4933436I01Rik	4933436I01Rik	-1.37537	0.782271	1
4933438B17Rik	4933438B17Rik	2.91624	0.468444	1
4933438K21Rik	4933438K21Rik	1.31641	0.791612	1
4933439C10Rik	4933439C10Rik	0.161534	0.452301	0.637934
4933439K11Rik	4933439K11Rik	-0.425044	0.803426	1
4933440J02Rik	4933440J02Rik	1.62842	0.742886	1
4933440M02Rik	4933440M02Rik	2.34055	0.415026	1
5031414D18Rik	5031414D18Rik	2.27081	0.0389159	1
5031425E22Rik	5031425E22Rik	-0.0310178	0.860593	0.926083
5031425F14Rik	5031425F14Rik	-1.124	0.696487	1
5031426D15Rik	5031426D15Rik	-1.18889	1.00199e-06	1.50023e-05
5031434C07Rik	5031434C07Rik	0.243897	0.806068	0.894248
5031434O11Rik	5031434O11Rik	-0.311176	0.614428	0.767977
5031439G07Rik	5031439G07Rik	0.270267	0.0428732	0.121476
5033404E19Rik	5033404E19Rik	2.69661	0.277969	1
5033406O09Rik	5033406O09Rik	2.91624	0.468444	1
5133400J02Rik	5133400J02Rik	2.12471	0.665646	1
5330411J11Rik	5330411J11Rik	3.6917	0.252685	1
5330413P13Rik	5330413P13Rik	-1.62296	0.0120801	0.0451731
5330417C22Rik	5330417C22Rik	0.818907	0.000135008	0.00112057
5330426P16Rik	5330426P16Rik	0.479631	0.0285122	0.0886659
5330434G04Rik	5330434G04Rik	0.65219	0.000538153	0.00363658
5430401F13Rik	5430401F13Rik	1.62842	0.742886	1
5430402O13Rik	5430402O13Rik	-0.79684	0.19625	0.370061
5430403N17Rik	5430403N17Rik	-0.0301071	0.957218	0.978959
5430405H02Rik	5430405H02Rik	-0.150197	0.60946	0.764169
5430416N02Rik	5430416N02Rik	0.187824	0.490401	0.673023
5430416O09Rik	5430416O09Rik	4.74251	2.00454e-12	9.83726e-11
5430417L22Rik	5430417L22Rik	-0.665595	0.000349693	0.00253345
5430419D17Rik	5430419D17Rik	-0.151367	0.952741	1
5430421F17Rik	5430421F17Rik	3.43746	0.369	1
5430421N21Rik	5430421N21Rik	2.91624	0.468444	1
5430427M07Rik	5430427M07Rik	0.580946	0.676685	1
5430427O19Rik	5430427O19Rik	-1.38973	0.670423	1
5430428K19Rik	5430428K19Rik	0.255411	0.890042	1
5430434I15Rik	5430434I15Rik	1.31641	0.791612	1
5430435G22Rik	5430435G22Rik	0.770681	0.250063	0.43245
5430437J10Rik	5430437J10Rik	2.07066	0.455889	1
5430440P10Rik	5430440P10Rik	0.843346	0.745829	1
5530401A14Rik	5530401A14Rik	-1.63872	0.00502107	0.0225933
5530601H04Rik	5530601H04Rik	-0.765398	0.00162023	0.00903097
5730403I07Rik	5730403I07Rik	0.341278	0.888809	1
5730405O15Rik	5730405O15Rik	-0.411941	0.25288	0.435568
5730408K05Rik	5730408K05Rik	0.443832	0.342787	0.533481
5730409E04Rik	5730409E04Rik	-0.437001	0.0624036	0.161039
5730412P04Rik	5730412P04Rik	1.20312	0.393613	1
5730416F02Rik	5730416F02Rik	0.797823	0.855455	1
5730420D15Rik	5730420D15Rik	0.18899	0.91136	1
5730422E09Rik	5730422E09Rik	-1.43479	0.025231	0.0806802
5730435O14Rik	5730435O14Rik	1.31641	0.791612	1
5730455P16Rik	5730455P16Rik	-0.769381	3.70075e-05	0.000362992
5730457N03Rik	5730457N03Rik	4.36325	0.117227	1
5730460C07Rik	5730460C07Rik	2.91624	0.468444	1
5730480H06Rik	5730480H06Rik	-0.804885	0.036746	0.10741
5730488B01Rik	5730488B01Rik	3.09921	0.416648	1
5730507C01Rik	5730507C01Rik	-0.274487	0.647034	0.792526
5730508B09Rik	5730508B09Rik	1.19297	5.27759e-06	6.50511e-05
5730522E02Rik	5730522E02Rik	-0.884541	0.00791513	0.0322777
5730559C18Rik	5730559C18Rik	0.04254	0.896562	0.946777
5830403L16Rik	5830403L16Rik	-1.45086	0.0249542	0.0799623
5830411N06Rik	5830411N06Rik	3.07683	0.212763	1
5830415F09Rik	5830415F09Rik	-0.112915	0.747817	0.861221
5830416I19Rik	5830416I19Rik	1.26699	0.587952	1
5830416P10Rik	5830416P10Rik	-1.0042	0.0757437	0.186184
5830417I10Rik	5830417I10Rik	0.0721614	0.667986	0.807483
5830418K08Rik	5830418K08Rik	-0.799443	8.14898e-07	1.23955e-05
5830418P13Rik	5830418P13Rik	-0.433759	0.790545	1
5830428M24Rik	5830428M24Rik	-1.37537	0.782271	1
5830432E09Rik	5830432E09Rik	-0.581603	0.371163	0.561972
5830444B04Rik	5830444B04Rik	0.247445	0.683685	0.818535
5830454E08Rik	5830454E08Rik	0.0555517	0.940051	0.970471
5830473C10Rik	5830473C10Rik	1.16	0.352498	1
5930403L14Rik	5930403L14Rik	-1.31318	1.91105e-11	8.06232e-10
5930412G12Rik	5930412G12Rik	1.77501	0.290034	1
5930430L01Rik	5930430L01Rik	-0.541718	0.294996	0.484073
5930438M14Rik	5930438M14Rik	0.906737	0.565689	1
6030407O03Rik	6030407O03Rik	-1.40678	0.283014	1
6030408B16Rik	6030408B16Rik	-0.984322	0.583825	1
6030419C18Rik	6030419C18Rik	-0.03805	0.821695	0.903614
6030440G07Rik	6030440G07Rik	2.4255	0.6009	1
6030443J06Rik	6030443J06Rik	-1.70433	0.00357315	0.0171763
6030458C11Rik	6030458C11Rik	-0.937418	4.49042e-08	9.5512e-07
6030466F02Rik	6030466F02Rik	2.65432	0.321634	1
6030468B19Rik	6030468B19Rik	3.09921	0.416648	1
6030469F06Rik	6030469F06Rik	-0.0157976	0.997459	1
6030498E09Rik	6030498E09Rik	2.20232	0.461644	1
6230400D17Rik	6230400D17Rik	0.102324	0.782667	0.881872
6330403A02Rik	6330403A02Rik	-0.430567	0.00994042	0.0385991
6330403K07Rik	6330403K07Rik	-0.0415393	0.782405	0.881706
6330407A03Rik	6330407A03Rik	0.125889	0.957681	1
6330408A02Rik	6330408A02Rik	-0.816384	0.00104326	0.0063025
6330409D20Rik	6330409D20Rik	-0.623859	0.216717	0.395614
6330410L21Rik	6330410L21Rik	0.896431	0.633527	1
6330415B21Rik	6330415B21Rik	-0.386454	0.0994334	0.228147
6330416G13Rik	6330416G13Rik	-0.20644	0.470673	0.655431
6330418K02Rik	6330418K02Rik	-0.621154	0.121465	0.264021
6330419J24Rik	6330419J24Rik	-0.457736	0.0311774	0.0946038
6330549D23Rik	6330549D23Rik	-0.0283806	0.937559	0.969375
6430411K18Rik	6430411K18Rik	0.394256	0.110989	0.247125
6430503K07Rik	6430503K07Rik	0.100613	0.942217	1
6430531B16Rik	6430531B16Rik	-0.825429	0.548086	1
6430548M08Rik	6430548M08Rik	0.0968268	0.497371	0.677536
6430550D23Rik	6430550D23Rik	-0.463623	0.562838	0.72994
6430562O15Rik	6430562O15Rik	-0.224203	0.562899	0.729948
6430571L13Rik	6430571L13Rik	-0.681894	0.16393	0.326949
6430573F11Rik	6430573F11Rik	0.565339	0.0948699	0.220057
6430584L05Rik	6430584L05Rik	-0.907816	0.0932396	0.217166
6430706D22Rik	6430706D22Rik	-0.081274	0.557482	0.726084
6430710C18Rik	6430710C18Rik	3.28152	0.366929	1
6530402F18Rik	6530402F18Rik	0.814886	1.00383e-05	0.00011314
6530411M01Rik	6530411M01Rik	0.293289	0.568119	0.734099
6720468P15Rik	6720468P15Rik	-2.8547	0.273013	1
6720483E21Rik	6720483E21Rik	-1.54461	0.29329	1
6720489N17Rik	6720489N17Rik	-0.0259248	0.932856	0.96659
6820408C15Rik	6820408C15Rik	0.490436	0.413807	0.602145
6820431F20Rik	6820431F20Rik	-0.419356	0.225908	0.406655
7420426K07Rik	7420426K07Rik	3.55706	0.292088	1
7420461P10Rik	7420461P10Rik	2.91624	0.468444	1
7420700N18Rik	7420700N18Rik	1.37465	0.723474	1
7420701I03Rik	7420701I03Rik	-2.0781	0.532848	1
7530416G11Rik	7530416G11Rik	-0.34631	0.875815	1
7630403G23Rik	7630403G23Rik	1.63109	0.455884	1
8030411F24Rik	8030411F24Rik	2.4255	0.6009	1
8030423F21Rik	8030423F21Rik	-0.168516	0.903553	1
8030423J24Rik	8030423J24Rik	0.841439	0.705242	1
8030442B05Rik	8030442B05Rik	2.6816	0.568685	1
8030443G20Rik	8030443G20Rik	-0.282231	0.585262	0.746171
8030462N17Rik	8030462N17Rik	0.514012	0.00226984	0.0118797
8430408G22Rik	8430408G22Rik	-1.85952	0.564024	1
8430419L09Rik	8430419L09Rik	-0.0320542	0.818744	0.901633
8430422H06Rik	8430422H06Rik	1.62842	0.742886	1
8430423G03Rik	8430423G03Rik	1.62842	0.742886	1
8430426J06Rik	8430426J06Rik	-0.894359	0.691387	1
8430429K09Rik	8430429K09Rik	0.206996	0.397368	0.58549
8430431K14Rik	8430431K14Rik	-0.238395	0.631912	0.781422
8430436N08Rik	8430436N08Rik	0.963189	0.749513	1
8430437L04Rik	8430437L04Rik	2.12471	0.665646	1
9030025P20Rik	9030025P20Rik	0.237993	0.71869	0.842157
9030204H09Rik	9030204H09Rik	-1.93678	0.367044	1
9030404E10Rik	9030404E10Rik	2.4255	0.6009	1
9030612E09Rik	9030612E09Rik	-0.459206	0.386758	0.576701
9030617O03Rik	9030617O03Rik	-0.806569	0.00731803	0.0303286
9030619P08Rik	9030619P08Rik	3.42566	0.323414	1
9030624G23Rik	9030624G23Rik	-0.42553	0.36716	0.557992
9030624J02Rik	9030624J02Rik	-0.0365709	0.811258	0.897272
9030625G05Rik	9030625G05Rik	2.4255	0.6009	1
9130008F23Rik	9130008F23Rik	1.34978	0.244982	1
9130011E15Rik	9130011E15Rik	-0.461929	0.0095938	0.0375395
9130015A21Rik	9130015A21Rik	0.187996	0.922355	1
9130019O22Rik	9130019O22Rik	-0.281249	0.485562	0.668684
9130019P16Rik	9130019P16Rik	-0.296855	0.22789	0.409066
9130023H24Rik	9130023H24Rik	-0.374387	0.193312	0.366605
9130024F11Rik	9130024F11Rik	-0.232035	0.21607	0.394762
9130204L05Rik	9130204L05Rik	1.31641	0.791612	1
9130209A04Rik	9130209A04Rik	-0.430445	0.925356	1
9130221F21Rik	9130221F21Rik	2.85072	0.278203	1
9130221H12Rik	9130221H12Rik	0.364198	0.0172465	0.0596983
9130227L01Rik	9130227L01Rik	0.216916	0.870308	1
9130230L23Rik	9130230L23Rik	3.11589	0.456733	1
9130401M01Rik	9130401M01Rik	-0.492011	0.0133411	0.0487662
9130409I23Rik	9130409I23Rik	-0.069843	0.970872	1
9230009I02Rik	9230009I02Rik	-0.26043	0.933847	1
9230102K24Rik	9230102K24Rik	1.62842	0.742886	1
9230102O04Rik	9230102O04Rik	3.11589	0.456733	1
9230104L09Rik	9230104L09Rik	-1.37537	0.782271	1
9230105E05Rik	9230105E05Rik	3.33803	0.155794	1
9230110C19Rik	9230110C19Rik	-0.38616	0.104577	0.236818
9230110F15Rik	9230110F15Rik	0.132098	0.958235	1
9230112D13Rik	9230112D13Rik	2.4255	0.6009	1
9230112J17Rik	9230112J17Rik	-1.88169	0.126162	1
9230114K14Rik	9230114K14Rik	-0.66307	0.182814	0.352963
9230116L04Rik	9230116L04Rik	-0.437438	0.445662	0.632189
9230116N13Rik	9230116N13Rik	-0.974798	0.170241	0.335646
9330020H09Rik	9330020H09Rik	0.248095	0.328503	0.518802
9330102E08Rik	9330102E08Rik	-0.505985	0.0300046	0.0919403
9330111N05Rik	9330111N05Rik	-1.54928	0.553488	1
9330117O12Rik	9330117O12Rik	0.642661	0.707434	1
9330133O14Rik	9330133O14Rik	-0.689297	0.00371837	0.0177099
9330151L19Rik	9330151L19Rik	-0.205677	0.282241	0.469541
9330158H04Rik	9330158H04Rik	1.2429	0.0925735	0.216204
9330159F19Rik	9330159F19Rik	0.0518936	0.693401	0.825308
9330159M07Rik	9330159M07Rik	0.224819	0.728793	0.849498
9330162012Rik	9330162012Rik	0.00322008	0.994081	0.9972
9330162B11Rik	9330162B11Rik	0.0586095	0.940684	0.970727
9330175E14Rik	9330175E14Rik	0.79645	0.798119	1
9330175M20Rik	9330175M20Rik	0.110939	0.90023	0.948437
9330178D15Rik	9330178D15Rik	2.85072	0.278203	1
9330179D12Rik	9330179D12Rik	0.453116	0.40173	0.589415
9330182L06Rik	9330182L06Rik	0.0314427	0.834648	0.910312
9330182O14Rik	9330182O14Rik	3.81454	0.228624	1
9330188P03Rik	9330188P03Rik	3.27182	0.16495	1
9430007A20Rik	9430007A20Rik	2.91624	0.468444	1
9430008C03Rik	9430008C03Rik	-0.11793	0.565444	0.731768
9430014N10Rik	9430014N10Rik	3.28152	0.366929	1
9430015G10Rik	9430015G10Rik	-1.08477	2.78445e-07	4.86547e-06
9430016H08Rik	9430016H08Rik	-0.131283	0.572655	0.737589
9430018G01Rik	9430018G01Rik	-0.950964	0.189841	0.361788
9430019J16Rik	9430019J16Rik	1.5746	0.644611	1
9430020K01Rik	9430020K01Rik	1.94115	6.84898e-35	2.68199e-32
9430021M05Rik	9430021M05Rik	-0.515702	0.0571782	0.151051
9430037G07Rik	9430037G07Rik	-0.942885	0.13679	0.286762
9430038I01Rik	9430038I01Rik	-1.01824	0.0258937	0.0823337
9430041J12Rik	9430041J12Rik	0.087016	0.745215	0.859521
9430060I03Rik	9430060I03Rik	0.375077	0.17308	0.339739
9430069I07Rik	9430069I07Rik	-0.082133	0.928714	0.964435
9430076C15Rik	9430076C15Rik	1.18315	0.0323289	0.0974396
9430083A17Rik	9430083A17Rik	-1.07961	0.000316373	0.00231734
9430091E24Rik	9430091E24Rik	-0.848609	0.0033099	0.0161086
9530002B09Rik	9530002B09Rik	2.4255	0.6009	1
9530003J23Rik	9530003J23Rik	-1.80653	0.715355	1
9530026F06Rik	9530026F06Rik	-0.438222	0.837856	1
9530026P05Rik	9530026P05Rik	2.62738	0.0371588	1
9530027J09Rik	9530027J09Rik	0.174929	0.578323	0.741808
9530036O11Rik	9530036O11Rik	-0.888437	0.440124	1
9530051G07Rik	9530051G07Rik	-0.979557	0.0594092	0.155173
9530052E02Rik	9530052E02Rik	0.263729	0.528037	0.702662
9530053A07Rik	9530053A07Rik	0.907034	0.45098	1
9530059O14Rik	9530059O14Rik	-1.15537	3.56831e-05	0.000352464
9530068E07Rik	9530068E07Rik	0.459827	0.00213758	0.0112842
9530077C05Rik	9530077C05Rik	1.14578	1.13526e-07	2.18889e-06
9530080O11Rik	9530080O11Rik	-0.594289	0.0643998	0.164853
9530082P21Rik	9530082P21Rik	-1.06237	4.21894e-08	8.99883e-07
9530091C08Rik	9530091C08Rik	-1.15533	0.00331185	0.0161129
9630001P10Rik	9630001P10Rik	-0.909371	0.126906	0.272036
9630013A20Rik	9630013A20Rik	0.984942	0.00618157	0.0267058
9630028B13Rik	9630028B13Rik	-0.251511	0.589956	0.749256
9630028H03Rik	9630028H03Rik	0.732985	0.835843	1
9630033F20Rik	9630033F20Rik	-0.505401	0.0216493	0.0713945
9830107B12Rik	9830107B12Rik	4.01069	0.176096	1
9830132P13Rik	9830132P13Rik	1.403	0.389158	1
9830147E19Rik	9830147E19Rik	-0.808501	0.0125074	0.046498
9830166K06Rik	9830166K06Rik	0.908269	0.240091	0.42199
9930012K11Rik	9930012K11Rik	-0.550299	0.442953	0.630103
9930014A18Rik	9930014A18Rik	-0.208304	0.396925	0.584951
9930021J03Rik	9930021J03Rik	0.296248	0.0334396	0.0998633
9930104L06Rik	9930104L06Rik	0.221525	0.299814	0.489407
9930111J21Rik1	9930111J21Rik1	-0.0157976	0.997459	1
9930111J21Rik2	9930111J21Rik2	1.31641	0.791612	1
A130010J15Rik	A130010J15Rik	-0.177713	0.497113	0.677391
A130077B15Rik	A130077B15Rik	-1.18897	0.634183	1
A1bg	A1bg	2.12471	0.665646	1
A1cf	A1cf	1.96462	0.272039	1
A230001M10Rik	A230001M10Rik	-0.0839503	0.973007	1
A230009B12Rik	A230009B12Rik	-0.944222	0.261443	0.445173
A230020J21Rik	A230020J21Rik	0.328424	0.297116	0.486549
A230028O05Rik	A230028O05Rik	-0.122088	0.918325	1
A230046K03Rik	A230046K03Rik	-0.0463992	0.753492	0.863904
A230050P20Rik	A230050P20Rik	-0.671053	0.0132821	0.0486203
A230056J06Rik	A230056J06Rik	0.901579	0.0727494	0.180596
A230056P14Rik	A230056P14Rik	-0.605082	0.000955502	0.00585336
A230057D06Rik	A230057D06Rik	-0.491436	0.0229455	0.0746696
A230065H16Rik	A230065H16Rik	0.358292	0.796427	1
A230070E04Rik	A230070E04Rik	0.795811	1.44104e-05	0.000158214
A230072C01Rik	A230072C01Rik	0.0864549	0.738984	0.855046
A230072E10Rik	A230072E10Rik	0.337907	0.193182	0.366494
A230073K19Rik	A230073K19Rik	-0.0192783	0.898955	0.947863
A230077H06Rik	A230077H06Rik	-1.11697	0.00015348	0.00125345
A230103J11Rik	A230103J11Rik	0.259751	0.0999512	0.228917
A230108P19Rik	A230108P19Rik	-0.927474	0.471174	1
A2m	A2m	-0.0588461	0.823736	0.904722
A330009N23Rik	A330009N23Rik	0.711219	0.151261	0.307802
A330021E22Rik	A330021E22Rik	-0.280511	0.253868	0.436706
A330023F24Rik	A330023F24Rik	-0.34863	0.0765271	0.187564
A330032B11Rik	A330032B11Rik	0.511415	0.303961	0.493892
A330033J07Rik	A330033J07Rik	-0.174096	0.57086	0.736208
A330035P11Rik	A330035P11Rik	-0.622229	0.190667	0.362941
A330040F15Rik	A330040F15Rik	-1.02806	0.0537352	0.144051
A330041J22Rik	A330041J22Rik	-0.0290918	0.960375	0.980229
A330048O09Rik	A330048O09Rik	0.390835	0.743496	1
A330049N07Rik	A330049N07Rik	1.6622	0.381153	1
A330050F15Rik	A330050F15Rik	0.632402	0.357564	0.548209
A330069E16Rik	A330069E16Rik	-0.297358	0.58287	0.744663
A330070K13Rik	A330070K13Rik	-0.0157976	0.997459	1
A330074K22Rik	A330074K22Rik	0.686219	0.540356	0.712205
A330076C08Rik	A330076C08Rik	0.55008	0.715517	1
A330076H08Rik	A330076H08Rik	-0.521256	0.012442	0.0462771
A330093E20Rik	A330093E20Rik	0.385723	0.166196	0.33023
A330102I10Rik	A330102I10Rik	0.0996166	0.82957	0.90729
A3galt2	A3galt2	-0.354295	0.394568	0.583123
A430005L14Rik	A430005L14Rik	-0.31917	0.219841	0.399216
A430033K04Rik	A430033K04Rik	-0.0605859	0.765328	0.871205
A430035B10Rik	A430035B10Rik	0.0329791	0.945305	0.973217
A430078G23Rik	A430078G23Rik	-0.187338	0.908074	1
A430088P11Rik	A430088P11Rik	1.60071	0.350265	1
A430090L17Rik	A430090L17Rik	0.564235	0.238118	0.419885
A430093F15Rik	A430093F15Rik	2.37947	0.0609052	1
A430105I19Rik	A430105I19Rik	-0.383011	0.222544	0.40245
A430107P09Rik	A430107P09Rik	1.26234	0.549806	1
A4galt	A4galt	0.385111	0.836985	1
A4gnt	A4gnt	0.930779	0.628888	1
A530006G24Rik	A530006G24Rik	-0.0157976	0.997459	1
A530013C23Rik	A530013C23Rik	1.03645	0.451194	1
A530016L24Rik	A530016L24Rik	-1.85819	0.00815729	0.0330973
A530046M15Rik	A530046M15Rik	-0.0648855	0.964795	1
A530050N04Rik	A530050N04Rik	2.91624	0.468444	1
A530053G22Rik	A530053G22Rik	3.09921	0.416648	1
A530054K11Rik	A530054K11Rik	-0.122378	0.514079	0.690754
A530058N18Rik	A530058N18Rik	0.203136	0.587503	0.747571
A530064D06Rik	A530064D06Rik	-0.0157976	0.997459	1
A530065N20Rik	A530065N20Rik	-0.628168	0.603838	1
A530072M11Rik	A530072M11Rik	-0.699134	0.496088	1
A530088E08Rik	A530088E08Rik	0.581333	0.806981	1
A530099J19Rik	A530099J19Rik	2.12471	0.665646	1
A630001G21Rik	A630001G21Rik	0.0982885	0.960689	1
A630010A05Rik	A630010A05Rik	0.215514	0.917618	1
A630012P03Rik	A630012P03Rik	1.1533	0.691707	1
A630019I02Rik	A630019I02Rik	1.92143	0.015282	0.054238
A630020A06	A630020A06	-1.28175	0.313862	1
A630023A22Rik	A630023A22Rik	0.419579	0.916759	1
A630023P12Rik	A630023P12Rik	-1.80653	0.715355	1
A630033H20Rik	A630033H20Rik	-0.275238	0.863925	1
A630066F11Rik	A630066F11Rik	-0.567032	0.207951	0.384204
A630072M18Rik	A630072M18Rik	0.22219	0.335398	0.526001
A630075F10Rik	A630075F10Rik	1.39738	0.306429	1
A630076J17Rik	A630076J17Rik	-0.558194	0.812487	1
A630077J23Rik	A630077J23Rik	2.01026	0.255459	1
A630089N07Rik	A630089N07Rik	-0.493204	0.0840765	0.201509
A630095N17Rik	A630095N17Rik	-0.366036	0.84733	1
A730006G06Rik	A730006G06Rik	1.04286	0.605275	1
A730008H23Rik	A730008H23Rik	-0.0718453	0.622989	0.774653
A730017C20Rik	A730017C20Rik	0.122982	0.647272	0.792587
A730017L22Rik	A730017L22Rik	-1.29053	0.000133415	0.00110855
A730018C14Rik	A730018C14Rik	-0.243631	0.838193	1
A730020E08Rik	A730020E08Rik	0.281425	0.430657	0.618444
A730020M07Rik	A730020M07Rik	0.0213294	0.990228	1
A730036I17Rik	A730036I17Rik	-0.522138	0.733303	1
A730043L09Rik	A730043L09Rik	-0.573973	0.784741	1
A730046J19Rik	A730046J19Rik	0.374899	0.491504	0.673509
A730056A06Rik	A730056A06Rik	-0.595792	0.0340647	0.101174
A730082K24Rik	A730082K24Rik	4.19334	0.13829	1
A730085K08Rik	A730085K08Rik	-0.194774	0.891743	1
A730090H04Rik	A730090H04Rik	3.6917	0.252685	1
A730090N16Rik	A730090N16Rik	-1.09999	0.0949865	0.220227
A730098P11Rik	A730098P11Rik	0.427592	0.536352	0.708885
A830009L08Rik	A830009L08Rik	-0.682339	0.201649	0.37634
A830010M20Rik	A830010M20Rik	1.18684	6.96892e-17	5.72201e-15
A830018L16Rik	A830018L16Rik	0.230901	0.199795	0.374525
A830019L24Rik	A830019L24Rik	-0.872088	0.381393	0.571947
A830052D11Rik	A830052D11Rik	-0.351864	0.524384	0.699423
A830080D01Rik	A830080D01Rik	-0.013359	0.93957	0.970453
A830082K12Rik	A830082K12Rik	0.476338	0.0128442	0.0474612
A830082N09Rik	A830082N09Rik	-0.677301	3.26294e-05	0.000324839
A930001A20Rik	A930001A20Rik	1.79187	0.332315	1
A930001C03Rik	A930001C03Rik	-0.852882	0.364141	0.554564
A930003A15Rik	A930003A15Rik	-0.679339	0.56046	1
A930003O13Rik	A930003O13Rik	0.185082	0.428212	0.616077
A930004D18Rik	A930004D18Rik	-0.376776	0.399786	0.587531
A930005H10Rik	A930005H10Rik	-0.241047	0.510759	0.688101
A930006I01Rik	A930006I01Rik	-0.430445	0.925356	1
A930006K02Rik	A930006K02Rik	0.278239	0.645196	0.791503
A930007I19Rik	A930007I19Rik	-0.0675917	0.911823	0.954904
A930009A15Rik	A930009A15Rik	-0.0897354	0.96009	1
A930011G23Rik	A930011G23Rik	-0.570244	0.118901	0.259778
A930011O12Rik	A930011O12Rik	0.0162304	0.906867	0.952227
A930012L18Rik	A930012L18Rik	0.804474	0.0644789	0.164954
A930013F10Rik	A930013F10Rik	-0.592594	0.0072989	0.030274
A930015D03Rik	A930015D03Rik	0.247287	0.677043	0.814029
A930016O22Rik	A930016O22Rik	-0.462614	0.699674	1
A930017M01Rik	A930017M01Rik	-2.30769	7.77548e-10	2.46876e-08
A930018P22Rik	A930018P22Rik	2.25146	0.266078	1
A930019D19Rik	A930019D19Rik	-0.456397	0.445461	0.632131
A930024E05Rik	A930024E05Rik	0.468462	0.207009	0.382833
A930041C12Rik	A930041C12Rik	-0.777539	0.524413	1
AA387883	AA387883	-0.75329	0.328861	0.519
AA388235	AA388235	-0.607146	0.0115204	0.0435171
AA413626	AA413626	-0.906286	0.331605	0.521714
AA414768	AA414768	0.275008	0.70373	0.832225
AA415398	AA415398	-0.769738	0.00276017	0.013935
AA465934	AA465934	0.75927	0.125648	0.270191
AA467197	AA467197	1.62197	0.37496	1
AA474331	AA474331	-1.72604	0.00145634	0.00826353
AA536875	AA536875	2.37668	0.280326	1
AA543186	AA543186	-0.197329	0.790141	0.886304
AA543401	AA543401	1.61223	0.0837305	0.200952
AA545190	AA545190	1.64387	0.527722	1
AA619741	AA619741	-0.2791	0.88156	1
AA792892	AA792892	2.12471	0.665646	1
AA986860	AA986860	0.403993	0.562421	0.729848
AA987161	AA987161	-0.512322	0.0151711	0.0540053
AB124611	AB124611	-1.52145	0.0367481	0.10741
AF067061	AF067061	1.31641	0.791612	1
AF251705	AF251705	-0.324351	0.922741	1
AF357355	AF357355	0.00425686	0.994845	0.997785
AF357359	AF357359	1.00491	0.00105008	0.00633368
AF357399	AF357399	-0.114107	0.897396	0.946885
AF357425	AF357425	0.511837	0.31346	0.503382
AF357426	AF357426	0.0763588	0.886087	0.941042
AF366264	AF366264	4.01242	0.0499346	1
AF529169	AF529169	-0.381466	0.133362	0.281351
AI115009	AI115009	0.234147	0.633667	0.783021
AI118078	AI118078	-0.138951	0.571701	0.736981
AI182371	AI182371	-0.179872	0.858594	0.924747
AI197445	AI197445	0.439779	0.699545	1
AI314180	AI314180	0.145626	0.274643	0.460917
AI314278	AI314278	2.91624	0.468444	1
AI317395	AI317395	0.286088	0.802527	1
AI413582	AI413582	-0.0113185	0.953083	0.976635
AI414108	AI414108	-0.025557	0.903038	0.950192
AI427809	AI427809	0.314942	0.774417	1
AI429214	AI429214	0.199351	0.580167	0.74319
AI450353	AI450353	0.135261	0.694234	0.825792
AI462493	AI462493	-0.966424	0.00336367	0.0163183
AI463170	AI463170	0.784023	0.761358	1
AI464131	AI464131	-0.38849	0.0312239	0.0946698
AI467606	AI467606	1.56865	0.498108	1
AI504432	AI504432	0.0423863	0.791797	0.88712
AI506816	AI506816	-0.0573949	0.945987	0.973486
AI507597	AI507597	0.29115	0.907241	1
AI593442	AI593442	-0.135815	0.418504	0.606391
AI597479	AI597479	-0.655227	0.00041309	0.0029059
AI606473	AI606473	-0.265201	0.7423	0.85739
AI607873	AI607873	1.64225	0.463787	1
AI661453	AI661453	0.640686	0.734989	1
AI662270	AI662270	2.4255	0.6009	1
AI747448	AI747448	3.90437	0.207468	1
AI837181	AI837181	-0.480136	0.0152023	0.0540685
AI839979	AI839979	-1.15828	0.129916	0.276296
AI846148	AI846148	0.132482	0.439188	0.626673
AI847159	AI847159	1.44929	0.66812	1
AI848285	AI848285	0.238438	0.669336	0.808262
AI854517	AI854517	-0.0865309	0.620209	0.77277
AI854703	AI854703	-1.76553	3.77398e-11	1.51276e-09
AI987944	AI987944	-0.744529	0.00254413	0.0130257
AK010878	AK010878	0.755857	0.0010001	0.00608023
AK129341	AK129341	-1.13097	7.19526e-05	0.000653005
AU015228	AU015228	3.6917	0.252685	1
AU015791	AU015791	1.66947	0.52537	1
AU015836	AU015836	2.91165	0.251213	1
AU016765	AU016765	1.62842	0.742886	1
AU018091	AU018091	4.36325	0.117227	1
AU019823	AU019823	0.261695	0.120212	0.261789
AU019990	AU019990	1.7596	0.487827	1
AU021063	AU021063	0.563166	0.425607	0.613886
AU021092	AU021092	0.132098	0.958235	1
AU022252	AU022252	-0.594187	0.00418272	0.0195586
AU022751	AU022751	-1.14781	0.0268308	0.0846031
AU022754	AU022754	-0.466179	0.204814	0.38072
AU022793	AU022793	1.46995	0.524873	1
AU023762	AU023762	-0.329936	0.551726	0.721586
AU040320	AU040320	-0.548934	0.000644266	0.00423739
AU040972	AU040972	-0.198784	0.659748	0.801202
AU041133	AU041133	-0.717983	0.00188715	0.0101804
AV039307	AV039307	-0.55234	0.0712844	0.177972
AV051173	AV051173	0.907774	0.236487	0.417737
AW011738	AW011738	-0.350163	0.352255	0.544002
AW046200	AW046200	-0.019732	0.983859	0.991455
AW112010	AW112010	2.7013	0.567174	1
AW146154	AW146154	-1.40159	2.80412e-05	0.000284286
AW209491	AW209491	-0.536323	0.0108427	0.0415427
AW495222	AW495222	-0.770225	0.518515	1
AW549542	AW549542	1.37465	0.723474	1
AW549877	AW549877	-0.17272	0.242551	0.424749
AW551984	AW551984	0.119545	0.467684	0.652877
AW554918	AW554918	-0.852588	2.04776e-06	2.82788e-05
AW822252	AW822252	0.403857	0.845212	1
AY074887	AY074887	0.449053	0.385069	0.575197
AY358078	AY358078	1.7596	0.487827	1
AY512915	AY512915	0.696505	0.73237	1
AY512931	AY512931	-1.08009	0.448712	1
AY761184	AY761184	1.31641	0.791612	1
AY761185	AY761185	1.62842	0.742886	1
Aaas	Aaas	-0.646052	0.00244714	0.0126216
Aacs	Aacs	-0.0976504	0.523811	0.699147
Aadac	Aadac	1.31641	0.791612	1
Aadacl2	Aadacl2	2.4255	0.6009	1
Aadacl3	Aadacl3	5.06141	0.0286018	1
Aadat	Aadat	0.0810057	0.928473	0.964273
Aaed1	Aaed1	0.582362	0.168758	0.333455
Aagab	Aagab	-0.364019	0.0194098	0.0653931
Aak1	Aak1	0.124775	0.40063	0.588367
Aamdc	Aamdc	-0.177721	0.433869	0.621522
Aamp	Aamp	0.0898122	0.551013	0.721086
Aanat	Aanat	0.149649	0.930424	1
Aar2	Aar2	-0.148132	0.387354	0.57697
Aard	Aard	-0.0567079	0.892777	0.944408
Aars	Aars	0.739258	2.01141e-08	4.70419e-07
Aars2	Aars2	0.146907	0.534866	0.707963
Aarsd1	Aarsd1	0.148311	0.454073	0.639665
Aasdh	Aasdh	-0.94282	1.67648e-05	0.000180942
Aasdhppt	Aasdhppt	0.200089	0.236754	0.417952
Aass	Aass	0.820771	0.334912	0.525429
Aatf	Aatf	-0.711058	0.000320213	0.00233985
Aatk	Aatk	-0.0769119	0.663353	0.803771
Abat	Abat	-0.118194	0.422542	0.61097
Abca1	Abca1	0.261239	0.127299	0.272574
Abca12	Abca12	-0.365023	0.579333	0.742308
Abca13	Abca13	-0.0706594	0.926417	0.963449
Abca14	Abca14	2.70965	0.137986	1
Abca15	Abca15	2.83576	0.270604	1
Abca16	Abca16	4.91615	0.0396459	1
Abca17	Abca17	-0.496505	0.307358	0.497348
Abca2	Abca2	-0.213863	0.238679	0.42033
Abca3	Abca3	0.0550967	0.751766	0.863072
Abca4	Abca4	0.518705	0.456915	0.642364
Abca5	Abca5	0.706981	6.08951e-07	9.5678e-06
Abca6	Abca6	0.850764	0.119365	0.260644
Abca7	Abca7	0.145538	0.58721	0.747361
Abca8a	Abca8a	0.0688039	0.689762	0.823036
Abca8b	Abca8b	-0.215945	0.325569	0.515722
Abca9	Abca9	0.320671	0.335728	0.526248
Abcb10	Abcb10	-0.758839	9.7578e-05	0.000850092
Abcb11	Abcb11	0.482477	0.694413	1
Abcb1a	Abcb1a	3.77613	0.0761186	1
Abcb1b	Abcb1b	0.314519	0.519613	0.69558
Abcb4	Abcb4	0.203299	0.654807	0.797705
Abcb5	Abcb5	-1.36634	0.17322	0.339854
Abcb6	Abcb6	0.173092	0.315497	0.505378
Abcb7	Abcb7	0.204454	0.206887	0.382717
Abcb8	Abcb8	-0.812643	1.31872e-05	0.000146151
Abcb9	Abcb9	-1.00653	9.21722e-05	0.000811906
Abcc1	Abcc1	-0.194862	0.286092	0.474077
Abcc10	Abcc10	-1.00136	0.000543068	0.00366655
Abcc12	Abcc12	0.381585	0.544441	0.715405
Abcc2	Abcc2	-1.13564	0.215771	0.394454
Abcc3	Abcc3	3.65623	0.036482	1
Abcc4	Abcc4	-0.413888	0.116634	0.256115
Abcc5	Abcc5	-0.0759533	0.586539	0.747113
Abcc6	Abcc6	1.0382	0.554779	1
Abcc8	Abcc8	-0.0264825	0.926411	0.963449
Abcc9	Abcc9	2.69238	0.0715527	1
Abcd1	Abcd1	-0.340359	0.114034	0.252103
Abcd2	Abcd2	1.43937	1.82221e-11	7.73021e-10
Abcd3	Abcd3	-0.139023	0.330035	0.520261
Abcd4	Abcd4	-0.850841	0.0075225	0.0309659
Abce1	Abce1	0.273527	0.0796195	0.193161
Abcf1	Abcf1	0.171952	0.229714	0.410637
Abcf2	Abcf2	-0.012363	0.93613	0.968502
Abcf3	Abcf3	0.578843	0.000239553	0.00182466
Abcg1	Abcg1	-1.06143	4.48836e-07	7.37056e-06
Abcg2	Abcg2	0.89098	0.00375674	0.0178509
Abcg3	Abcg3	-0.514477	0.883923	1
Abcg4	Abcg4	-0.36648	0.0564472	0.149654
Abcg5	Abcg5	1.89988	0.372035	1
Abcg8	Abcg8	0.513187	0.673701	1
Abhd1	Abhd1	-0.0788354	0.752922	0.863584
Abhd10	Abhd10	-0.366499	0.0539013	0.144392
Abhd11	Abhd11	-0.39588	0.0441984	0.124492
Abhd11os	Abhd11os	-0.557018	0.218449	0.397397
Abhd12	Abhd12	0.0176112	0.905466	0.951574
Abhd12b	Abhd12b	-0.0356884	0.985646	1
Abhd13	Abhd13	0.142899	0.334276	0.524618
Abhd14a	Abhd14a	-0.219327	0.307249	0.49733
Abhd14b	Abhd14b	-0.891187	0.0415141	0.118481
Abhd15	Abhd15	-0.632324	0.467492	0.652727
Abhd16a	Abhd16a	0.00610552	0.970954	0.985014
Abhd16b	Abhd16b	-0.257779	0.890782	1
Abhd17a	Abhd17a	0.232765	0.113004	0.250588
Abhd17b	Abhd17b	0.692392	2.50367e-05	0.000256445
Abhd17c	Abhd17c	0.1156	0.439809	0.627148
Abhd2	Abhd2	0.310464	0.0309081	0.0939172
Abhd3	Abhd3	-0.174651	0.57275	0.737646
Abhd4	Abhd4	0.103208	0.543331	0.714604
Abhd5	Abhd5	0.343754	0.0490888	0.134208
Abhd6	Abhd6	0.234295	0.192974	0.366241
Abhd8	Abhd8	0.190913	0.198232	0.372603
Abi1	Abi1	0.308222	0.0298408	0.0915485
Abi2	Abi2	-0.066974	0.630841	0.780793
Abi3	Abi3	0.906757	0.187938	0.359627
Abi3bp	Abi3bp	-0.448316	0.33931	0.529889
Abl1	Abl1	0.143248	0.340032	0.53049
Abl2	Abl2	0.711119	1.26732e-06	1.85034e-05
Ablim1	Ablim1	-0.43765	0.00180207	0.00985716
Ablim2	Ablim2	-0.973002	3.972e-07	6.59353e-06
Ablim3	Ablim3	0.0940057	0.520492	0.696429
Abo	Abo	1.31641	0.791612	1
Abr	Abr	-0.245782	0.0645889	0.165061
Abra	Abra	1.16244	0.207642	0.383725
Abracl	Abracl	0.141093	0.676495	0.813883
Abt1	Abt1	0.425452	0.0482223	0.132479
Abtb1	Abtb1	-0.999276	5.35537e-05	0.000503053
Abtb2	Abtb2	0.441416	0.0300257	0.0919866
Acaa1a	Acaa1a	-0.193775	0.360774	0.551195
Acaa1b	Acaa1b	-0.220003	0.918861	1
Acaa2	Acaa2	-0.442607	0.0202204	0.0675872
Acaca	Acaca	-0.0118186	0.932184	0.966153
Acacb	Acacb	-1.02402	0.156043	0.314766
Acad10	Acad10	-1.37665	0.0181876	0.0621529
Acad11	Acad11	-0.714263	0.0140424	0.0507946
Acad12	Acad12	-1.36169	0.141437	0.2936
Acad8	Acad8	-0.80396	0.0011178	0.00667096
Acad9	Acad9	-0.192171	0.293334	0.482217
Acadl	Acadl	0.417885	0.0190563	0.0644153
Acadm	Acadm	-0.487898	0.0199205	0.0668188
Acads	Acads	0.507701	0.105223	0.237998
Acadsb	Acadsb	0.106621	0.46677	0.652006
Acadvl	Acadvl	0.0776075	0.666881	0.806893
Acan	Acan	4.24265	3.93116e-46	3.53157e-43
Acap1	Acap1	2.28131	0.0570377	1
Acap2	Acap2	0.122251	0.38823	0.577655
Acap3	Acap3	0.329363	0.0198563	0.0666475
Acat1	Acat1	0.159614	0.288844	0.477148
Acat2	Acat2	0.22268	0.189167	0.36103
Acat3	Acat3	0.240195	0.206186	0.382145
Acbd3	Acbd3	-0.0727509	0.654083	0.797315
Acbd4	Acbd4	-0.885088	0.0315945	0.0956226
Acbd5	Acbd5	0.185437	0.264593	0.448984
Acbd6	Acbd6	-0.117842	0.472629	0.657017
Acbd7	Acbd7	-0.164793	0.844646	0.916609
Accs	Accs	-0.593966	0.0601225	0.156554
Accsl	Accsl	-1.2567	0.266805	1
Acd	Acd	1.23903	1.25084e-13	7.23594e-12
Ace	Ace	0.36929	0.1851	0.355846
Ace2	Ace2	1.35653	0.261299	1
Ace3	Ace3	-0.535022	0.749298	1
Acer1	Acer1	2.22725	0.454546	1
Acer2	Acer2	-0.948114	0.141499	0.293691
Acer3	Acer3	0.357946	0.0998334	0.228785
Ache	Ache	-0.0947625	0.799551	0.890991
Acin1	Acin1	0.120643	0.373817	0.564347
Ackr1	Ackr1	-0.306807	0.0524575	0.141343
Ackr2	Ackr2	1.46814	0.368897	1
Ackr3	Ackr3	-0.512606	0.0357359	0.105156
Ackr4	Ackr4	-0.918469	0.1405	0.292408
Acly	Acly	0.557009	1.74764e-05	0.000187298
Acmsd	Acmsd	0.500592	0.260607	0.444246
Acn9	Acn9	0.0454162	0.922507	0.961346
Acnat1	Acnat1	1.37016	0.344604	1
Acnat2	Acnat2	0.965056	0.791642	1
Aco1	Aco1	0.0281652	0.851317	0.920708
Aco2	Aco2	0.0826921	0.524916	0.699765
Acot1	Acot1	-0.110181	0.624973	0.776109
Acot10	Acot10	1.47224	0.057527	0.151736
Acot11	Acot11	-0.43199	0.10367	0.235262
Acot12	Acot12	0.785745	0.473405	0.657796
Acot13	Acot13	0.2634	0.206132	0.38209
Acot2	Acot2	0.387504	0.191626	0.364312
Acot3	Acot3	1.21381	0.0580496	0.152529
Acot4	Acot4	0.120136	0.874681	0.934534
Acot5	Acot5	-0.0818338	0.958722	1
Acot6	Acot6	-0.645376	0.20799	0.384204
Acot7	Acot7	0.282647	0.0380809	0.110576
Acot8	Acot8	-0.106891	0.687595	0.821799
Acot9	Acot9	0.663128	0.000418585	0.00293374
Acox1	Acox1	0.215142	0.11319	0.250818
Acox2	Acox2	-0.0873284	0.947568	1
Acox3	Acox3	-0.573934	0.00535008	0.0237934
Acoxl	Acoxl	1.29313	0.455612	1
Acp1	Acp1	-0.442234	0.0290405	0.0898513
Acp2	Acp2	-0.900257	1.00912e-09	3.13238e-08
Acp5	Acp5	0.968062	0.655649	1
Acp6	Acp6	-0.540676	0.0751612	0.185001
Acpp	Acpp	3.49336	0.11957	1
Acpt	Acpt	-1.16117	0.0985428	0.226478
Acr	Acr	0.055019	0.897165	0.946885
Acrbp	Acrbp	-0.89882	0.0183104	0.0624894
Acrv1	Acrv1	0.142782	0.949789	1
Acsbg1	Acsbg1	0.195361	0.239642	0.421567
Acsbg2	Acsbg2	0.611181	0.76813	1
Acsf2	Acsf2	-0.116525	0.637392	0.785781
Acsf3	Acsf3	-0.922981	0.000173703	0.00139181
Acsl1	Acsl1	-0.303336	0.0623688	0.160982
Acsl3	Acsl3	0.138001	0.374078	0.564629
Acsl4	Acsl4	1.46682	4.17537e-24	7.87238e-22
Acsl5	Acsl5	-0.163452	0.589898	0.749245
Acsl6	Acsl6	-0.303175	0.0433848	0.122721
Acsm1	Acsm1	4.02159	0.182015	1
Acsm2	Acsm2	3.94122	0.0557539	1
Acsm3	Acsm3	-0.830015	0.0301032	0.0921685
Acsm4	Acsm4	-0.697321	0.599749	1
Acsm5	Acsm5	0.353339	0.864939	1
Acss1	Acss1	0.110237	0.553491	0.723093
Acss2	Acss2	-0.190778	0.358215	0.54879
Acss2os	Acss2os	-0.177558	0.730953	0.850522
Acss3	Acss3	-0.215565	0.828094	0.906636
Acta1	Acta1	0.783635	0.123701	0.267492
Acta2	Acta2	1.1275	0.454041	0.639665
Actb	Actb	0.449902	0.00037199	0.00265917
Actbl2	Actbl2	1.11483	0.654851	1
Actc1	Actc1	2.19018	0.200564	1
Actg1	Actg1	0.574266	3.30486e-05	0.000328379
Actg2	Actg2	-0.487078	0.85149	1
Actl10	Actl10	-1.18178	0.189605	0.361678
Actl11	Actl11	-1.47384	0.584535	1
Actl6a	Actl6a	-0.0573666	0.786926	0.884518
Actl6b	Actl6b	0.0436934	0.776505	0.878299
Actl7a	Actl7a	-1.14219	0.175424	0.342943
Actl7b	Actl7b	-1.99047	0.413888	1
Actl9	Actl9	-0.126952	0.97642	1
Actn1	Actn1	1.02231	6.46304e-06	7.73538e-05
Actn2	Actn2	0.18759	0.597894	0.75563
Actn3	Actn3	-0.000822986	0.998867	0.999194
Actn4	Actn4	0.584483	0.000376176	0.00268331
Actr10	Actr10	0.0582938	0.69716	0.827868
Actr1a	Actr1a	0.323595	0.0225262	0.0735287
Actr1b	Actr1b	0.339814	0.0175145	0.0604294
Actr2	Actr2	0.373701	0.0107667	0.0413242
Actr3	Actr3	0.414221	0.00492417	0.0222623
Actr3b	Actr3b	0.474244	0.0027977	0.014064
Actr5	Actr5	0.396746	0.0651591	0.166267
Actr6	Actr6	-0.506317	0.0207561	0.0690302
Actr8	Actr8	0.483299	0.00421329	0.019678
Actrt1	Actrt1	0.797823	0.855455	1
Actrt2	Actrt2	1.31641	0.791612	1
Actrt3	Actrt3	-0.663782	0.432304	0.619861
Acvr1	Acvr1	0.295028	0.094945	0.220164
Acvr1b	Acvr1b	-0.746105	2.38473e-07	4.23061e-06
Acvr1c	Acvr1c	1.30303	2.86279e-05	0.000288966
Acvr2a	Acvr2a	-0.156554	0.232792	0.414124
Acvr2b	Acvr2b	-0.652054	0.0107914	0.0413982
Acvrl1	Acvrl1	2.30705	0.30538	1
Acy1	Acy1	0.077779	0.814182	0.898716
Acy3	Acy3	-0.118517	0.904866	1
Acyp1	Acyp1	-0.270302	0.362354	0.552723
Acyp2	Acyp2	-0.0661163	0.873303	0.933968
Ada	Ada	-0.198777	0.625478	0.776268
Adad1	Adad1	3.6917	0.252685	1
Adad2	Adad2	0.616346	0.86078	1
Adal	Adal	-1.06806	2.29345e-07	4.09656e-06
Adam10	Adam10	-0.0920167	0.499312	0.678546
Adam11	Adam11	0.414121	0.0142558	0.0514476
Adam12	Adam12	-0.822314	0.000364591	0.00261533
Adam15	Adam15	0.869044	3.88319e-06	4.97935e-05
Adam17	Adam17	-0.0243028	0.888597	0.942519
Adam18	Adam18	3.14086	0.193816	1
Adam19	Adam19	-0.142804	0.390447	0.579542
Adam1a	Adam1a	-1.76599	4.17049e-07	6.89305e-06
Adam1b	Adam1b	-1.46721	0.41295	1
Adam2	Adam2	3.26733	0.412202	1
Adam20	Adam20	1.33043	0.732342	1
Adam21	Adam21	-1.78728	0.00113708	0.00676635
Adam22	Adam22	-0.422311	0.00579371	0.0253697
Adam23	Adam23	-0.361535	0.0181509	0.0620691
Adam24	Adam24	2.49681	0.332932	1
Adam25	Adam25	0.419579	0.916759	1
Adam26a	Adam26a	3.68303	0.301649	1
Adam26b	Adam26b	2.7013	0.567174	1
Adam28	Adam28	0.359346	0.830974	1
Adam29	Adam29	3.28152	0.366929	1
Adam3	Adam3	3.78897	0.0626222	1
Adam30	Adam30	1.40425	0.481402	1
Adam32	Adam32	-0.257866	0.743685	0.85847
Adam33	Adam33	-0.237849	0.864091	1
Adam34	Adam34	3.92225	0.243697	1
Adam39	Adam39	-0.0157976	0.997459	1
Adam4	Adam4	-1.4225	0.00799971	0.0325444
Adam5	Adam5	1.38335	0.241004	1
Adam6a	Adam6a	1.31641	0.791612	1
Adam6b	Adam6b	3.09921	0.416648	1
Adam7	Adam7	-0.499832	0.610871	0.765066
Adam8	Adam8	-0.480578	0.25385	0.436706
Adam9	Adam9	1.00317	2.40172e-10	8.40005e-09
Adamdec1	Adamdec1	0.19521	0.924756	1
Adamts1	Adamts1	1.53207	1.22964e-13	7.16491e-12
Adamts10	Adamts10	0.117004	0.583115	0.74478
Adamts12	Adamts12	0.0819667	0.836535	0.910978
Adamts13	Adamts13	0.106782	0.905845	0.951719
Adamts14	Adamts14	0.749738	0.480451	1
Adamts15	Adamts15	0.252579	0.251492	0.433889
Adamts16	Adamts16	-0.48239	0.300677	0.490435
Adamts17	Adamts17	-1.34275	2.18487e-08	5.07101e-07
Adamts18	Adamts18	-1.05223	7.64137e-06	8.8677e-05
Adamts19	Adamts19	-0.620974	0.0472869	0.130662
Adamts2	Adamts2	-1.91842	1.32429e-06	1.92066e-05
Adamts20	Adamts20	0.803457	0.000593926	0.00395571
Adamts3	Adamts3	-0.340997	0.0435595	0.123124
Adamts4	Adamts4	0.378692	0.287158	0.475081
Adamts5	Adamts5	0.545149	0.0370778	0.108146
Adamts6	Adamts6	0.689994	0.00370153	0.0176505
Adamts7	Adamts7	0.239676	0.330251	0.520387
Adamts8	Adamts8	1.87615	2.00565e-14	1.29789e-12
Adamts9	Adamts9	0.422847	0.0972639	0.22418
Adamtsl1	Adamtsl1	0.168272	0.487768	0.670293
Adamtsl2	Adamtsl2	0.435135	0.193107	0.366443
Adamtsl3	Adamtsl3	0.511758	0.670437	0.809017
Adamtsl4	Adamtsl4	-0.232095	0.53812	0.710503
Adamtsl5	Adamtsl5	1.32515	0.278867	1
Adap1	Adap1	0.142767	0.355815	0.546846
Adap2	Adap2	-1.74276	0.628796	1
Adar	Adar	0.411706	0.00240167	0.0124418
Adarb1	Adarb1	-0.174392	0.244729	0.426894
Adarb2	Adarb2	0.00733356	0.960247	0.980229
Adat1	Adat1	-1.61541	2.12899e-08	4.94884e-07
Adat2	Adat2	0.0322128	0.917733	0.958695
Adat3	Adat3	0.621978	0.0760093	0.18662
Adck1	Adck1	-1.18889	1.15607e-09	3.51704e-08
Adck2	Adck2	-0.997889	7.58372e-06	8.8142e-05
Adck3	Adck3	-0.344082	0.12938	0.275462
Adck4	Adck4	-0.271163	0.197737	0.37204
Adck5	Adck5	-0.737533	0.00807641	0.0328389
Adcy1	Adcy1	0.0429173	0.786525	0.884261
Adcy10	Adcy10	-0.93933	0.096052	0.222157
Adcy2	Adcy2	-0.269837	0.0896628	0.211186
Adcy3	Adcy3	-0.716655	4.44938e-05	0.000427096
Adcy4	Adcy4	1.49736	0.422409	1
Adcy5	Adcy5	0.0642708	0.712363	0.837958
Adcy6	Adcy6	-0.175459	0.321369	0.511372
Adcy7	Adcy7	-0.679577	0.0168603	0.0586273
Adcy8	Adcy8	1.24259	1.40341e-11	6.10623e-10
Adcy9	Adcy9	0.459541	0.0111166	0.042369
Adcyap1	Adcyap1	2.27072	6.53425e-21	9.15515e-19
Adcyap1r1	Adcyap1r1	-0.781853	9.80594e-09	2.44301e-07
Add1	Add1	-0.0892203	0.490555	0.673093
Add2	Add2	-0.559964	5.76339e-05	0.000535392
Add3	Add3	-0.342944	0.0291607	0.0901138
Adgb	Adgb	0.0549351	0.941417	0.971244
Adh1	Adh1	0.875504	0.734648	1
Adh4	Adh4	0.658431	0.800332	1
Adh5	Adh5	-0.0897121	0.616502	0.769657
Adh6-ps1	Adh6-ps1	4.8142	0.0524348	1
Adh6a	Adh6a	3.28152	0.366929	1
[truncated: 20,781 more rows]

## Sheet: DE_Up_Ataman et al
name	description	log2FoldChange	pvalue	padj
Fos	Fos	6.01296	145.21	2.35e-142
Fosb	Fosb	5.92672	17.1298	6.99e-16
Bpifc	Bpifc	5.89394	2.47975	1
Csf2rb2	Csf2rb2	5.83845	3.64052	0.00175337
Spata31d1b	Spata31d1b	5.77832	2.38257	1
Egr4	Egr4	5.72437	15.6952	1.62e-14
Pcsk1	Pcsk1	5.7116	215.68	1.6e-212
Cartpt	Cartpt	5.60914	14.7629	1.26e-13
Galnt5	Galnt5	5.56877	2.10112	1
Tlr4	Tlr4	5.53335	2.06634	1
Fam71e2	Fam71e2	5.52937	2.05407	1
Myocd	Myocd	5.46805	1.97094	1
Rbp3	Rbp3	5.45667	1.91213	1
Mir212	Mir212	5.39179	9.11258	2.46e-08
Mir136	Mir136	5.39104	1.89762	1
Mpl	Mpl	5.35968	1.83445	1
Ptgs2	Ptgs2	5.35727	10.998	4.45e-10
Npas4	Npas4	5.34656	216.432	5.65e-213
Dux	Dux	5.28451	1.69554	1
Sprr2g	Sprr2g	5.27668	1.7686	1
Otog	Otog	5.23808	1.72168	1
Avpr1b	Avpr1b	5.14725	1.62586	1
4932416K20Rik	4932416K20Rik	5.11026	1.58205	1
Neurog3	Neurog3	5.10494	1.58779	1
Kcnj15	Kcnj15	5.10494	1.58779	1
Bdnf	Bdnf	5.07119	114.34	1.4e-111
Aadacl3	Aadacl3	5.06141	1.54361	1
Olfr631	Olfr631	5.05593	1.52951	1
Nr4a1	Nr4a1	5.04064	162.075	4.28e-159
Gm4759	Gm4759	5.02115	1.45349	1
Slc22a6	Slc22a6	5.01648	1.49317	1
Chil4	Chil4	5.01648	1.49317	1
Hoxd11	Hoxd11	5.01075	1.49346	1
Myo1g	Myo1g	4.96423	1.45078	1
Fbxo39	Fbxo39	4.96423	1.45078	1
Anpep	Anpep	4.96423	1.45078	1
Abca16	Abca16	4.91615	1.4018	1
4933404G15Rik	4933404G15Rik	4.91615	1.4018	1
Kif4-ps	Kif4-ps	4.91001	1.39619	1
Gm9573	Gm9573	4.87035	1.2828	1
Tulp1	Tulp1	4.86625	1.34577	1
Tmem182	Tmem182	4.86625	1.34577	1
Prkag3	Prkag3	4.86625	1.34577	1
L1td1	L1td1	4.86625	1.34577	1
Serpinb2	Serpinb2	4.86449	16.2808	4.35e-15
Mroh9	Mroh9	4.86002	1.35537	1
Ifi44	Ifi44	4.86002	1.35537	1
Gm5460	Gm5460	4.86002	1.35537	1
2410124H12Rik	2410124H12Rik	4.85415	1.32564	1
4833403I15Rik	4833403I15Rik	4.83042	7.56838	6.1e-07
Slco1a1	Slco1a1	4.8142	1.28038	1
Ddi1	Ddi1	4.8142	1.28038	1
Adh6-ps1	Adh6-ps1	4.8142	1.28038	1
Mug2	Mug2	4.8083	1.30791	1
Mlph	Mlph	4.8083	1.30791	1
Hoxc8	Hoxc8	4.8083	1.30791	1
Gm20125	Gm20125	4.8083	1.30791	1
Flg2	Flg2	4.8083	1.30791	1
Alox12b	Alox12b	4.8083	1.30791	1
Wdr64	Wdr64	4.75453	1.25352	1
Muc13	Muc13	4.75453	1.25352	1
Lce1i	Lce1i	4.75453	1.25352	1
Gm20098	Gm20098	4.75453	1.25352	1
Runx3	Runx3	4.74771	1.25717	1
5430416O09Rik	5430416O09Rik	4.74251	11.698	9.84e-11
Scn4a	Scn4a	4.70352	2.01395	1
Trim54	Trim54	4.69835	1.19026	1
Tas2r126	Tas2r126	4.69835	1.19026	1
Tchhl1	Tchhl1	4.69171	1.21143	1
Mir129-2	Mir129-2	4.69171	1.21143	1
Gm11570	Gm11570	4.69171	1.21143	1
Btnl5-ps	Btnl5-ps	4.69171	1.21143	1
Gm15698	Gm15698	4.68479	1.19136	1
Kcne1	Kcne1	4.63907	1.11189	1
Kprp	Kprp	4.6334	1.15876	1
4931408C20Rik	4931408C20Rik	4.6334	1.15876	1
Hoxc4	Hoxc4	4.62593	1.15602	1
Bdkrb2	Bdkrb2	4.62593	1.15602	1
Sftpa1	Sftpa1	4.57233	1.09783	1
Mefv	Mefv	4.57233	1.09783	1
Il15	Il15	4.57233	1.09783	1
Ereg	Ereg	4.57233	1.09783	1
Mir103-1	Mir103-1	4.56485	1.11232	1
Ces1f	Ces1f	4.56485	1.11232	1
Cd33	Cd33	4.56485	1.11232	1
BC024386	BC024386	4.55768	1.08235	1
1700010D01Rik	1700010D01Rik	4.55768	1.08235	1
Xdh	Xdh	4.50795	1.79796	1
Btnl2	Btnl2	4.50777	1.02249	1
Trem1	Trem1	4.50111	1.06145	1
Slc38a5	Slc38a5	4.50111	1.06145	1
Slc13a2os	Slc13a2os	4.50111	1.06145	1
Olfr492	Olfr492	4.50111	1.06145	1
Krt79	Krt79	4.50111	1.06145	1
Cd300lb	Cd300lb	4.50111	1.06145	1
1700028D13Rik	1700028D13Rik	4.50111	1.06145	1
Gprc5a	Gprc5a	4.48938	4.29967	0.000475769
Vnn3	Vnn3	4.43419	1.00268	1
Treml2	Treml2	4.43419	1.00268	1
Tcp10c	Tcp10c	4.43419	1.00268	1
Sprr1a	Sprr1a	4.43419	1.00268	1
Pck1	Pck1	4.43419	1.00268	1
Mir7036b	Mir7036b	4.43419	1.00268	1
Lipm	Lipm	4.43419	1.00268	1
Kel	Kel	4.43419	1.00268	1
Chrna9	Chrna9	4.43419	1.00268	1
4930571K23Rik	4930571K23Rik	4.43419	1.00268	1
Skint7	Skint7	4.42576	1.01049	1
Ptgdr	Ptgdr	4.42576	1.01049	1
Mir129b	Mir129b	4.42576	1.01049	1
Itgb2l	Itgb2l	4.42576	1.01049	1
Icos	Icos	4.42576	1.01049	1
Hoxc10	Hoxc10	4.42576	1.01049	1
Dntt	Dntt	4.42576	1.01049	1
Cyp2f2	Cyp2f2	4.42576	1.01049	1
Cxcl9	Cxcl9	4.42576	1.01049	1
Prol1	Prol1	4.41883	0.962997	1
Olfr770	Olfr770	4.41883	0.962997	1
Klf14	Klf14	4.41687	15.515	2.39e-14
3830417A13Rik	3830417A13Rik	4.40781	1.65774	1
Gimap3	Gimap3	4.36325	0.930973	1
Dbx1	Dbx1	4.36325	0.930973	1
AU018091	AU018091	4.36325	0.930973	1
5730457N03Rik	5730457N03Rik	4.36325	0.930973	1
4933415F23Rik	4933415F23Rik	4.36325	0.930973	1
4921504E06Rik	4921504E06Rik	4.36325	0.930973	1
Tat	Tat	4.35543	0.961598	1
Pax8	Pax8	4.35543	0.961598	1
Kmo	Kmo	4.35543	0.961598	1
Itih1	Itih1	4.35543	0.961598	1
Hoxc13	Hoxc13	4.35543	0.961598	1
Clcnkb	Clcnkb	4.35543	0.961598	1
Card11	Card11	4.35543	0.961598	1
4931412M21	4931412M21	4.35543	0.961598	1
Hoxa1	Hoxa1	4.34668	0.942631	1
Hcrt	Hcrt	4.34668	0.942631	1
Cyp4a12a	Cyp4a12a	4.34668	0.942631	1
Slco6c1	Slco6c1	4.34586	1.6228	1
Vmn2r27	Vmn2r27	4.28135	0.905021	1
Siglecg	Siglecg	4.28135	0.905021	1
Kif12	Kif12	4.28135	0.905021	1
Gm5860	Gm5860	4.28135	0.905021	1
Des	Des	4.28135	0.905021	1
Cyp2a5	Cyp2a5	4.28135	0.905021	1
Bhmt	Bhmt	4.28135	0.905021	1
Armc12	Armc12	4.28135	0.905021	1
4932414N04Rik	4932414N04Rik	4.28135	0.905021	1
Scin	Scin	4.27184	0.90574	1
S100a14	S100a14	4.27184	0.90574	1
Pyhin1	Pyhin1	4.27184	0.90574	1
Olfr315	Olfr315	4.27184	0.90574	1
Irx4	Irx4	4.27184	0.90574	1
Gm7134	Gm7134	4.27184	0.90574	1
Gm5114	Gm5114	4.27184	0.90574	1
4930519F24Rik	4930519F24Rik	4.27184	0.90574	1
Acan	Acan	4.24265	45.4055	3.53e-43
Siglec1	Siglec1	4.22835	1.49217	1
Gm19583	Gm19583	4.12144	1.4106	1
Junb	Junb	4.09976	92.7534	3.85e-90
Tas2r143	Tas2r143	4.09183	1.44202	1
Gm1966	Gm1966	4.08922	1.3825	1
Btn1a1	Btn1a1	4.08441	1.44973	1
Tns4	Tns4	4.06214	1.33458	1
Lman1l	Lman1l	4.05282	1.42421	1
AF366264	AF366264	4.01242	1.3016	1
Psg17	Psg17	3.98256	1.28807	1
Slamf7	Slamf7	3.94725	1.25341	1
Acsm2	Acsm2	3.94122	1.25373	1
Mir670	Mir670	3.91947	5.72096	2.65411e-05
Tie1	Tie1	3.9111	1.21447	1
Rnf138rt1	Rnf138rt1	3.9105	6.32498	7.70399e-06
Vgf	Vgf	3.90821	48.2638	5.55e-46
Tbx20	Tbx20	3.87395	1.17036	1
Mir132	Mir132	3.8655	3.3789	0.00293152
Gm884	Gm884	3.83305	1.23776	1
Sowahb	Sowahb	3.82854	6.51394	5.28461e-06
Bmp5	Bmp5	3.82229	1.15826	1
Robo4	Robo4	3.78974	1.10939	1
Adam3	Adam3	3.78897	1.20327	1
Abcb1a	Abcb1a	3.77613	1.11851	1
Entpd8	Entpd8	3.74914	1.0598	1
H2afb3	H2afb3	3.74151	3.72287	0.00149707
Pthlh	Pthlh	3.72887	6.95949	2.12757e-06
Zbp1	Zbp1	3.70021	1.047	1
Umodl1	Umodl1	3.69262	1.05943	1
Pom121l2	Pom121l2	3.69262	1.05943	1
Mir3071	Mir3071	3.67732	1.77315	1
Abcc3	Abcc3	3.65623	1.43792	1
Vrtn	Vrtn	3.64929	1.02366	1
Hspb3	Hspb3	3.64773	9.68468	7.3e-09
Slc34a3	Slc34a3	3.61911	1.07509	1
Cyp3a13	Cyp3a13	3.61911	1.07509	1
Mir7093	Mir7093	3.60465	0.983144	1
Sertad1	Sertad1	3.59508	23.0007	1.86e-21
Nr4a3	Nr4a3	3.59155	104.515	7.77e-102
Crx	Crx	3.58957	0.976039	1
BB123696	BB123696	3.57623	2.31038	1
Prr32	Prr32	3.56215	1.63493	1
Clec9a	Clec9a	3.55845	0.936591	1
Slfn5	Slfn5	3.55005	0.957066	1
Fam124b	Fam124b	3.55005	0.957066	1
Cort	Cort	3.54314	6.46441	5.82426e-06
Gsdmc4	Gsdmc4	3.54201	0.951459	1
Gpr3	Gpr3	3.53569	26.3332	1.04e-24
Nccrp1	Nccrp1	3.49336	0.922377	1
Acpp	Acpp	3.49336	0.922377	1
Adm	Adm	3.47404	5.12944	8.67313e-05
Slc17a1	Slc17a1	3.44334	0.88892	1
Mylk2	Mylk2	3.44334	0.88892	1
Mall	Mall	3.44334	0.88892	1
Icam2	Icam2	3.44334	0.88892	1
Cryaa	Cryaa	3.44334	0.88892	1
B430306N03Rik	B430306N03Rik	3.44334	0.88892	1
Tnn	Tnn	3.43646	7.34432	9.61e-07
Cngb3	Cngb3	3.4172	1.29131	1
Crh	Crh	3.41576	7.46635	7.48e-07
Tmprss11f	Tmprss11f	3.41566	1.26963	1
Atf3	Atf3	3.38211	19.6664	2.81e-18
Slc10a6	Slc10a6	3.37079	0.885035	1
Ccdc27	Ccdc27	3.29123	4.15101	0.000642437
Prss16	Prss16	3.29068	1.34142	1
Muc4	Muc4	3.27812	2.141	1
Btn2a2	Btn2a2	3.27324	3.2067	0.00411112
Areg	Areg	3.24955	2.98188	0.0063025
Tacr3	Tacr3	3.23302	32.7375	6.21e-31
Smok2b	Smok2b	3.23197	1.1201	1
Hoxb13	Hoxb13	3.23058	2.57024	0.0136306
Ankrd33b	Ankrd33b	3.2096	11.4174	1.81e-10
Slamf9	Slamf9	3.20767	1.30795	1
Tmc8	Tmc8	3.19416	1.2534	1
Ism1	Ism1	3.17989	21.6887	3.33e-20
Crem	Crem	3.17852	77.4333	5.12e-75
Sult2b1	Sult2b1	3.13691	5.10037	9.18237e-05
Tigd4	Tigd4	3.10456	2.83697	0.00826353
Atp2a3	Atp2a3	3.10173	1.1547	1
Cldn6	Cldn6	3.08935	0.999916	1
Csrnp1	Csrnp1	3.07712	18.8672	1.52e-17
4930407I10Rik	4930407I10Rik	3.06451	1.1328	1
Atp10d	Atp10d	3.06065	40.0877	4.99e-38
Ifi202b	Ifi202b	3.05424	0.972658	1
Tead4	Tead4	3.04147	2.67022	0.0112842
C230029M16	C230029M16	3.03138	1.09737	1
Muc20	Muc20	3.02563	1.10357	1
Fut1	Fut1	2.97847	1.20924	1
Nr4a2	Nr4a2	2.95261	54.1904	7.58e-52
Prok2	Prok2	2.94012	8.98442	3.2e-08
Gpr110	Gpr110	2.93702	0.883299	1
Gch1	Gch1	2.93209	6.77511	3.09194e-06
Rbm47	Rbm47	2.92356	1.60092	1
Fgf21	Fgf21	2.92097	1.13569	1
Scg2	Scg2	2.91178	77.5715	4.1e-75
Arap3	Arap3	2.90257	1.12092	1
Nfil3	Nfil3	2.90012	79.2585	9.36e-77
Maff	Maff	2.89227	23.5906	4.9e-22
Zdbf2	Zdbf2	2.89008	81.8846	2.49e-79
Rp1	Rp1	2.87228	0.979408	1
Wnt11	Wnt11	2.86928	2.15096	0.0295479
Gem	Gem	2.86129	14.7095	1.41e-13
Cstl1	Cstl1	2.84376	1.30888	1
Hormad2	Hormad2	2.83526	0.95182	1
Patl2	Patl2	2.80117	1.18046	1
Grasp	Grasp	2.77999	30.4829	9.85e-29
Col10a1	Col10a1	2.77128	7.71707	4.5e-07
Ascl2	Ascl2	2.75521	1.38004	1
Foxa1	Foxa1	2.74998	0.88995	1
Csf2rb	Csf2rb	2.74998	0.88995	1
Nrn1	Nrn1	2.74657	68.1353	9.32e-66
Tmem210	Tmem210	2.74294	9.87144	4.91e-09
C730002L08Rik	C730002L08Rik	2.72113	1.53886	1
Rp1l1	Rp1l1	2.71989	1.16907	1
Alpk1	Alpk1	2.70829	13.4536	2.18e-12
Slc40a1	Slc40a1	2.70509	9.28306	1.7e-08
Myo7b	Myo7b	2.7042	1.32568	1
Nptx2	Nptx2	2.70319	40.7717	1.12e-38
Slfn14	Slfn14	2.70218	2.02671	0.0369271
Nppc	Nppc	2.70108	11.731	9.18e-11
Abcc9	Abcc9	2.69238	1.14537	1
Rgs13	Rgs13	2.67318	4.63418	0.000240396
Rel	Rel	2.64787	10.5408	1.18e-09
9530026P05Rik	9530026P05Rik	2.62738	1.42994	1
Pax1	Pax1	2.62696	3.27816	0.00357095
Apobr	Apobr	2.61528	1.30548	1
Nup62cl	Nup62cl	2.61273	1.06328	1
Tbc1d8b	Tbc1d8b	2.59425	25.2235	1.25e-23
Meox1	Meox1	2.57555	2.8613	0.00792251
Ucp1	Ucp1	2.57401	3.8088	0.00126569
Tex16	Tex16	2.5679	1.81048	0.0547824
Trem3	Trem3	2.56434	1.15858	1
Dennd2c	Dennd2c	2.56288	12.2611	2.87e-11
Gm4371	Gm4371	2.55692	1.30165	1
Muc2	Muc2	2.5564	2.42782	0.0177764
Mlf1	Mlf1	2.54691	18.2307	6.24e-17
C2cd4b	C2cd4b	2.54615	7.38575	8.8e-07
Mpp7	Mpp7	2.54579	30.3626	1.27e-28
Gjb2	Gjb2	2.54414	1.32116	1
Rem2	Rem2	2.53506	22.5461	4.99e-21
Nr5a1	Nr5a1	2.52585	1.11503	1
Ddx3y	Ddx3y	2.52164	34.2875	2.07e-32
Enam	Enam	2.51581	0.927393	1
Map3k5	Map3k5	2.51558	47.556	2.65e-45
4931440P22Rik	4931440P22Rik	2.4807	20.3553	6.36e-19
Itprip	Itprip	2.47147	27.305	1.26e-25
Atf7ip2	Atf7ip2	2.4698	1.79541	0.0562593
Pnoc	Pnoc	2.46885	21.5364	4.68e-20
Agtr2	Agtr2	2.46268	2.21755	0.0263134
4933406M09Rik	4933406M09Rik	2.44611	0.913378	1
Dmbx1	Dmbx1	2.42249	1.64457	0.0739069
Lrrc26	Lrrc26	2.41915	14.3529	3.08e-13
Cebpb	Cebpb	2.41793	19.4416	4.53e-18
Igfn1	Igfn1	2.40534	1.43728	1
Zfp831	Zfp831	2.39509	1.43709	1
Isl2	Isl2	2.39187	1.26834	1
Rgs2	Rgs2	2.3877	35.5594	1.17e-33
Ggt5	Ggt5	2.38291	0.88552	1
A430093F15Rik	A430093F15Rik	2.37947	1.21535	1
Blnk	Blnk	2.36836	2.08153	0.0334695
Chac1	Chac1	2.36613	35.625	1.03e-33
Dusp5	Dusp5	2.3572	7.73905	4.33e-07
Per1	Per1	2.3356	33.5335	1.06e-31
Pgr15l	Pgr15l	2.32154	1.93427	0.0438162
Sstr2	Sstr2	2.31216	35.1357	3.02e-33
Hlx	Hlx	2.31193	1.7449	0.0616388
Arc	Arc	2.30674	11.9659	5.49e-11
Mylk3	Mylk3	2.30137	1.16116	1
Dbhos	Dbhos	2.29619	0.885986	1
Dio2	Dio2	2.28956	29.3606	1.18e-27
Acap1	Acap1	2.28131	1.24384	1
Wdr72	Wdr72	2.28051	1.14279	1
Fndc7	Fndc7	2.28051	1.14279	1
Fndc9	Fndc9	2.28048	21.0241	1.44e-19
Bves	Bves	2.28023	5.11836	8.84325e-05
Rsph4a	Rsph4a	2.27677	11.3975	1.89e-10
Fam46d	Fam46d	2.27662	1.96807	0.0413196
Ccnb3	Ccnb3	2.27457	0.897092	1
5031414D18Rik	5031414D18Rik	2.27081	1.40987	1
Adcyap1	Adcyap1	2.27072	20.1848	9.16e-19
Tnfrsf12a	Tnfrsf12a	2.27043	11.5902	1.24e-10
4933403O08Rik	4933403O08Rik	2.2662	1.21877	1
Rnf128	Rnf128	2.26532	15.0149	7.23e-14
Kcnf1	Kcnf1	2.26171	43.9113	1.04e-41
Plau	Plau	2.23977	1.79204	0.0566192
Snai2	Snai2	2.23738	1.09814	1
Popdc3	Popdc3	2.23703	8.87505	4.01e-08
Ccdc147	Ccdc147	2.23677	2.7401	0.00991585
Trpa1	Trpa1	2.21659	1.8305	0.0528907
Wif1	Wif1	2.21449	2.77668	0.00926688
Dapk2	Dapk2	2.2127	1.43876	0.106651
Pcdh20	Pcdh20	2.20881	20.0247	1.29e-18
Ghsr	Ghsr	2.20489	2.44974	0.0170984
Crhbp	Crhbp	2.2039	5.68708	2.83575e-05
Apela	Apela	2.19887	2.08679	0.0331624
BC022687	BC022687	2.19515	33.4161	1.33e-31
Tinagl1	Tinagl1	2.18811	1.04785	1
Cyp4f39	Cyp4f39	2.16656	1.15746	1
Cpa4	Cpa4	2.15042	1.33346	0.128952
Chrne	Chrne	2.14215	1.81839	0.0540568
Tac1	Tac1	2.14141	7.87751	3.21e-07
D6Ertd527e	D6Ertd527e	2.13753	0.959483	1
Rrad	Rrad	2.13471	2.39721	0.0188742
Klrb1c	Klrb1c	2.13431	0.896623	1
Plagl1	Plagl1	2.12121	39.2767	3.11e-37
Dusp14	Dusp14	2.12118	18.1842	6.85e-17
Sv2c	Sv2c	2.11753	23.6677	4.16e-22
H2-M3	H2-M3	2.11064	1.24004	1
Lypd3	Lypd3	2.1085	1.20198	1
Peg10	Peg10	2.09965	51.8769	1.45e-49
Kcnj3	Kcnj3	2.09505	35.7157	8.65e-34
Npbwr1	Npbwr1	2.08726	6.17987	1.02887e-05
Baz1a	Baz1a	2.08665	22.3957	6.98e-21
Sik3	Sik3	2.08439	30.7691	5.2e-29
Gdf15	Gdf15	2.0805	2.32644	0.0215115
Ch25h	Ch25h	2.07873	0.974387	1
Klhl4	Klhl4	2.07681	19.1918	7.79e-18
B230216N24Rik	B230216N24Rik	2.07101	14.2857	3.56e-13
Pard6a	Pard6a	2.07061	33.4904	1.15e-31
Brinp1	Brinp1	2.05433	40.6108	1.56e-38
Cyr61	Cyr61	2.04932	1.95781	0.0421135
Stc2	Stc2	2.03687	16.6983	1.81e-15
Ier2	Ier2	2.03407	13.7783	1.09e-12
Rnf43	Rnf43	2.02902	6.29013	8.277e-06
Gpr22	Gpr22	2.02252	32.2627	1.81e-30
Glt28d2	Glt28d2	2.02045	3.41473	0.00273483
Ubald1	Ubald1	2.01572	37.8897	6.35e-36
Tll1	Tll1	2.0114	12.2962	2.66e-11
Tlcd2	Tlcd2	2.01052	0.948546	1
Dkk2	Dkk2	2.00788	3.8253	0.00122569
1700003M02Rik	1700003M02Rik	2.0015	6.21756	9.53042e-06
Gm7334	Gm7334	2.00018	2.151	0.0295479
Lgr5	Lgr5	1.99801	7.16405	1.40503e-06
D7Ertd443e	D7Ertd443e	1.9948	0.978056	1
Wdr90	Wdr90	1.99397	20.9286	1.78e-19
Spry4	Spry4	1.98756	24.1265	1.48e-22
Nap1l5	Nap1l5	1.98718	41.2456	4.13e-39
Hdac9	Hdac9	1.98521	36.5441	1.36e-34
Trpm1	Trpm1	1.97972	2.60696	0.0127196
Nefl	Nefl	1.9797	42.5683	2.06e-40
Hmga2	Hmga2	1.97747	1.63621	0.0751482
Mir22	Mir22	1.97722	3.10553	0.00497202
Eprs	Eprs	1.97225	43.5646	2.19e-41
Lif	Lif	1.97214	1.47839	0.0994085
Mpzl3	Mpzl3	1.96991	5.2312	7.13453e-05
Tsga13	Tsga13	1.96552	1.10264	1
Myo1e	Myo1e	1.95894	18.0561	9.01e-17
Mir384	Mir384	1.95022	1.28147	0.141051
Mecom	Mecom	1.94711	2.17774	0.0281742
Fosl2	Fosl2	1.94471	39.0537	4.9e-37
Gpx8	Gpx8	1.94457	18.7237	2.08e-17
Epha2	Epha2	1.94448	2.4861	0.0159365
Tnfaip6	Tnfaip6	1.94197	6.32675	7.68072e-06
9430020K01Rik	9430020K01Rik	1.94115	34.1644	2.68e-32
Stamos	Stamos	1.93994	2.13577	0.0303286
Heca	Heca	1.93987	40.8331	1.02e-38
A630019I02Rik	A630019I02Rik	1.92143	1.81582	0.054238
Cystm1	Cystm1	1.91133	15.3378	3.54e-14
C2cd4a	C2cd4a	1.90177	1.77676	0.058232
Tchh	Tchh	1.8913	10.5615	1.13e-09
Mthfd2	Mthfd2	1.88788	29.0218	2.5e-27
Btg3	Btg3	1.88564	2.05717	0.0349836
Gnat1	Gnat1	1.8816	1.17247	0.170219
Ppp1r15a	Ppp1r15a	1.87981	14.8747	9.84e-14
Adamts8	Adamts8	1.87615	13.6977	1.3e-12
Stk40	Stk40	1.8575	33.7762	6.24e-32
Pcdh8	Pcdh8	1.85745	32.1796	2.15e-30
Trim66	Trim66	1.84865	14.709	1.41e-13
Pknox2	Pknox2	1.84414	39.0468	4.9e-37
Msantd1	Msantd1	1.8435	14.5349	2.08e-13
Prr5l	Prr5l	1.84209	4.32599	0.000451444
Pam	Pam	1.84123	38.7043	1.04e-36
Per2	Per2	1.83081	22.5575	4.92e-21
Slc7a8	Slc7a8	1.82947	26.2943	1.12e-24
Slc24a4	Slc24a4	1.82676	13.6627	1.4e-12
Ell2	Ell2	1.81566	13.8441	9.47e-13
Cftr	Cftr	1.81371	7.44253	7.82e-07
Mir7115	Mir7115	1.81339	1.43898	0.106619
Lama4	Lama4	1.81182	3.25524	0.00372936
Dsc1	Dsc1	1.80879	5.07935	9.57971e-05
Sostdc1	Sostdc1	1.8075	6.94909	2.17362e-06
Neurod4	Neurod4	1.79612	0.942991	1
Pls1	Pls1	1.79083	10.0821	3.12e-09
Ccdc184	Ccdc184	1.78833	24.3863	8.26e-23
Hcrtr2	Hcrtr2	1.785	7.46533	7.48e-07
Hunk	Hunk	1.78083	19.3151	5.96e-18
Ap1s3	Ap1s3	1.77649	2.32347	0.0216166
Sipa1l2	Sipa1l2	1.77552	31.8061	4.97e-30
Edn1	Edn1	1.77119	0.958297	1
Myof	Myof	1.77022	5.11547	8.88504e-05
Slc2a1	Slc2a1	1.76766	14.357	3.07e-13
Insl6	Insl6	1.76656	1.14824	0.177641
Ang	Ang	1.75743	1.39461	0.115637
Pde3a	Pde3a	1.74817	12.5851	1.45e-11
Errfi1	Errfi1	1.74752	27.1971	1.56e-25
Sema3e	Sema3e	1.74192	10.1374	2.78e-09
Ptger4	Ptger4	1.72988	2.69493	0.0107716
Dmxl1	Dmxl1	1.71526	38.1842	3.33e-36
Trip10	Trip10	1.71333	6.15952	1.0695e-05
Scpep1	Scpep1	1.71312	15.6018	1.98e-14
Hsd17b12	Hsd17b12	1.70949	29.3568	1.18e-27
1810011O10Rik	1810011O10Rik	1.70821	1.81987	0.0539224
Atp10a	Atp10a	1.70785	11.0246	4.21e-10
Coq10b	Coq10b	1.70509	19.662	2.82e-18
Stard4	Stard4	1.70441	22.3704	7.31e-21
Penk	Penk	1.70415	7.50536	6.92e-07
Mbnl2	Mbnl2	1.70203	16.6864	1.85e-15
Mir22hg	Mir22hg	1.70176	12.807	8.92e-12
Omg	Omg	1.69866	22.6298	4.26e-21
Slc2a3	Slc2a3	1.69211	24.8105	3.19e-23
Mcam	Mcam	1.68589	5.2417	6.98621e-05
Spag4	Spag4	1.67926	7.90218	3.05e-07
Gbp11	Gbp11	1.67366	0.908526	1
Chrm2	Chrm2	1.67216	6.41116	6.46911e-06
Rnf217	Rnf217	1.65243	27.034	2.21e-25
Fezf2	Fezf2	1.6485	25.3506	9.6e-24
Olfml2a	Olfml2a	1.64347	2.53693	0.0144965
Arid5a	Arid5a	1.63996	12.4696	1.84e-11
Dusp1	Dusp1	1.63979	19.6809	2.75e-18
Medag	Medag	1.63857	1.04888	0.21069
Atf4	Atf4	1.63587	30.2093	1.78e-28
Syt4	Syt4	1.63544	27.9568	2.86e-26
Scpep1os	Scpep1os	1.63476	5.66353	2.97496e-05
Sik1	Sik1	1.63448	27.2096	1.55e-25
Gm5124	Gm5124	1.62512	19.8625	1.85e-18
Tmco5	Tmco5	1.62227	2.08509	0.033254
Sst	Sst	1.62225	30.1745	1.89e-28
Gltscr2	Gltscr2	1.62091	27.1825	1.59e-25
Gpr85	Gpr85	1.61475	24.0508	1.74e-22
Stac	Stac	1.61446	7.99452	2.51e-07
Nfkbiz	Nfkbiz	1.61284	6.50614	5.36829e-06
AA543401	AA543401	1.61223	1.07712	0.200952
Osgin2	Osgin2	1.61175	16.5028	2.76e-15
Sgtb	Sgtb	1.60956	22.6959	3.71e-21
Mir382	Mir382	1.60486	1.10922	0.189896
2210011C24Rik	2210011C24Rik	1.60455	1.18444	0.166705
Sesn2	Sesn2	1.60279	18.9466	1.29e-17
Esyt1	Esyt1	1.60247	7.1362	1.47824e-06
Gm15910	Gm15910	1.59663	1.64779	0.0734755
Mc5r	Mc5r	1.59616	1.80388	0.0553768
Emd	Emd	1.59166	24.7969	3.25e-23
Hpgd	Hpgd	1.59148	1.74214	0.0619343
Uaca	Uaca	1.59087	7.15825	1.41632e-06
Gla	Gla	1.58515	13.4901	2.02e-12
Trib1	Trib1	1.58442	10.5843	1.07e-09
Kcnj4	Kcnj4	1.58191	13.7194	1.24e-12
Pawr	Pawr	1.57529	0.946534	0.250694
Zhx2	Zhx2	1.57446	22.1003	1.32e-20
Erf	Erf	1.57392	16.7969	1.48e-15
Fam181a	Fam181a	1.56989	6.28717	8.32485e-06
Mir1938	Mir1938	1.56702	0.900896	0.270191
D16Ertd472e	D16Ertd472e	1.56498	16.8104	1.44e-15
Mctp2	Mctp2	1.56118	3.94209	0.000970002
Gbp3	Gbp3	1.55783	1.13021	0.183069
Slc7a3	Slc7a3	1.55712	6.27178	8.5798e-06
St14	St14	1.55574	0.947617	0.250412
Herpud1	Herpud1	1.5556	22.5634	4.91e-21
Gpr26	Gpr26	1.55418	18.8507	1.57e-17
Pkhd1	Pkhd1	1.55367	0.889693	0.274821
Kcna1	Kcna1	1.55048	12.9087	7.16e-12
Wls	Wls	1.54953	18.4906	3.53e-17
Nab1	Nab1	1.54768	21.9752	1.74e-20
Cd68	Cd68	1.5472	3.93178	0.000988922
Mest	Mest	1.54702	16.326	3.96e-15
Ssfa2	Ssfa2	1.54581	21.5144	4.87e-20
Upp1	Upp1	1.54528	1.05533	0.208418
Lsp1	Lsp1	1.53549	2.92432	0.00701907
Fam43a	Fam43a	1.53539	4.28501	0.000489074
Adamts1	Adamts1	1.53207	12.9102	7.16e-12
Spsb1	Spsb1	1.53054	5.97168	1.58725e-05
Ppap2c	Ppap2c	1.53049	1.02516	0.219201
Sat1	Sat1	1.52821	11.0188	4.25e-10
Plekhh3	Plekhh3	1.5271	12.0272	4.78e-11
Pmaip1	Pmaip1	1.52458	8.31547	1.31e-07
Dusp6	Dusp6	1.52345	14.8156	1.12e-13
Esr2	Esr2	1.51369	0.912443	0.265199
Cd44	Cd44	1.51251	10.4601	1.4e-09
Kcna4	Kcna4	1.51157	17.4264	3.6e-16
Lppr4	Lppr4	1.5108	20.124	1.03e-18
Pdk3	Pdk3	1.50576	16.5712	2.4e-15
Slc6a17	Slc6a17	1.50574	18.2265	6.25e-17
Fam150b	Fam150b	1.5032	3.27603	0.00358212
Garem	Garem	1.50282	15.9535	9.04e-15
Il6ra	Il6ra	1.50267	2.80886	0.00873726
Snord33	Snord33	1.49981	1.12475	0.184794
Rheb	Rheb	1.4951	26.6818	4.81e-25
Slc7a1	Slc7a1	1.49287	19.3346	5.75e-18
Fas	Fas	1.49176	1.97558	0.0407446
2610206C17Rik	2610206C17Rik	1.49161	1.0054	0.226955
Msrb3	Msrb3	1.48864	2.57652	0.013475
Mir485	Mir485	1.48594	1.0706	0.202981
Kitl	Kitl	1.48548	19.5565	3.53e-18
Mir1949	Mir1949	1.48455	2.14692	0.0297505
Igf2bp1	Igf2bp1	1.47913	4.04821	0.000791404
Ralgapa1	Ralgapa1	1.47227	26.7067	4.62e-25
Acot10	Acot10	1.47224	1.24013	0.151736
Rasgrp1	Rasgrp1	1.47151	11.6449	1.11e-10
Tmem120b	Tmem120b	1.46922	13.0674	5.13e-12
Lurap1l	Lurap1l	1.46882	6.91061	2.34529e-06
Acsl4	Acsl4	1.46682	23.3793	7.87e-22
Spred3	Spred3	1.4633	16.282	4.35e-15
Klf4	Klf4	1.4633	3.98749	0.000889914
Gmeb2	Gmeb2	1.46163	19.1547	8.36e-18
Gabra4	Gabra4	1.46085	18.794	1.78e-17
Kctd12b	Kctd12b	1.45131	4.35253	0.000426553
Fbxo33	Fbxo33	1.44449	14.5584	1.98e-13
Fam126b	Fam126b	1.44064	20.2642	7.77e-19
Rgs4	Rgs4	1.44062	21.2634	8.41e-20
Abcd2	Abcd2	1.43937	10.7394	7.73e-10
Grk5	Grk5	1.43578	12.8175	8.74e-12
Opn3	Opn3	1.43385	6.17235	1.04046e-05
Osbpl3	Osbpl3	1.43342	9.77955	6e-09
Gad1	Gad1	1.43217	26.4696	7.73e-25
Chml	Chml	1.432	18.4377	3.95e-17
Pgap1	Pgap1	1.43199	25.906	2.71e-24
Igf1	Igf1	1.42949	12.5381	1.6e-11
Enpp3	Enpp3	1.42928	1.33282	0.129036
Cdkn1a	Cdkn1a	1.42926	13.3726	2.61e-12
Ehd4	Ehd4	1.42637	5.02301	0.000107368
Ripk2	Ripk2	1.42562	6.18425	1.02061e-05
Fbln5	Fbln5	1.42539	3.26261	0.00368147
Rbms2	Rbms2	1.42464	14.0569	5.88e-13
Renbp	Renbp	1.42427	1.84214	0.0518314
Scgn	Scgn	1.424	1.97207	0.0409927
Gm10094	Gm10094	1.42113	10.2974	1.97e-09
Morc4	Morc4	1.42104	9.42423	1.27e-08
Lin7a	Lin7a	1.421	19.2378	7.07e-18
Flcn	Flcn	1.42067	21.3647	6.73e-20
Fam46a	Fam46a	1.42023	4.75259	0.000189231
Cdk11b	Cdk11b	1.41876	19.4855	4.13e-18
Scn1a	Scn1a	1.41723	18.9555	1.27e-17
Eva1c	Eva1c	1.40979	1.76709	0.0592601
Wdr54	Wdr54	1.40862	9.72251	6.76e-09
Arhgap29	Arhgap29	1.40509	12.5367	1.6e-11
B630005N14Rik	B630005N14Rik	1.40504	20.7693	2.52e-19
Fbl	Fbl	1.40102	12.0962	4.12e-11
Spata2l	Spata2l	1.39824	9.1356	2.34e-08
Tspan31	Tspan31	1.39611	20.1693	9.4e-19
Arfgap2	Arfgap2	1.39598	20.2498	7.96e-19
Slco4c1	Slco4c1	1.39586	1.91818	0.0451579
Slc26a7	Slc26a7	1.39512	3.14577	0.00461241
Srf	Srf	1.39483	19.7912	2.15e-18
Gm6225	Gm6225	1.39351	3.13818	0.00468184
Htr1f	Htr1f	1.39102	1.77017	0.0588811
Leng8	Leng8	1.38713	19.8603	1.85e-18
Slco1c1	Slco1c1	1.38681	15.4931	2.5e-14
Zfp143	Zfp143	1.3862	11.3182	2.24e-10
Ptger3	Ptger3	1.38073	4.95168	0.000125416
Sdcbp	Sdcbp	1.38028	17.4782	3.25e-16
Gpr19	Gpr19	1.37774	15.4023	3.07e-14
Stx11	Stx11	1.37501	1.10991	0.189667
Maml3	Maml3	1.37098	13.0218	5.67e-12
Gabrq	Gabrq	1.37092	2.80137	0.00885443
Hk2	Hk2	1.36719	4.60223	0.000256139
Tmem63a	Tmem63a	1.36348	1.74027	0.0621529
Chrm4	Chrm4	1.36201	6.23423	9.26254e-06
Trib3	Trib3	1.35947	3.59572	0.00191598
Arl5b	Arl5b	1.35473	16.3432	3.85e-15
Slc16a1	Slc16a1	1.35313	12.4584	1.88e-11
Dlc1	Dlc1	1.35004	8.99165	3.16e-08
H2-K1	H2-K1	1.34932	6.28087	8.4375e-06
Epha1	Epha1	1.34771	1.99895	0.0388746
Pwwp2b	Pwwp2b	1.34739	4.38341	0.000400043
Gadd45g	Gadd45g	1.34312	8.08066	2.12e-07
Peli1	Peli1	1.34261	19.1033	9.33e-18
Mir3057	Mir3057	1.34093	1.40941	0.112489
Fgl2	Fgl2	1.34058	2.94542	0.00675135
Gm11549	Gm11549	1.33574	0.945004	0.251213
Gm10400	Gm10400	1.33325	1.54967	0.0879613
Zc3h12c	Zc3h12c	1.33185	16.3344	3.91e-15
Cav2	Cav2	1.33099	8.1747	1.75e-07
Snora44	Snora44	1.32874	1.58475	0.0826217
Prrg4	Prrg4	1.328	2.15333	0.0294355
C130074G19Rik	C130074G19Rik	1.32735	0.885276	0.276894
Itm2a	Itm2a	1.32583	7.69498	4.71e-07
Nrf1	Nrf1	1.32373	15.1572	5.26e-14
Hmgn5	Hmgn5	1.32222	9.09571	2.54e-08
Plk3	Plk3	1.31795	11.0268	4.2e-10
Palmd	Palmd	1.31786	8.90251	3.77e-08
Trim16	Trim16	1.31707	2.42624	0.0178243
Rspo3	Rspo3	1.31566	8.19656	1.67e-07
Dusp4	Dusp4	1.31543	9.3213	1.56e-08
Spry2	Spry2	1.31375	14.9083	9.2e-14
Creb5	Creb5	1.31272	4.42582	0.000367007
Rab39	Rab39	1.31225	4.03071	0.000818631
Hes7	Hes7	1.31183	1.29454	0.137967
Cited2	Cited2	1.31123	11.2831	2.43e-10
Lats2	Lats2	1.30874	7.79303	3.84e-07
Map3k19	Map3k19	1.30853	3.29207	0.00347533
Chd2	Chd2	1.30846	19.614	3.12e-18
Slc25a3	Slc25a3	1.30493	22.1881	1.1e-20
Acvr1c	Acvr1c	1.30303	4.54321	0.000288966
Slc20a1	Slc20a1	1.29932	21.4957	5.03e-20
2610037D02Rik	2610037D02Rik	1.29719	0.889714	0.274821
Fam160a1	Fam160a1	1.29455	3.58812	0.00194407
Npc1l1	Npc1l1	1.29314	0.973634	0.23942
Btbd9	Btbd9	1.29103	17.4566	3.39e-16
Sik2	Sik2	1.29096	18.086	8.47e-17
Fndc3b	Fndc3b	1.28869	11.8086	7.71e-11
Hhip	Hhip	1.28522	6.24389	9.11065e-06
Lonrf3	Lonrf3	1.28327	13.1323	4.47e-12
Slitrk4	Slitrk4	1.28323	13.9858	6.89e-13
Gm8773	Gm8773	1.28183	3.07236	0.00527678
Nostrin	Nostrin	1.28067	1.30874	0.13427
Mamld1	Mamld1	1.28063	8.96117	3.34e-08
Plekhf1	Plekhf1	1.28023	1.0569	0.207957
Slit2	Slit2	1.27996	11.9595	5.55e-11
Homer1	Homer1	1.27937	17.4114	3.7e-16
Snora30	Snora30	1.27934	0.9293	0.257737
Ppp1r15b	Ppp1r15b	1.27724	17.9811	1.06e-16
Lmod1	Lmod1	1.27682	1.57139	0.084603
Pde4d	Pde4d	1.27541	18.2327	6.24e-17
Ndel1	Ndel1	1.27464	16.4981	2.77e-15
Fstl4	Fstl4	1.27314	6.12646	1.14255e-05
Mum1l1	Mum1l1	1.27088	5.21164	7.41595e-05
Emp1	Emp1	1.26387	2.62875	0.0122248
Frzb	Frzb	1.26096	2.72778	0.0101181
Slitrk6	Slitrk6	1.25754	2.2603	0.0243028
Kif18a	Kif18a	1.25716	9.32181	1.56e-08
Fam167a	Fam167a	1.25429	13.1005	4.77e-12
Gm20319	Gm20319	1.25149	1.62144	0.077179
Asns	Asns	1.25137	18.9357	1.31e-17
Pex13	Pex13	1.25066	14.4802	2.34e-13
Samd4b	Samd4b	1.2506	16.8857	1.22e-15
Rhbdd1	Rhbdd1	1.24914	6.23	9.32866e-06
Sntb2	Sntb2	1.24894	7.53521	6.47e-07
Dlg1	Dlg1	1.24619	17.7221	1.89e-16
Frrs1	Frrs1	1.24353	1.89007	0.0475603
9330158H04Rik	9330158H04Rik	1.2429	1.03351	0.216204
Adcy8	Adcy8	1.24259	10.8528	6.11e-10
Trpc6	Trpc6	1.24117	1.80964	0.0548728
Rgs16	Rgs16	1.23938	6.73324	3.38456e-06
Acd	Acd	1.23903	12.9028	7.24e-12
Rps6ka6	Rps6ka6	1.23844	10.1995	2.44e-09
Plat	Plat	1.23841	12.8028	8.97e-12
Ifrd1	Ifrd1	1.23796	12.6097	1.37e-11
Itgb8	Itgb8	1.23779	15.1003	5.97e-14
Slc38a2	Slc38a2	1.23627	17.9405	1.16e-16
Gcnt4	Gcnt4	1.23626	1.03144	0.216908
Impact	Impact	1.23526	12.2049	3.24e-11
Calcr	Calcr	1.23491	0.928114	0.258219
Cdkn1b	Cdkn1b	1.23461	18.306	5.32e-17
Sox7	Sox7	1.23433	0.977662	0.238053
Sh3bp1	Sh3bp1	1.23172	1.69238	0.0677682
Otud1	Otud1	1.23042	7.64318	5.24e-07
Gm6981	Gm6981	1.23025	1.55009	0.0879131
1700023E05Rik	1700023E05Rik	1.22757	0.902167	0.269691
4930455H04Rik	4930455H04Rik	1.22675	1.28881	0.139329
Klhl14	Klhl14	1.22559	4.00084	0.000867036
2610018G03Rik	2610018G03Rik	1.2245	1.51341	0.0933839
Rgs10	Rgs10	1.22386	7.42652	8.09e-07
Hdx	Hdx	1.2231	8.02653	2.36e-07
Snora3	Snora3	1.22302	0.920379	0.261697
Nefm	Nefm	1.22256	13.8283	9.73e-13
Atxn7	Atxn7	1.22119	13.4436	2.23e-12
Snora23	Snora23	1.22104	1.93238	0.0439518
Slc25a37	Slc25a37	1.21998	8.15328	1.83e-07
Hs3st1	Hs3st1	1.21843	10.8349	6.34e-10
Apba3	Apba3	1.21826	7.65254	5.13e-07
Tes	Tes	1.21736	11.4494	1.69e-10
Atp1a1	Atp1a1	1.21614	17.5834	2.57e-16
Pth2r	Pth2r	1.21612	1.26206	0.146133
Acot3	Acot3	1.21381	1.2362	0.152529
Tpm2	Tpm2	1.21166	1.12828	0.183704
Anxa3	Anxa3	1.21165	1.06318	0.205745
Pak6	Pak6	1.20954	14.368	3e-13
Ankrd50	Ankrd50	1.20952	16.7042	1.8e-15
Hmox1	Hmox1	1.20871	6.69235	3.67023e-06
Cyp51	Cyp51	1.20848	14.1692	4.6e-13
Kcnh4	Kcnh4	1.2081	5.74808	2.50491e-05
Etv3	Etv3	1.20503	12.4452	1.92e-11
Zfp36	Zfp36	1.20105	1.8411	0.0519189
Gadd45b	Gadd45b	1.1964	3.01998	0.00585285
5730508B09Rik	5730508B09Rik	1.19297	5.27756	6.50511e-05
Tbc1d1	Tbc1d1	1.19117	11.2518	2.58e-10
Rcan2	Rcan2	1.18932	13.5352	1.83e-12
Rhod	Rhod	1.18901	1.1718	0.17036
Zfp516	Zfp516	1.18893	11.1199	3.43e-10
A830010M20Rik	A830010M20Rik	1.18684	16.1568	5.72e-15
Saraf	Saraf	1.18683	17.4551	3.39e-16
Fgfr1op	Fgfr1op	1.18604	10.3684	1.7e-09
Samd4	Samd4	1.18503	6.78324	3.04196e-06
Calcrl	Calcrl	1.18419	5.84368	2.06885e-05
Chst8	Chst8	1.18323	6.83231	2.76371e-06
9430076C15Rik	9430076C15Rik	1.18315	1.49041	0.0974396
Rerg	Rerg	1.18235	3.19445	0.00420866
Snord96a	Snord96a	1.18058	1.13906	0.180345
Plod2	Plod2	1.17842	9.04723	2.82e-08
LOC101669761	LOC101669761	1.17735	1.72478	0.0638241
Eps15	Eps15	1.17699	17.5959	2.51e-16
Ccnl2	Ccnl2	1.17669	12.5024	1.72e-11
Cth	Cth	1.17644	3.00657	0.00599783
Hdac5	Hdac5	1.17635	14.0994	5.35e-13
Nampt	Nampt	1.17464	12.7118	1.1e-11
Ptchd1	Ptchd1	1.17377	13.5886	1.64e-12
Iars	Iars	1.1728	17.7695	1.71e-16
Taf13	Taf13	1.17279	8.50473	8.8e-08
Cds1	Cds1	1.1727	10.7729	7.2e-10
Cdh18	Cdh18	1.1721	9.2529	1.81e-08
Nyap2	Nyap2	1.1716	11.5853	1.25e-10
Snora21	Snora21	1.1704	1.06356	0.205623
Pkp4	Pkp4	1.16907	15.2493	4.32e-14
Trim36	Trim36	1.16791	8.21593	1.61e-07
Zfp385b	Zfp385b	1.16696	8.90622	3.75e-08
Plb1	Plb1	1.16443	1.10366	0.191731
Anxa5	Anxa5	1.16432	1.46516	0.101648
Gas2l3	Gas2l3	1.16393	8.25136	1.49e-07
Tgfbr2	Tgfbr2	1.16382	1.61228	0.078477
Eif4ebp1	Eif4ebp1	1.16315	6.89243	2.43036e-06
Osgin1	Osgin1	1.16215	1.44102	0.10624
Psme4	Psme4	1.16055	16.7697	1.56e-15
Cry2	Cry2	1.15817	12.8698	7.78e-12
Stc1	Stc1	1.15712	9.43525	1.24e-08
Frem3	Frem3	1.1565	1.27595	0.142452
Ubl3	Ubl3	1.1558	13.831	9.71e-13
Pacsin3	Pacsin3	1.15051	6.92762	2.2694e-06
9530077C05Rik	9530077C05Rik	1.14578	6.9449	2.18889e-06
Mir6244	Mir6244	1.14269	2.42602	0.0178278
Lhx5	Lhx5	1.14141	0.917706	0.26305
Sfmbt2	Sfmbt2	1.14054	6.59829	4.44725e-06
Ctsc	Ctsc	1.14051	3.9675	0.000925169
D17Wsu92e	D17Wsu92e	1.13989	15.5306	2.32e-14
Unc45a	Unc45a	1.13779	11.9484	5.68e-11
Zcchc9	Zcchc9	1.13596	7.24643	1.17809e-06
Cpeb1	Cpeb1	1.12897	5.03366	0.000105
St8sia4	St8sia4	1.12857	7.80949	3.71e-07
Cry1	Cry1	1.12838	9.07444	2.65e-08
Dlgap2	Dlgap2	1.12797	7.73745	4.34e-07
Mreg	Mreg	1.12617	2.47408	0.0163004
Gcnt2	Gcnt2	1.12562	3.20484	0.00412345
Gm13363	Gm13363	1.12216	10.1214	2.87e-09
Hspa4l	Hspa4l	1.12214	11.6969	9.84e-11
Cgref1	Cgref1	1.1215	9.68701	7.28e-09
Hiat1	Hiat1	1.12035	11.5208	1.45e-10
Pou3f1	Pou3f1	1.12027	7.46107	7.55e-07
Adra1a	Adra1a	1.11973	4.2762	0.000498175
Dnajb4	Dnajb4	1.1178	8.38802	1.12e-07
Casc3	Casc3	1.11688	14.19	4.4e-13
Pnrc1	Pnrc1	1.1165	9.70887	6.96e-09
Pqbp1	Pqbp1	1.11648	12.4158	2.04e-11
Ascc3	Ascc3	1.11584	15.1968	4.85e-14
Flnc	Flnc	1.11457	1.44355	0.105826
Epha3	Epha3	1.11364	9.13743	2.33e-08
Clcn5	Clcn5	1.11325	10.5837	1.07e-09
Pcdh9	Pcdh9	1.11287	17.2383	5.48e-16
Cdc14b	Cdc14b	1.11137	5.18177	7.85694e-05
Dsel	Dsel	1.11123	12.5025	1.72e-11
Cckbr	Cckbr	1.10894	2.26976	0.0238703
Lmo2	Lmo2	1.10881	3.3632	0.00301617
Sorcs3	Sorcs3	1.1062	8.53359	8.28e-08
Selk	Selk	1.10611	10.7827	7.05e-10
Tex15	Tex15	1.10369	8.53354	8.28e-08
Mfap3l	Mfap3l	1.10334	10.7253	7.96e-10
Fat1	Fat1	1.10323	10.3382	1.82e-09
Msmo1	Msmo1	1.103	8.96445	3.32e-08
Cacng5	Cacng5	1.101	5.0084	0.000110713
Kctd6	Kctd6	1.1002	7.29945	1.05708e-06
Fam107b	Fam107b	1.09921	8.15844	1.81e-07
Wwtr1	Wwtr1	1.09877	6.72184	3.4538e-06
Cdr2	Cdr2	1.09556	6.80619	2.90291e-06
Taf1	Taf1	1.09238	15.797	1.29e-14
Fign	Fign	1.09173	4.77049	0.000182697
Nrsn1	Nrsn1	1.09169	8.78926	4.84e-08
Prkg2	Prkg2	1.09101	5.26992	6.58347e-05
Bend4	Bend4	1.08959	10.807	6.69e-10
Rabggtb	Rabggtb	1.08928	9.4984	1.09e-08
Usp2	Usp2	1.08882	6.29018	8.277e-06
Nol4	Nol4	1.08475	12.361	2.3e-11
Prdm10	Prdm10	1.0838	9.38817	1.36e-08
Pcp4l1	Pcp4l1	1.08335	1.92553	0.0445423
Chrm3	Chrm3	1.08316	8.71067	5.71e-08
Dusp16	Dusp16	1.08145	8.97977	3.23e-08
Fgfr2	Fgfr2	1.08076	12.9323	6.86e-12
Lpar4	Lpar4	1.07991	3.0777	0.00522087
Nars	Nars	1.07923	13.1323	4.47e-12
Trp53inp2	Trp53inp2	1.07874	14.2973	3.49e-13
Jund	Jund	1.07775	14.2303	4.03e-13
Ctage5	Ctage5	1.07444	8.65359	6.42e-08
Hivep1	Hivep1	1.07426	10.9382	5.06e-10
Uhrf1bp1l	Uhrf1bp1l	1.07399	12.9238	6.97e-12
Wbp5	Wbp5	1.07387	9.65631	7.76e-09
Cldn25	Cldn25	1.07362	12.4714	1.84e-11
Atl2	Atl2	1.07355	12.5843	1.45e-11
Mei4	Mei4	1.07331	1.10639	0.190774
Snora26	Snora26	1.0731	0.969864	0.240938
Cd109	Cd109	1.0727	1.87966	0.0483875
Gpr126	Gpr126	1.07036	2.35194	0.0205117
Pi15	Pi15	1.06991	1.49202	0.0971567
Cd36	Cd36	1.06921	1.73052	0.0632175
4930478L05Rik	4930478L05Rik	1.06649	1.34115	0.127312
S1pr3	S1pr3	1.06545	1.32364	0.130913
Nedd9	Nedd9	1.06544	11.2125	2.81e-10
Slc5a3	Slc5a3	1.06482	13.0134	5.76e-12
Lrrc4	Lrrc4	1.06453	11.9432	5.71e-11
Anxa2	Anxa2	1.06446	1.16945	0.170991
Mapk4	Mapk4	1.06278	12.0632	4.42e-11
Arid5b	Arid5b	1.06252	8.6151	6.93e-08
B230209E15Rik	B230209E15Rik	1.06207	8.48706	9.07e-08
Atp8b1	Atp8b1	1.06002	1.28531	0.140182
Prosc	Prosc	1.05978	11.1433	3.27e-10
Gm10389	Gm10389	1.05971	1.3885	0.116977
Egr1	Egr1	1.0581	3.88174	0.00109394
Spty2d1	Spty2d1	1.05582	6.54572	4.95085e-06
Relt	Relt	1.05431	3.0504	0.0055077
Sap18	Sap18	1.05414	8.80683	4.65e-08
Rabgef1	Rabgef1	1.05365	10.587	1.07e-09
D10Bwg1379e	D10Bwg1379e	1.05358	8.30786	1.33e-07
Ddx3x	Ddx3x	1.05132	10.0052	3.67e-09
Nup210l	Nup210l	1.05046	2.71237	0.0104051
Npy1r	Npy1r	1.05026	7.56033	6.19e-07
Siah2	Siah2	1.04969	8.7566	5.15e-08
Zfp335	Zfp335	1.0492	10.2303	2.28e-09
Map3k13	Map3k13	1.04909	10.7031	8.31e-10
Lmtk2	Lmtk2	1.04877	11.0499	3.99e-10
Ubn1	Ubn1	1.04736	13.4798	2.07e-12
Gadd45a	Gadd45a	1.04698	2.74798	0.00979698
Arhgap23	Arhgap23	1.04626	9.56181	9.46e-09
Tube1	Tube1	1.04226	3.95714	0.000941147
Arih1	Arih1	1.04142	14.9045	9.24e-14
Cyb5r1	Cyb5r1	1.04008	5.37609	5.32668e-05
Lhfp	Lhfp	1.03862	6.59117	4.51029e-06
St7	St7	1.03817	10.9256	5.18e-10
Pvr	Pvr	1.03809	6.81721	2.83705e-06
Dnajc12	Dnajc12	1.03678	2.40007	0.0187736
Nmbr	Nmbr	1.03624	1.61583	0.0779859
Arg2	Arg2	1.03535	5.2352	7.07475e-05
Plxdc2	Plxdc2	1.03487	8.42086	1.04e-07
Ppm1l	Ppm1l	1.0343	10.3861	1.64e-09
Uchl1os	Uchl1os	1.03351	2.72877	0.010113
Atp7a	Atp7a	1.03248	9.90111	4.6e-09
Aloxe3	Aloxe3	1.03119	3.09585	0.00505885
Klf5	Klf5	1.03105	5.87985	1.91439e-05
Tmem64	Tmem64	1.03077	8.50105	8.86e-08
2021-03-11	2021-03-11	1.02976	2.15343	0.0294355
Sidt1	Sidt1	1.02758	2.67246	0.011238
4933413L06Rik	4933413L06Rik	1.02732	1.1937	0.164066
Zfp667	Zfp667	1.02595	7.59292	5.83e-07
Pmepa1	Pmepa1	1.02582	6.6225	4.23061e-06
Mylk	Mylk	1.02569	1.80905	0.0549248
Armcx3	Armcx3	1.02551	8.68758	6e-08
4930590J08Rik	4930590J08Rik	1.02531	0.955992	0.246617
Actn1	Actn1	1.02231	5.18956	7.73538e-05
Tjap1	Tjap1	1.02144	6.00717	1.47852e-05
Rnase4	Rnase4	1.02092	1.17669	0.169032
Mapk6	Mapk6	1.02078	10.3205	1.89e-09
D930016D06Rik	D930016D06Rik	1.01861	8.431	1.02e-07
Gprc5c	Gprc5c	1.01824	0.929903	0.257527
Sgcz	Sgcz	1.01811	2.51939	0.014966
Golph3	Golph3	1.0171	11.1421	3.27e-10
Lins	Lins	1.01685	9.28733	1.68e-08
Eps8	Eps8	1.01677	9.40023	1.33e-08
Tgfb2	Tgfb2	1.01587	5.84092	2.08008e-05
Dusp10	Dusp10	1.01507	3.84494	0.00117717
C1galt1	C1galt1	1.01401	6.93824	2.21734e-06
Kcnh7	Kcnh7	1.01209	7.079	1.66214e-06
Ppp1r37	Ppp1r37	1.00985	11.8675	6.75e-11
Chrm5	Chrm5	1.00982	0.909685	0.266586
Cep83	Cep83	1.00939	9.07923	2.63e-08
Stk17b	Stk17b	1.00755	3.11218	0.00490865
Rgs7bp	Rgs7bp	1.00752	7.25416	1.16047e-06
Eya4	Eya4	1.00629	2.75244	0.00971779
Fam189a2	Fam189a2	1.00595	5.76723	2.40787e-05
AF357359	AF357359	1.00491	2.97878	0.00633368
Adam9	Adam9	1.00317	9.61948	8.4e-09
Plag1	Plag1	1.00295	1.81267	0.0545572
Arhgef6	Arhgef6	1.00274	3.96993	0.000921035
Gpr135	Gpr135	1.00235	3.98731	0.000889914
Rhoq	Rhoq	1.00133	9.73618	6.57e-09
Pxn	Pxn	1.0007	7.90157	3.05e-07
Efna5	Efna5	1.00025	6.24003	9.1728e-06

## Sheet: DE_Down_Ataman et al
name	description	log2FoldChange	pvalue	padj
Gm10640	Gm10640	-5.50848	2.00667	1
Smim9	Smim9	-4.8254	1.28374	1
Lkaaear1	Lkaaear1	-4.37911	0.927734	1
Trat1	Trat1	-4.33511	0.925416	1
Rrh	Rrh	-4.08847	1.33799	1
Gm21671	Gm21671	-3.7638	1.06279	1
Mir346	Mir346	-3.6088	0.962917	1
2900057B20Rik	2900057B20Rik	-3.46813	0.891186	1
Serpina10	Serpina10	-3.42081	1.39104	1
1700008F21Rik	1700008F21Rik	-3.21539	1.3983	1
Mir874	Mir874	-3.10795	1.01653	1
Gpr139	Gpr139	-3.08093	12.9891	6.05e-12
Gm10768	Gm10768	-2.99903	1.04239	1
2610028H24Rik	2610028H24Rik	-2.93269	3.00377	0.00603182
Dmrt2	Dmrt2	-2.90824	7.24698	1.17809e-06
Phf11c	Phf11c	-2.84093	1.73045	1
Mir5119	Mir5119	-2.81045	1.15323	1
1700074H08Rik	1700074H08Rik	-2.7657	1.67167	1
Smim6	Smim6	-2.66922	2.1837	0.027899
Fgf18	Fgf18	-2.62715	8.00456	2.46e-07
Hsf4	Hsf4	-2.62318	1.42042	1
Oxct2b	Oxct2b	-2.6223	1.41368	1
Gm9159	Gm9159	-2.53148	1.81116	0.0547084
Crip3	Crip3	-2.51407	4.71338	0.00020448
Zmat1	Zmat1	-2.50501	20.6503	3.29e-19
Dusp13	Dusp13	-2.48884	0.901256	1
Popdc2	Popdc2	-2.44149	1.27325	1
4631405J19Rik	4631405J19Rik	-2.41261	2.82785	0.0084078
Olfr692	Olfr692	-2.36831	2.26835	0.0239323
Bcas3os1	Bcas3os1	-2.36456	2.61172	0.0126149
2410007B07Rik	2410007B07Rik	-2.36422	0.972058	1
Txnip	Txnip	-2.31978	36.1811	3.05e-34
A930017M01Rik	A930017M01Rik	-2.30769	9.10927	2.47e-08
Ntsr1	Ntsr1	-2.29671	22.1651	1.15e-20
Tmem220	Tmem220	-2.28092	1.10955	1
Tdrd5	Tdrd5	-2.27948	4.6965	0.000211412
Gja4	Gja4	-2.27536	1.58415	0.0827006
Ceacam1	Ceacam1	-2.27451	1.04962	1
Vmn2r85	Vmn2r85	-2.27296	1.52029	0.0923141
Awat2	Awat2	-2.26004	0.940449	1
Cldn20	Cldn20	-2.23201	1.74704	0.0614324
Tmem239	Tmem239	-2.21721	1.87084	0.0490728
Parp16	Parp16	-2.21238	6.42606	6.29895e-06
H2-M10.2	H2-M10.2	-2.20021	2.50833	0.0153024
Zfp133-ps	Zfp133-ps	-2.18446	3.07795	0.00522055
Gm6592	Gm6592	-2.15879	1.11409	1
Gm15441	Gm15441	-2.15722	16.5384	2.57e-15
Spink8	Spink8	-2.15457	0.94325	1
Zfp239	Zfp239	-2.15064	16.4178	3.3e-15
Dmrtc1a	Dmrtc1a	-2.14008	1.33404	1
Zfp456	Zfp456	-2.12687	2.32319	0.0216166
Hao2	Hao2	-2.11851	2.05523	0.0350945
Kcnj12	Kcnj12	-2.11809	8.4432	9.97e-08
1700020A23Rik	1700020A23Rik	-2.10736	1.72881	0.0633787
Hmx1	Hmx1	-2.09844	1.93619	0.0436772
Rcvrn	Rcvrn	-2.09194	2.60779	0.0127034
Zfp457	Zfp457	-2.08391	1.3526	0.124859
Tha1	Tha1	-2.07815	3.06714	0.00532934
B830017H08Rik	B830017H08Rik	-2.06896	3.77107	0.00136168
Cstad	Cstad	-2.06342	1.30598	0.134885
Senp8	Senp8	-2.05052	16.4108	3.33e-15
4930479D17Rik	4930479D17Rik	-2.05046	1.00546	1
Mcemp1	Mcemp1	-2.05025	1.67798	0.0696423
Orm2	Orm2	-2.04798	0.881572	1
4930529M08Rik	4930529M08Rik	-2.0389	1.94265	0.0431914
1600014C10Rik	1600014C10Rik	-2.03383	11.2778	2.45e-10
Kl	Kl	-2.02627	1.1324	1
Dact2	Dact2	-2.02538	8.63573	6.63e-08
Zkscan16	Zkscan16	-2.02376	12.4552	1.89e-11
Slc44a5	Slc44a5	-2.02203	33.9496	4.29e-32
Zfp493	Zfp493	-2.0023	7.3117	1.03338e-06
C330018D20Rik	C330018D20Rik	-2.00072	8.01455	2.42e-07
Prob1	Prob1	-1.98678	6.40641	6.53308e-06
Kcne2	Kcne2	-1.98618	0.948095	1
Dus4l	Dus4l	-1.97541	7.57317	6.05e-07
1700123L14Rik	1700123L14Rik	-1.96408	4.84348	0.000157657
Ccdc87	Ccdc87	-1.96182	3.54864	0.00210008
Hrh3	Hrh3	-1.95788	8.20917	1.63e-07
Nlrp6	Nlrp6	-1.94046	1.88511	0.0479325
4921507P07Rik	4921507P07Rik	-1.93815	3.75475	0.0014079
B020018J22Rik	B020018J22Rik	-1.93657	1.19212	0.164582
Mrap2	Mrap2	-1.93126	2.27697	0.0235789
Teddm1	Teddm1	-1.93103	1.30081	0.136256
Adamts2	Adamts2	-1.91842	5.87802	1.92066e-05
Tgfbr3l	Tgfbr3l	-1.91691	3.33201	0.00320861
Mir701	Mir701	-1.91525	0.889743	1
Ccdc125	Ccdc125	-1.9063	3.20547	0.00411923
Tmem260	Tmem260	-1.90617	19.0059	1.15e-17
Cep83os	Cep83os	-1.89578	11.5112	1.47e-10
Esyt3	Esyt3	-1.89504	4.6548	0.000230657
Glp2r	Glp2r	-1.89347	4.44419	0.00035453
Zfp213	Zfp213	-1.89157	10.2995	1.97e-09
Btbd8	Btbd8	-1.88838	2.84126	0.00821306
Hsd3b1	Hsd3b1	-1.88294	1.72009	0.0644108
9230112J17Rik	9230112J17Rik	-1.88169	0.899071	1
Spata9	Spata9	-1.87991	2.24926	0.0248201
Zp3r	Zp3r	-1.87353	1.09715	1
1700008K24Rik	1700008K24Rik	-1.8615	1.10897	0.189923
Def6	Def6	-1.86123	1.89343	0.0472626
A530016L24Rik	A530016L24Rik	-1.85819	2.08845	0.0330973
Zkscan7	Zkscan7	-1.85433	4.69172	0.000213311
Ocln	Ocln	-1.85247	4.10931	0.000700093
Shpk	Shpk	-1.85155	2.30605	0.022332
Letm2	Letm2	-1.84677	10.036	3.46e-09
Nmnat3	Nmnat3	-1.83967	0.93028	1
Mks1	Mks1	-1.8276	5.88015	1.91439e-05
Zkscan4	Zkscan4	-1.82209	5.56951	3.60977e-05
Cecr6	Cecr6	-1.81872	16.7691	1.56e-15
Pla2g4e	Pla2g4e	-1.81864	5.83552	2.09816e-05
0610009B22Rik	0610009B22Rik	-1.81765	10.7063	8.27e-10
Tert	Tert	-1.81502	3.11329	0.00490021
Pus7l	Pus7l	-1.81057	5.92973	1.73137e-05
St3gal1	St3gal1	-1.80827	29.8138	4.26e-28
Sypl2	Sypl2	-1.8044	2.47617	0.0162273
4933404O12Rik	4933404O12Rik	-1.80136	11.1863	2.98e-10
Lrrc29	Lrrc29	-1.79945	3.46522	0.0024915
Cbr4	Cbr4	-1.79119	6.89388	2.42828e-06
Adam21	Adam21	-1.78728	2.94421	0.00676635
Wnt9a	Wnt9a	-1.78055	3.25962	0.00369987
Ckmt2	Ckmt2	-1.78029	0.961235	1
Cep57l1	Cep57l1	-1.77583	9.33873	1.52e-08
Mkrn2os	Mkrn2os	-1.76638	1.72973	0.0633191
Oacyl	Oacyl	-1.76624	2.64557	0.0118493
Adam1a	Adam1a	-1.76599	6.37981	6.89305e-06
AI854703	AI854703	-1.76553	10.4232	1.51e-09
Ndrg1	Ndrg1	-1.76546	31.2297	1.84e-29
Smoc2	Smoc2	-1.76305	2.44587	0.0172083
Cd160	Cd160	-1.75879	2.04607	0.0356656
Heatr9	Heatr9	-1.75655	1.68856	0.068278
Rft1	Rft1	-1.75278	7.30396	1.04904e-06
Sdr42e1	Sdr42e1	-1.7511	4.91079	0.000137163
Pfn4	Pfn4	-1.74888	5.08222	9.53094e-05
E130311K13Rik	E130311K13Rik	-1.74829	5.40216	5.06256e-05
Socs2	Socs2	-1.74393	20.8175	2.28e-19
Alg6	Alg6	-1.74183	9.61911	8.4e-09
Engase	Engase	-1.74165	7.21506	1.25777e-06
Pigw	Pigw	-1.74116	7.08368	1.64863e-06
Ccl28	Ccl28	-1.73875	4.18054	0.000606111
D630013N20Rik	D630013N20Rik	-1.73714	1.64647	0.0736519
Thbd	Thbd	-1.73618	1.80828	0.054958
Mb21d1	Mb21d1	-1.73335	2.48816	0.0158856
Cd248	Cd248	-1.72844	1.19588	0.163381
Adora2b	Adora2b	-1.72645	1.01528	0.223125
AA474331	AA474331	-1.72604	2.83674	0.00826353
Smco4	Smco4	-1.71512	1.98555	0.0399111
Asb5	Asb5	-1.71445	1.01226	0.22414
Ddo	Ddo	-1.71234	1.53824	0.0896848
Mir106b	Mir106b	-1.71147	0.918711	1
1700019G17Rik	1700019G17Rik	-1.71113	4.32349	0.000453767
Ybey	Ybey	-1.71064	8.00626	2.45e-07
4931408D14Rik	4931408D14Rik	-1.70829	1.06893	0.203603
Svopl	Svopl	-1.70749	2.57188	0.0135972
Zfp94	Zfp94	-1.70672	7.15221	1.43425e-06
Zfp964	Zfp964	-1.70492	4.80281	0.000171162
6030443J06Rik	6030443J06Rik	-1.70433	2.44695	0.0171763
Mterf1b	Mterf1b	-1.70331	1.99353	0.0393033
Mcat	Mcat	-1.7012	12.4175	2.04e-11
Igdcc3	Igdcc3	-1.69672	3.8954	0.00106412
Rars2	Rars2	-1.6946	16.3466	3.84e-15
Frs3os	Frs3os	-1.69362	2.60773	0.0127034
Vstm4	Vstm4	-1.68878	1.88723	0.0477631
1700022I11Rik	1700022I11Rik	-1.68876	1.46639	0.1014
Klhdc1	Klhdc1	-1.68738	7.90993	3e-07
Dtd2	Dtd2	-1.68199	7.49276	7.08e-07
Dclk3	Dclk3	-1.68009	9.39828	1.34e-08
0610040B10Rik	0610040B10Rik	-1.67463	1.62079	0.077262
Gm14092	Gm14092	-1.67268	1.48157	0.0988589
Pnma2	Pnma2	-1.6698	25.3152	1.03e-23
Mpeg1	Mpeg1	-1.6692	5.68492	2.84476e-05
Mir7653	Mir7653	-1.66817	1.07991	0.199988
Slc25a35	Slc25a35	-1.66723	2.05377	0.0351941
Zfp759	Zfp759	-1.66479	10.9693	4.72e-10
Mansc4	Mansc4	-1.66001	1.02554	0.219043
Zfp296	Zfp296	-1.65772	1.34277	0.126968
3010026O09Rik	3010026O09Rik	-1.65677	8.16995	1.77e-07
Rbm11	Rbm11	-1.65617	3.97992	0.000902641
Atp12a	Atp12a	-1.65554	2.14749	0.0297278
Oprd1	Oprd1	-1.64016	3.07637	0.00523474
5530401A14Rik	5530401A14Rik	-1.63872	2.2992	0.0225933
Kcng2	Kcng2	-1.63719	1.56902	0.0849277
Rimbp3	Rimbp3	-1.63623	5.42923	4.8049e-05
Fbxl12os	Fbxl12os	-1.63535	6.44124	6.11377e-06
Ankdd1b	Ankdd1b	-1.63375	5.78584	2.32166e-05
Tex12	Tex12	-1.62831	0.956023	0.246617
Nrtn	Nrtn	-1.62663	1.10349	0.191777
Zfand4	Zfand4	-1.62372	5.90919	1.80304e-05
5330413P13Rik	5330413P13Rik	-1.62296	1.91793	0.0451731
Tas2r137	Tas2r137	-1.6175	0.937638	1
4930405A21Rik	4930405A21Rik	-1.61567	2.23822	0.0253205
Adat1	Adat1	-1.61541	7.67183	4.95e-07
Lgi3	Lgi3	-1.61003	1.81749	0.0541133
Mog	Mog	-1.60917	6.05784	1.32385e-05
Spats1	Spats1	-1.60902	1.88315	0.0480913
4932413F04Rik	4932413F04Rik	-1.6031	3.69025	0.00159894
Trpv6	Trpv6	-1.60187	3.21037	0.00407833
Fyco1	Fyco1	-1.60087	12.6434	1.29e-11
Zfp934	Zfp934	-1.6002	2.32692	0.0215008
Mtrf1	Mtrf1	-1.5986	4.32208	0.000454755
Cacna1d	Cacna1d	-1.59796	16.4383	3.16e-15
Arhgap25	Arhgap25	-1.59735	0.906164	0.267994
2010315B03Rik	2010315B03Rik	-1.59085	10.0075	3.66e-09
Gm4922	Gm4922	-1.59015	0.920639	0.261622
Zfp113	Zfp113	-1.58098	15.9627	8.9e-15
Hlcs	Hlcs	-1.57854	7.53981	6.43e-07
Mfsd9	Mfsd9	-1.57687	8.04211	2.29e-07
1810021B22Rik	1810021B22Rik	-1.5761	1.51113	0.0937136
Fam129c	Fam129c	-1.57462	2.55299	0.0140662
Sla	Sla	-1.57309	20.4543	5.11e-19
Lekr1	Lekr1	-1.57261	5.78548	2.32166e-05
Lemd1	Lemd1	-1.57254	2.83951	0.008232
Prox2	Prox2	-1.57049	3.59001	0.00193944
Mir3473f	Mir3473f	-1.57035	1.11612	0.187564
Ppil6	Ppil6	-1.56988	2.02631	0.0369522
Rtn4r	Rtn4r	-1.56971	14.5225	2.13e-13
Gm6756	Gm6756	-1.56933	0.882721	1
Cd46	Cd46	-1.56912	3.3312	0.00321314
Pigg	Pigg	-1.56831	10.8123	6.63e-10
Zfp661	Zfp661	-1.56684	7.95316	2.74e-07
Nkx3-1	Nkx3-1	-1.56675	1.07856	0.200414
Nudt12	Nudt12	-1.56596	1.82261	0.0536334
Tmem102	Tmem102	-1.55965	1.66107	0.0718464
1700080N15Rik	1700080N15Rik	-1.55878	3.68621	0.00161057
Hsd3b5	Hsd3b5	-1.55873	0.997664	0.229753
Zfp354b	Zfp354b	-1.55401	4.12215	0.000680909
Klhl40	Klhl40	-1.55127	1.16864	0.171141
Brca2	Brca2	-1.55107	13.9593	7.29e-13
Oaz3	Oaz3	-1.54954	4.68355	0.000217064
Zdhhc23	Zdhhc23	-1.54937	5.52327	3.95976e-05
Naglu	Naglu	-1.54865	5.08292	9.52277e-05
Ednra	Ednra	-1.54795	2.88105	0.00761323
Gm16532	Gm16532	-1.54572	4.07935	0.000742283
2610015P09Rik	2610015P09Rik	-1.54466	4.16915	0.000620232
Sbspon	Sbspon	-1.54411	2.17095	0.0285121
1700028E10Rik	1700028E10Rik	-1.54322	1.3258	0.13057
Rftn1	Rftn1	-1.54282	9.03711	2.87e-08
Rnf223	Rnf223	-1.53919	1.196	0.163381
Gm10560	Gm10560	-1.53878	2.04773	0.0355394
Gm266	Gm266	-1.52923	0.945664	0.25103
Ccdc169	Ccdc169	-1.5273	0.996149	0.230418
Fam228b	Fam228b	-1.5268	4.61484	0.000249647
Gm15421	Gm15421	-1.52651	1.03305	0.216308
Fam43b	Fam43b	-1.52423	7.55593	6.24e-07
AB124611	AB124611	-1.52145	1.43477	0.10741
Vmn1r90	Vmn1r90	-1.52052	1.07549	0.201462
Wnt2b	Wnt2b	-1.51813	5.04178	0.000103362
Mustn1	Mustn1	-1.51749	1.12149	0.185855
Chdh	Chdh	-1.51206	4.26172	0.000511587
D130017N08Rik	D130017N08Rik	-1.51133	5.46978	4.43275e-05
Lrrc61	Lrrc61	-1.50818	8.9285	3.58e-08
Pomk	Pomk	-1.50618	14.8676	9.96e-14
Pigh	Pigh	-1.50446	8.50617	8.78e-08
Noxred1	Noxred1	-1.5007	1.57587	0.0839523
Nek4	Nek4	-1.49746	10.1615	2.65e-09
Lrsam1	Lrsam1	-1.49258	13.6318	1.5e-12
4933431G14Rik	4933431G14Rik	-1.49061	1.23565	0.15262
Zfp784	Zfp784	-1.489	4.67986	0.000218768
Zfp641	Zfp641	-1.48864	6.61684	4.27116e-06
Fam198a	Fam198a	-1.48709	5.05262	0.00010104
Dars2	Dars2	-1.48595	11.1143	3.46e-10
4933408B17Rik	4933408B17Rik	-1.48411	1.61453	0.0781372
Znrd1as	Znrd1as	-1.48395	1.94823	0.0427991
Arhgap27	Arhgap27	-1.48223	0.908657	0.267122
Rgs9bp	Rgs9bp	-1.48199	2.623	0.0123625
Lgals3bp	Lgals3bp	-1.48171	2.19064	0.027564
Mettl7a1	Mettl7a1	-1.48167	3.04196	0.00559319
Lrrc32	Lrrc32	-1.47943	2.71813	0.0103017
Cbfa2t3	Cbfa2t3	-1.47917	10.0225	3.55e-09
Zfp455	Zfp455	-1.47688	4.48625	0.000324839
Syt15	Syt15	-1.47687	0.972718	0.239586
Cilp2	Cilp2	-1.47595	3.72878	0.00148068
Ccdc28a	Ccdc28a	-1.47461	3.24014	0.00384306
Loh12cr1	Loh12cr1	-1.47289	8.36129	1.19e-07
Recql5	Recql5	-1.47272	9.8668	4.95e-09
Arrdc4	Arrdc4	-1.46779	19.161	8.3e-18
Mmachc	Mmachc	-1.46401	10.766	7.29e-10
Mina	Mina	-1.463	6.23906	9.18365e-06
Tti1	Tti1	-1.46293	13.5737	1.69e-12
Cxxc4	Cxxc4	-1.4619	19.0253	1.11e-17
4933430I17Rik	4933430I17Rik	-1.46184	1.05709	0.207957
Gtf2e1	Gtf2e1	-1.46162	11.2769	2.45e-10
Col15a1	Col15a1	-1.4615	3.38862	0.00287881
4732416N19Rik	4732416N19Rik	-1.46135	2.86206	0.00791153
Smpdl3b	Smpdl3b	-1.45905	1.37362	0.120243
Slc39a2	Slc39a2	-1.45803	2.67019	0.0112842
Adra2c	Adra2c	-1.45696	4.67737	0.000219875
Pcyox1l	Pcyox1l	-1.45587	10.9872	4.55e-10
Kcnd1	Kcnd1	-1.45568	3.01693	0.00588702
4930444F02Rik	4930444F02Rik	-1.45533	1.2214	0.156475
Rarres2	Rarres2	-1.45428	2.80366	0.00881425
Zfp663	Zfp663	-1.4541	3.39459	0.00284478
Hrasls	Hrasls	-1.45282	1.73701	0.0624894
Gm5148	Gm5148	-1.45168	1.38912	0.116854
5830403L16Rik	5830403L16Rik	-1.45086	1.60286	0.0799623
Zfp93	Zfp93	-1.44864	6.99644	1.97405e-06
Trpc2	Trpc2	-1.44741	2.58343	0.0133067
Ptp4a3	Ptp4a3	-1.4463	13.5504	1.78e-12
Gm9866	Gm9866	-1.44546	2.34148	0.0209039
Glra4	Glra4	-1.44462	1.077	0.200952
Smok4a	Smok4a	-1.44356	0.922276	0.260974
Hsf5	Hsf5	-1.44299	1.56639	0.0853537
Tmtc1	Tmtc1	-1.44268	12.2601	2.87e-11
Trim68	Trim68	-1.44185	3.04761	0.00553801
Dmc1	Dmc1	-1.44182	0.990834	0.232802
Rfesd	Rfesd	-1.44078	7.8488	3.41e-07
Gm12942	Gm12942	-1.44044	2.19883	0.0271862
Pdzd3	Pdzd3	-1.44021	0.93309	0.256115
Pate2	Pate2	-1.43951	1.4507	0.104439
Nprl3	Nprl3	-1.43859	11.1749	3.05e-10
Lrrc3	Lrrc3	-1.43791	13.2649	3.33e-12
Zranb3	Zranb3	-1.43541	7.29295	1.06946e-06
Tceanc	Tceanc	-1.43522	3.74187	0.00144346
5730422E09Rik	5730422E09Rik	-1.43479	1.59806	0.0806802
Emr4	Emr4	-1.43441	0.920709	0.261622
Gm17801	Gm17801	-1.42668	1.11806	0.187
Rad50	Rad50	-1.42385	11.515	1.46e-10
1700049G17Rik	1700049G17Rik	-1.42368	9.15151	2.26e-08
Adam4	Adam4	-1.4225	2.09693	0.0325444
Slc43a2	Slc43a2	-1.42139	14.1651	4.62e-13
Lctl	Lctl	-1.41891	1.61023	0.0787986
Slc29a3	Slc29a3	-1.41694	12.065	4.41e-11
Xrra1	Xrra1	-1.41678	1.90634	0.0461802
Dnajc28	Dnajc28	-1.41643	5.03426	0.000104934
Adora2a	Adora2a	-1.41483	2.79248	0.00900111
Ppp2r2cos	Ppp2r2cos	-1.41212	2.86437	0.00788146
Elac1	Elac1	-1.41126	9.76936	6.12e-09
Zdhhc15	Zdhhc15	-1.4108	8.29069	1.38e-07
Rrm2b	Rrm2b	-1.4101	11.4663	1.63e-10
Carf	Carf	-1.40779	12.9934	6.01e-12
Mlh3	Mlh3	-1.40759	14.4187	2.68e-13
Zfp114	Zfp114	-1.40629	1.52922	0.0909777
Bhlhe22	Bhlhe22	-1.40374	18.9946	1.17e-17
Ikbkg	Ikbkg	-1.40359	16.5147	2.7e-15
Ttc38	Ttc38	-1.40286	3.66245	0.00168535
AW146154	AW146154	-1.40159	4.5522	0.000284286
Zfp839	Zfp839	-1.40107	5.74841	2.50491e-05
Cradd	Cradd	-1.39978	3.38202	0.00291353
Rassf10	Rassf10	-1.3975	2.43835	0.0174375
Kcng1	Kcng1	-1.39517	5.13834	8.51684e-05
1110019D14Rik	1110019D14Rik	-1.38951	1.13393	0.181815
Ccdc103	Ccdc103	-1.38858	1.38421	0.117939
Pycard	Pycard	-1.3883	2.79041	0.00903097
Tefm	Tefm	-1.38713	3.88131	0.001094
Ccdc17	Ccdc17	-1.38672	2.73681	0.00996632
Dio3	Dio3	-1.38417	1.34112	0.127312
Unc5b	Unc5b	-1.38294	5.22684	7.19491e-05
Smim19	Smim19	-1.38086	6.76021	3.18833e-06
Catsper2	Catsper2	-1.37959	3.77881	0.00134328
Ldhal6b	Ldhal6b	-1.37804	1.03595	0.215414
Gp1ba	Gp1ba	-1.37716	2.81602	0.00861771
Acad10	Acad10	-1.37665	1.74022	0.0621529
Zkscan8	Zkscan8	-1.37623	15.6043	1.98e-14
P2rx6	P2rx6	-1.3756	4.06934	0.000756434
Nr3c2	Nr3c2	-1.37353	8.64129	6.57e-08
Neil1	Neil1	-1.37349	2.99109	0.00619083
Gm7457	Gm7457	-1.37312	3.09949	0.00502699
Ttll8	Ttll8	-1.37148	1.29206	0.138632
Ap5z1	Ap5z1	-1.36974	7.54611	6.37e-07
B3galt5	B3galt5	-1.36959	4.78757	0.000176649
Gm4787	Gm4787	-1.36922	1.9223	0.0448293
Rwdd3	Rwdd3	-1.3689	3.50131	0.00231238
Rabl3	Rabl3	-1.36809	4.68551	0.000216237
Gm3604	Gm3604	-1.3655	2.17896	0.0281028
Ccdc19	Ccdc19	-1.36523	1.51067	0.0937763
Trim34a	Trim34a	-1.36521	0.974931	0.238882
Mycl	Mycl	-1.36231	12.6169	1.36e-11
Sirt5	Sirt5	-1.36086	5.16856	8.02428e-05
Snx29	Snx29	-1.35837	10.4012	1.59e-09
Dcp1b	Dcp1b	-1.35836	7.73348	4.36e-07
Kcns1	Kcns1	-1.35778	2.88179	0.00760615
Tmem180	Tmem180	-1.35664	5.7165	2.67658e-05
Hivep3	Hivep3	-1.3561	7.05369	1.75047e-06
Spag8	Spag8	-1.35547	1.51574	0.0930209
Zc3h4	Zc3h4	-1.35068	18.156	7.25e-17
Tmem69	Tmem69	-1.35041	4.43859	0.000358203
C130050O18Rik	C130050O18Rik	-1.35021	1.16901	0.171095
Zc3h6	Zc3h6	-1.3492	10.4805	1.34e-09
Gemin4	Gemin4	-1.34671	9.10993	2.47e-08
Impg2	Impg2	-1.34563	2.8351	0.00828384
Adamts17	Adamts17	-1.34275	7.66058	5.07e-07
Slc27a3	Slc27a3	-1.3426	3.36404	0.00301177
Rpp40	Rpp40	-1.34249	2.4187	0.0180578
Fhl4	Fhl4	-1.34173	2.2094	0.0267054
4930430F08Rik	4930430F08Rik	-1.34086	7.27466	1.1115e-06
Ccdc116	Ccdc116	-1.3404	3.01559	0.00590053
C630031E19Rik	C630031E19Rik	-1.33752	4.01321	0.000847015
Ppp1r3d	Ppp1r3d	-1.33568	6.48376	5.62674e-06
Gm4890	Gm4890	-1.33412	1.91225	0.0456781
Homez	Homez	-1.33229	6.79354	2.98143e-06
Plin5	Plin5	-1.332	1.23142	0.153826
Ice2	Ice2	-1.33073	8.49372	8.99e-08
Ubap1l	Ubap1l	-1.3284	2.06766	0.0342796
Cxcr6	Cxcr6	-1.32678	0.882547	0.27802
Zfp677	Zfp677	-1.3265	3.35881	0.00303993
Exosc6	Exosc6	-1.32649	5.17811	7.89957e-05
Alas2	Alas2	-1.32619	3.64289	0.00174605
Pradc1	Pradc1	-1.32498	4.5576	0.00028141
Mir344-2	Mir344-2	-1.32366	1.25569	0.147672
Dus2	Dus2	-1.32133	6.48077	5.64664e-06
Efcc1	Efcc1	-1.32037	2.56087	0.0138911
Rsad1	Rsad1	-1.31928	7.496	7.04e-07
Fam217b	Fam217b	-1.31851	7.37773	8.95e-07
Zfp108	Zfp108	-1.31849	4.73872	0.00019464
Cfap44	Cfap44	-1.3159	3.06032	0.00540403
Arntl2	Arntl2	-1.31586	1.66312	0.0715693
Akap14	Akap14	-1.31393	1.04066	0.21366
Agrp	Agrp	-1.31339	1.066	0.204789
5930403L14Rik	5930403L14Rik	-1.31318	10.7187	8.06e-10
Trub1	Trub1	-1.31312	9.38669	1.37e-08
Stag3	Stag3	-1.31233	6.20261	9.84399e-06
Vmac	Vmac	-1.31231	7.63181	5.35e-07
Oxsm	Oxsm	-1.31137	5.14803	8.35456e-05
Tbc1d30	Tbc1d30	-1.31076	16.2696	4.44e-15
Armc2	Armc2	-1.30561	6.07934	1.26587e-05
Ccdc30	Ccdc30	-1.30548	8.1332	1.9e-07
Dusp2	Dusp2	-1.30319	1.72735	0.0635533
Tfb1m	Tfb1m	-1.29961	4.77139	0.000182493
C130030K03Rik	C130030K03Rik	-1.29952	6.76356	3.16764e-06
Map6d1	Map6d1	-1.29951	6.54752	4.94163e-06
Nupl2	Nupl2	-1.29885	5.24766	6.89661e-05
Zdhhc12	Zdhhc12	-1.29642	3.11549	0.00488153
Ccdc62	Ccdc62	-1.29627	2.71337	0.0103895
Cutc	Cutc	-1.29457	1.78813	0.0569868
Zfp879	Zfp879	-1.29375	2.71656	0.010328
G630025P09Rik	G630025P09Rik	-1.29349	1.46854	0.101012
Slc4a8	Slc4a8	-1.29336	11.3584	2.06e-10
Ttc7	Ttc7	-1.29286	3.19864	0.00417333
Alx4	Alx4	-1.29189	1.19049	0.164954
A730017L22Rik	A730017L22Rik	-1.29053	3.8748	0.00110855
Tex29	Tex29	-1.29045	1.26581	0.145054
Amn	Amn	-1.29037	0.905156	0.268359
C2cd4c	C2cd4c	-1.28893	5.88823	1.88316e-05
Cep72	Cep72	-1.28715	4.49768	0.000317962
Mzf1	Mzf1	-1.28663	5.22157	7.26558e-05
Rhcg	Rhcg	-1.28617	1.19385	0.164038
Rad51d	Rad51d	-1.28458	6.39072	6.73667e-06
Elmo3	Elmo3	-1.28244	3.56987	0.00200768
Prlr	Prlr	-1.27764	2.05818	0.0349301
Gm9776	Gm9776	-1.27536	3.04669	0.00554412
Mir6357	Mir6357	-1.27362	1.16806	0.171343
Orc5	Orc5	-1.27361	9.23057	1.9e-08
Tspan18	Tspan18	-1.27283	8.81327	4.59e-08
Pfkfb1	Pfkfb1	-1.2722	1.75525	0.0605404
Tmem169	Tmem169	-1.27091	10.8219	6.52e-10
Gm1564	Gm1564	-1.27	1.18825	0.165584
Nsun3	Nsun3	-1.26973	3.25109	0.0037573
Wdr19	Wdr19	-1.26965	9.59971	8.72e-09
Gm10767	Gm10767	-1.2676	1.83634	0.0523561
Gm2762	Gm2762	-1.26575	1.05191	0.209679
Tnfrsf4	Tnfrsf4	-1.26423	0.905735	0.268147
Fcgrt	Fcgrt	-1.26389	1.12391	0.185001
Gm5901	Gm5901	-1.26381	3.85688	0.00115148
Kcnv1	Kcnv1	-1.26299	12.2082	3.23e-11
Ttc25	Ttc25	-1.26142	1.00003	0.228917
Bid	Bid	-1.26113	7.06722	1.70337e-06
Gemin8	Gemin8	-1.25761	3.13991	0.00466716
Pof1b	Pof1b	-1.25741	1.14636	0.178091
Ercc6l2	Ercc6l2	-1.25685	10.3085	1.93e-09
Zc3h8	Zc3h8	-1.25423	4.44709	0.000352464
Rtn4ip1	Rtn4ip1	-1.25307	5.44637	4.65033e-05
Mlycd	Mlycd	-1.25291	6.23399	9.26254e-06
Tatdn3	Tatdn3	-1.25261	5.03896	0.000103958
Nudt13	Nudt13	-1.2523	4.39571	0.000390102
Rmnd1	Rmnd1	-1.24946	6.41329	6.45146e-06
Katnal2	Katnal2	-1.24911	2.76889	0.00942108
Aox1	Aox1	-1.24893	2.34994	0.0205939
Kdm4d	Kdm4d	-1.24883	1.13107	0.18277
Arhgap28	Arhgap28	-1.24873	2.84523	0.00815643
Rbks	Rbks	-1.24853	1.22453	0.155618
Lmln	Lmln	-1.24823	5.41506	4.93497e-05
Hmgcll1	Hmgcll1	-1.24766	4.30943	0.00046678
Wdr25	Wdr25	-1.24611	3.16461	0.00445423
Ghrl	Ghrl	-1.24602	2.01659	0.0376433
Gm10536	Gm10536	-1.24476	1.26397	0.145617
Jag2	Jag2	-1.24454	9.83662	5.28e-09
Tmem241	Tmem241	-1.2443	3.20119	0.00415281
Gm14827	Gm14827	-1.24424	1.77034	0.0588715
C2	C2	-1.24341	1.12203	0.185656
Slx4ip	Slx4ip	-1.24119	7.86316	3.31e-07
Zfp85os	Zfp85os	-1.24106	2.71247	0.0104051
Xkr5	Xkr5	-1.23965	1.1412	0.179693
Slc9a8	Slc9a8	-1.23962	11.3367	2.16e-10
Endov	Endov	-1.23958	9.76841	6.12e-09
Ccdc129	Ccdc129	-1.23941	1.28693	0.139782
Prr15	Prr15	-1.23919	1.50971	0.0939464
Tbccd1	Tbccd1	-1.23846	6.18361	1.02108e-05
Pars2	Pars2	-1.23839	4.24377	0.000530665
Zkscan2	Zkscan2	-1.23623	12.3625	2.3e-11
Hspbap1	Hspbap1	-1.23573	4.43534	0.000360205
Nlrx1	Nlrx1	-1.23449	2.2023	0.0270307
Dusp15	Dusp15	-1.23321	5.60683	3.33304e-05
Cml1	Cml1	-1.23223	1.9542	0.0423628
Ky	Ky	-1.23197	1.51453	0.0932235
Ppcs	Ppcs	-1.23143	2.05299	0.035239
Naalad2	Naalad2	-1.23136	0.907036	0.267648
B930041F14Rik	B930041F14Rik	-1.23095	5.93714	1.70537e-05
Spdef	Spdef	-1.22992	0.922105	0.261031
Gm4944	Gm4944	-1.22933	7.58441	5.93e-07
Lyrm9	Lyrm9	-1.22855	11.2165	2.79e-10
Prrt4	Prrt4	-1.22792	5.52402	3.95632e-05
Epha8	Epha8	-1.22761	4.42875	0.000365008
Gm5512	Gm5512	-1.22749	6.22164	9.4704e-06
4931403E22Rik	4931403E22Rik	-1.22746	4.27116	0.000503053
4933411K20Rik	4933411K20Rik	-1.22576	8.49281	8.99e-08
Lyl1	Lyl1	-1.22399	0.975167	0.238788
Fam83h	Fam83h	-1.22373	4.64181	0.00023653
Haus4	Haus4	-1.22356	2.28075	0.0234248
Ift140	Ift140	-1.22335	13.2052	3.81e-12
Strada	Strada	-1.22319	8.63791	6.61e-08
Qsox2	Qsox2	-1.21813	6.96784	2.09234e-06
Scml4	Scml4	-1.21799	7.91402	2.98e-07
Gpr18	Gpr18	-1.21798	1.43528	0.107344
Csmd2os	Csmd2os	-1.21791	1.05376	0.20895
Gtf2a1	Gtf2a1	-1.21755	15.6022	1.98e-14
Myo19	Myo19	-1.21688	5.2665	6.63028e-05
Fance	Fance	-1.21407	5.64246	3.10888e-05
Galnt18	Galnt18	-1.21364	4.84191	0.000158115
Tk2	Tk2	-1.21224	10.4335	1.48e-09
Nphp3	Nphp3	-1.21177	5.9993	1.50023e-05
BC052040	BC052040	-1.21176	7.63627	5.31e-07
Slc38a9	Slc38a9	-1.21161	9.4911	1.1e-08
Cep41	Cep41	-1.21045	7.24362	1.18413e-06
4930539E08Rik	4930539E08Rik	-1.21027	2.67737	0.0111502
Fam35a	Fam35a	-1.21006	4.6282	0.00024323
Thnsl1	Thnsl1	-1.20962	10.8186	6.55e-10
Zfp595	Zfp595	-1.20945	3.71373	0.0015226
Zfp54	Zfp54	-1.20942	1.99307	0.0393349
Itgb3bp	Itgb3bp	-1.20803	2.88932	0.00749805
Hspa1l	Hspa1l	-1.20717	3.71472	0.00152071
Ehd3	Ehd3	-1.20633	9.4929	1.1e-08
Vwa1	Vwa1	-1.20627	2.31057	0.0221532
Ebag9	Ebag9	-1.2056	6.47232	5.74665e-06
Mettl20	Mettl20	-1.2056	2.30192	0.0224988
Mettl8	Mettl8	-1.20547	4.07523	0.000748091
Cage1	Cage1	-1.20369	1.47322	0.100245
Zfp810	Zfp810	-1.20218	8.62577	6.77e-08
Cpt2	Cpt2	-1.20202	2.52635	0.0147582
Prss48	Prss48	-1.20145	1.33434	0.128751
Erich3	Erich3	-1.20071	2.06406	0.034514
Ccdc51	Ccdc51	-1.19908	2.96885	0.00645462
Rnaseh1	Rnaseh1	-1.19681	3.87264	0.00111345
0610040J01Rik	0610040J01Rik	-1.19576	1.10207	0.192241
Rpgrip1l	Rpgrip1l	-1.19471	11.9451	5.7e-11
Frs3	Frs3	-1.1945	6.09737	1.21802e-05
Dusp19	Dusp19	-1.19157	4.80799	0.000169255
Eldr	Eldr	-1.19156	1.17875	0.168346
Plekhd1	Plekhd1	-1.19144	1.17243	0.170219
Nxph3	Nxph3	-1.19056	5.92821	1.73577e-05
Pdik1l	Pdik1l	-1.18923	10.0204	3.56e-09
Adck1	Adck1	-1.18889	8.93702	3.52e-08
5031426D15Rik	5031426D15Rik	-1.18889	5.99914	1.50023e-05
Tspyl3	Tspyl3	-1.18877	6.5332	5.08415e-06
Zfp39	Zfp39	-1.18736	7.87151	3.25e-07
Ccbe1	Ccbe1	-1.18407	6.99301	1.98717e-06
C230037L18Rik	C230037L18Rik	-1.18368	1.20944	0.159648
Tcta	Tcta	-1.18322	7.38903	8.76e-07
Scn5a	Scn5a	-1.1822	2.24723	0.0249224
Slc2a4rg-ps	Slc2a4rg-ps	-1.18217	2.83666	0.00826353
Fam136a	Fam136a	-1.18195	6.9444	2.18889e-06
Trim45	Trim45	-1.18116	5.53738	3.84981e-05
Gpatch2	Gpatch2	-1.18103	8.52285	8.47e-08
Tmc6	Tmc6	-1.18073	1.22726	0.154854
Tceanc2	Tceanc2	-1.17945	8.65424	6.42e-08
Gm19461	Gm19461	-1.1784	1.22836	0.154649
Mlh1	Mlh1	-1.17813	6.57496	4.67106e-06
Coq9	Coq9	-1.17721	6.84814	2.67135e-06
Cygb	Cygb	-1.17588	4.76259	0.000185526
Hfm1	Hfm1	-1.17545	4.35923	0.000420816
Det1	Det1	-1.17536	3.50411	0.00230216
Tagap	Tagap	-1.17479	1.31426	0.13294
Ccdc73	Ccdc73	-1.17341	6.80502	2.90721e-06
Sntg2	Sntg2	-1.17335	1.41275	0.111925
Iqcc	Iqcc	-1.17249	6.24178	9.14534e-06
Crocc	Crocc	-1.17231	5.92708	1.73859e-05
Azin2	Azin2	-1.17115	4.06686	0.000759882
Nthl1	Nthl1	-1.1711	1.74875	0.0612592
Ttc34	Ttc34	-1.17088	2.00584	0.0383609
Neu3	Neu3	-1.17084	1.57221	0.084549
Fndc8	Fndc8	-1.1708	1.2433	0.150918
Cdnf	Cdnf	-1.16924	1.02348	0.219816
Hif3a	Hif3a	-1.16898	2.42425	0.017873
Cela2a	Cela2a	-1.1668	0.928532	0.258045
Kcng3	Kcng3	-1.16514	3.04666	0.00554412
Msh2	Msh2	-1.16357	8.27744	1.41e-07
Gm9079	Gm9079	-1.16327	1.57804	0.0836804
Amacr	Amacr	-1.16273	2.43966	0.0173957
Acpt	Acpt	-1.16117	1.00638	0.226478
Mpg	Mpg	-1.16116	4.50368	0.000314015
Ap4b1	Ap4b1	-1.16094	7.14713	1.44919e-06
Prpf31	Prpf31	-1.15986	8.72355	5.55e-08
AI839979	AI839979	-1.15828	0.886336	0.276296
Zfp874a	Zfp874a	-1.15812	5.50423	4.10879e-05
Zfp688	Zfp688	-1.15592	2.24759	0.0249085
Mum1	Mum1	-1.15546	8.69617	5.89e-08
9530059O14Rik	9530059O14Rik	-1.15537	4.44754	0.000352464
9530091C08Rik	9530091C08Rik	-1.15533	2.47993	0.0161129
Lyrm7	Lyrm7	-1.15403	5.04711	0.000102254
Ring1	Ring1	-1.15096	4.77955	0.000179568
Zdhhc24	Zdhhc24	-1.15028	7.0675	1.70337e-06
Zfp14	Zfp14	-1.14952	5.56598	3.63602e-05
Lace1	Lace1	-1.14943	4.03067	0.000818631
Dctd	Dctd	-1.14862	4.66691	0.000224772
AU022751	AU022751	-1.14781	1.57137	0.084603
Gpr75	Gpr75	-1.14625	3.49586	0.00233397
Gm1653	Gm1653	-1.14622	2.05605	0.0350469
Rhbdl3	Rhbdl3	-1.14507	5.20064	7.57027e-05
Nek11	Nek11	-1.14467	1.5169	0.0928844
Rgsl1	Rgsl1	-1.14466	1.6362	0.0751482
Jpx	Jpx	-1.14381	3.38311	0.00290921
P2ry14	P2ry14	-1.14262	1.83902	0.0520945
Tldc1	Tldc1	-1.14196	5.701	2.76628e-05
C2cd5	C2cd5	-1.14148	13.1173	4.61e-12
Supt7l	Supt7l	-1.1414	6.76486	3.16198e-06
Ciita	Ciita	-1.14123	2.21194	0.0265799
Cep164	Cep164	-1.14065	7.20596	1.28095e-06
C030039L03Rik	C030039L03Rik	-1.14024	7.20653	1.28095e-06
Nme4	Nme4	-1.13974	1.7133	0.0652227
Zfp786	Zfp786	-1.13968	4.7311	0.000197532
Calr3	Calr3	-1.13938	1.21856	0.157154
Lrrc75b	Lrrc75b	-1.13934	7.92914	2.89e-07
Eml6	Eml6	-1.13901	9.95593	4.09e-09
Inha	Inha	-1.13876	5.46147	4.50995e-05
Glb1l2	Glb1l2	-1.137	3.42718	0.00266995
Cdpf1	Cdpf1	-1.13697	2.7828	0.00916391
Fbxo18	Fbxo18	-1.13673	10.5013	1.28e-09
Lrtm1	Lrtm1	-1.13635	2.94902	0.0067061
Gm15880	Gm15880	-1.1359	1.26768	0.144556
Cyb561a3	Cyb561a3	-1.13563	6.17469	1.03593e-05
Sox13	Sox13	-1.13483	2.94002	0.00681449
Zfp518a	Zfp518a	-1.13477	8.19925	1.67e-07
4932411E22Rik	4932411E22Rik	-1.13387	1.76016	0.060023
Fam161b	Fam161b	-1.13313	6.13775	1.11753e-05
Arrdc2	Arrdc2	-1.13132	3.4106	0.00275839
AK129341	AK129341	-1.13097	4.14295	0.000653005
B3gntl1	B3gntl1	-1.12956	6.17515	1.03593e-05
Pdf	Pdf	-1.12907	5.61657	3.26199e-05
Plekhh1	Plekhh1	-1.12895	5.11351	8.91539e-05
Slco4a1	Slco4a1	-1.1287	1.11275	0.188661
Yae1d1	Yae1d1	-1.12682	5.93993	1.69608e-05
Fbxo9	Fbxo9	-1.12648	8.35269	1.21e-07
Fam228a	Fam228a	-1.12553	1.90049	0.0467147
4921531C22Rik	4921531C22Rik	-1.12511	2.54183	0.014366
Timeless	Timeless	-1.1244	4.59241	0.0002613
Tmem25	Tmem25	-1.12379	3.84806	0.00116996
Taf7l	Taf7l	-1.1235	0.946746	0.250607
Fahd1	Fahd1	-1.12263	4.15761	0.000633516
BC065397	BC065397	-1.12253	3.94012	0.000973295
Slc30a10	Slc30a10	-1.12234	7.65761	5.09e-07
L3mbtl2	L3mbtl2	-1.12201	9.40677	1.32e-08
Angpt2	Angpt2	-1.12148	1.96606	0.04146
Zdhhc6	Zdhhc6	-1.1208	7.78006	3.95e-07
Tbc1d32	Tbc1d32	-1.12037	7.57409	6.05e-07
Kctd18	Kctd18	-1.12004	6.13738	1.11753e-05
Pomt1	Pomt1	-1.11994	6.86278	2.5924e-06
Fancg	Fancg	-1.11851	4.18743	0.000597522
1600002K03Rik	1600002K03Rik	-1.11774	1.55827	0.0866275
Stat2	Stat2	-1.11741	8.18871	1.7e-07
Ccdc90b	Ccdc90b	-1.11709	6.29709	8.17145e-06
A230077H06Rik	A230077H06Rik	-1.11697	3.81395	0.00125345
Gli1	Gli1	-1.11689	1.97936	0.0404531
Txnrd3	Txnrd3	-1.11648	5.12823	8.69075e-05
Gal3st1	Gal3st1	-1.11634	1.0109	0.224684
Fan1	Fan1	-1.11626	4.5302	0.000297162
Chid1	Chid1	-1.11521	9.90995	4.52e-09
Hemk1	Hemk1	-1.11488	3.5964	0.00191394
Zfp775	Zfp775	-1.11462	4.69335	0.000212803
Paox	Paox	-1.11454	1.23596	0.152568
Zwilch	Zwilch	-1.11375	4.24882	0.000525731
Cfb	Cfb	-1.1134	3.35117	0.00308263
Lrrc24	Lrrc24	-1.11322	5.68993	2.82484e-05
Tktl1	Tktl1	-1.11248	0.985951	0.234576
Fbxo16	Fbxo16	-1.11018	5.20734	7.47786e-05
Polr3b	Polr3b	-1.10977	8.66711	6.25e-08
Rpap2	Rpap2	-1.10889	4.90303	0.000139262
Syt12	Syt12	-1.10863	1.53223	0.0905664
Smarca2	Smarca2	-1.10802	15.1664	5.18e-14
Gtf2h3	Gtf2h3	-1.10793	6.63336	4.15016e-06
Cabp7	Cabp7	-1.10753	0.884768	0.277141
Zfp65	Zfp65	-1.10639	7.21663	1.25495e-06
Wfikkn1	Wfikkn1	-1.10565	1.7336	0.0628412
Psen2	Psen2	-1.10542	4.35924	0.000420816
Scube3	Scube3	-1.10346	4.54517	0.000287855
Dhodh	Dhodh	-1.10309	4.99408	0.000114171
Krt77	Krt77	-1.10306	1.32335	0.130913
D4Ertd617e	D4Ertd617e	-1.10293	3.79454	0.00130099
4930594C11Rik	4930594C11Rik	-1.10163	1.48119	0.0989257
Tril	Tril	-1.10115	6.40442	6.55599e-06
A730090N16Rik	A730090N16Rik	-1.09999	1.02234	0.220227
Tmem140	Tmem140	-1.09843	1.37092	0.120702
Foxr2	Foxr2	-1.09756	1.00386	0.227656
Tspan4	Tspan4	-1.09678	5.23975	7.01206e-05
Cul9	Cul9	-1.09563	8.92698	3.58e-08
Scrn3	Scrn3	-1.0956	3.10102	0.00501135
Zbtb46	Zbtb46	-1.09434	5.13709	8.53172e-05
Mir7657	Mir7657	-1.0925	3.21169	0.00406948
Pdpr	Pdpr	-1.09243	8.10693	2.01e-07
Zfp467	Zfp467	-1.09186	6.4321	6.2257e-06
Gm4926	Gm4926	-1.09158	0.949943	0.249457
Itga3	Itga3	-1.09057	3.18175	0.00430942
Dnd1	Dnd1	-1.08938	1.31499	0.132875
Ttc8	Ttc8	-1.08929	5.82775	2.12971e-05
Egf	Egf	-1.08916	1.5321	0.0905664
Ppp1r10	Ppp1r10	-1.0886	10.5234	1.22e-09
Ldhd	Ldhd	-1.0884	1.64551	0.073798
Zc2hc1c	Zc2hc1c	-1.08613	1.98689	0.0397977
9430015G10Rik	9430015G10Rik	-1.08477	6.55526	4.86547e-06
4921507L20Rik	4921507L20Rik	-1.08463	1.62489	0.0766339
Fbxw4	Fbxw4	-1.08369	5.85685	2.01277e-05
Ankzf1	Ankzf1	-1.08181	5.79197	2.29359e-05
Slc38a6	Slc38a6	-1.08173	3.96682	0.000925585
Dnajb3	Dnajb3	-1.08126	1.56477	0.0855673
Dguok	Dguok	-1.08124	4.85822	0.000152948
D430041D05Rik	D430041D05Rik	-1.08059	12.1918	3.33e-11
Gm7173	Gm7173	-1.08016	0.967039	0.242083
9430083A17Rik	9430083A17Rik	-1.07961	3.4998	0.00231734
Trmt1l	Trmt1l	-1.07922	8.25866	1.47e-07
Vipas39	Vipas39	-1.07832	8.96858	3.3e-08
Ccdc106	Ccdc106	-1.07732	6.56977	4.71639e-06
Zfp697	Zfp697	-1.07706	9.15518	2.25e-08
Flywch1	Flywch1	-1.07619	8.98897	3.17e-08
Ppil1	Ppil1	-1.07616	6.17498	1.03593e-05
Hhipl1	Hhipl1	-1.07514	1.83281	0.052671
Fkrp	Fkrp	-1.07421	7.47313	7.38e-07
Pld6	Pld6	-1.07313	1.06574	0.204848
Tmem81	Tmem81	-1.07278	1.20723	0.160298
Ogg1	Ogg1	-1.0727	3.28839	0.00349711
Ppil3	Ppil3	-1.07244	6.4193	6.36982e-06
Mob3c	Mob3c	-1.07003	2.05454	0.0351409
Ccdc39	Ccdc39	-1.06996	10.1553	2.68e-09
Mri1	Mri1	-1.0696	3.90427	0.00104491
Dnase1	Dnase1	-1.06926	3.60288	0.0018896
Gnpda1	Gnpda1	-1.06884	4.62836	0.00024323
Selenbp1	Selenbp1	-1.06874	1.52413	0.0917354
Tfap4	Tfap4	-1.06834	2.90747	0.00724364
Adal	Adal	-1.06806	6.63951	4.09656e-06
Perm1	Perm1	-1.06664	2.3116	0.0221076
Gm5434	Gm5434	-1.06619	0.951579	0.248628
Cdk7	Cdk7	-1.066	11.6286	1.14e-10
Clcn1	Clcn1	-1.06552	2.43562	0.0175223
Nt5dc1	Nt5dc1	-1.06494	1.59069	0.0818068
4933402D24Rik	4933402D24Rik	-1.06421	0.881639	0.278409
Hectd3	Hectd3	-1.06241	10.2805	2.05e-09
Taco1	Taco1	-1.06239	4.38537	0.000398494
9530082P21Rik	9530082P21Rik	-1.06237	7.3748	9e-07
Ccdc40	Ccdc40	-1.06201	3.13371	0.0047178
Abcg1	Abcg1	-1.06143	6.34791	7.37056e-06
Gen1	Gen1	-1.06107	2.902	0.00732129
Tpk1	Tpk1	-1.06031	2.70378	0.0105695
1700123O21Rik	1700123O21Rik	-1.05858	1.34225	0.127054
4932418E24Rik	4932418E24Rik	-1.05732	0.913614	0.26471
Pxmp4	Pxmp4	-1.05709	3.19146	0.00423411
Rps6ka5	Rps6ka5	-1.05706	9.5621	9.46e-09
Rnf170	Rnf170	-1.05684	4.04778	0.000791712
Ptpdc1	Ptpdc1	-1.05679	8.03856	2.31e-07
Phf7	Phf7	-1.05656	2.70526	0.0105408
Donson	Donson	-1.05617	7.15835	1.41632e-06
Mpp3	Mpp3	-1.05594	7.25582	1.15761e-06
Casp7	Casp7	-1.05548	5.17939	7.88791e-05
Atp5sl	Atp5sl	-1.05541	4.91025	0.000137163
Supt3	Supt3	-1.05513	4.17984	0.000606237
Zfp862-ps	Zfp862-ps	-1.05498	6.89046	2.43537e-06
Them6	Them6	-1.0548	2.13569	0.0303286
Btbd17	Btbd17	-1.05467	3.70203	0.00156256
Tfcp2	Tfcp2	-1.05427	6.48217	5.63479e-06
Pla2g4b	Pla2g4b	-1.05323	2.16803	0.0286598
Adamts18	Adamts18	-1.05223	5.11683	8.8677e-05
Taz	Taz	-1.05222	6.04321	1.36616e-05
Snx19	Snx19	-1.04969	9.33993	1.51e-08
Thg1l	Thg1l	-1.04818	3.78318	0.00133053
Nefh	Nefh	-1.04803	2.57393	0.0135378
Fastkd1	Fastkd1	-1.04729	5.98694	1.53692e-05
3110062M04Rik	3110062M04Rik	-1.04707	2.0883	0.0331005
Tfr2	Tfr2	-1.0469	0.898914	0.27109
Scube2	Scube2	-1.0466	0.90143	0.269977
Serpinc1	Serpinc1	-1.0461	0.932722	0.256228
Mkln1os	Mkln1os	-1.04597	1.80616	0.0551637
Sec22a	Sec22a	-1.04547	5.17345	7.96527e-05
Grrp1	Grrp1	-1.04449	1.58808	0.0821437
Mrpl10	Mrpl10	-1.04439	6.69844	3.63027e-06
F8	F8	-1.04365	3.09806	0.00503943
Mical3	Mical3	-1.0432	9.42041	1.28e-08
Bbs12	Bbs12	-1.04267	2.85461	0.00802428
Rab3d	Rab3d	-1.04259	7.73016	4.38e-07
Lipt2	Lipt2	-1.0424	2.43556	0.0175223
Gmpr	Gmpr	-1.041	3.2929	0.00347181
Doc2g	Doc2g	-1.0407	1.73471	0.0627271
Dnmt3b	Dnmt3b	-1.0407	1.78081	0.0578113
2810004N23Rik	2810004N23Rik	-1.04024	5.54974	3.75813e-05
E030018B13Rik	E030018B13Rik	-1.03917	1.46298	0.1021
Wrn	Wrn	-1.03903	6.31851	7.81129e-06
Tyw3	Tyw3	-1.03855	4.11982	0.000684171
Chd1l	Chd1l	-1.0384	3.25477	0.00373046
Prpsap2	Prpsap2	-1.03729	6.30855	7.9755e-06
Ddb2	Ddb2	-1.03704	6.69813	3.63027e-06
Ccdc18	Ccdc18	-1.03582	2.26423	0.0241254
Hexim2	Hexim2	-1.03573	2.83478	0.00828384
Nos3	Nos3	-1.03549	1.27878	0.141729
Angptl7	Angptl7	-1.0347	1.16885	0.171096
Cep250	Cep250	-1.03427	6.59516	4.47417e-06
Oxld1	Oxld1	-1.03411	1.44214	0.106029
Zfp953	Zfp953	-1.03359	1.42156	0.110125
Tbc1d5	Tbc1d5	-1.0332	7.55195	6.29e-07
4931414P19Rik	4931414P19Rik	-1.0328	1.95898	0.0420422
Pik3cd	Pik3cd	-1.03129	7.09651	1.60906e-06
Fbxw17	Fbxw17	-1.03101	3.45728	0.00253019
2610034B18Rik	2610034B18Rik	-1.03007	3.56248	0.00204016
Ngly1	Ngly1	-1.02919	5.277	6.50511e-05
Ankrd27	Ankrd27	-1.02913	8.0582	2.22e-07
Clca1	Clca1	-1.0288	1.61726	0.0777864
Mab21l2	Mab21l2	-1.02876	1.06279	0.205827
A330040F15Rik	A330040F15Rik	-1.02806	1.26974	0.144051
Gm10406	Gm10406	-1.02744	0.883656	0.277581
Mblac2	Mblac2	-1.02733	7.96156	2.69e-07
4833422C13Rik	4833422C13Rik	-1.02607	10.606	1.03e-09
4931430N09Rik	4931430N09Rik	-1.0245	1.91254	0.0456592
Muc6	Muc6	-1.0243	2.03397	0.0364274
Cdk5rap1	Cdk5rap1	-1.02405	3.40497	0.00278658
Sars2	Sars2	-1.02281	2.9461	0.00674344
Slc16a4	Slc16a4	-1.02201	2.38096	0.019468
Stox1	Stox1	-1.02048	2.3006	0.0225608
Stoml1	Stoml1	-1.02021	9.42909	1.26e-08
Mov10	Mov10	-1.02013	2.51844	0.0149918
Gm11627	Gm11627	-1.0193	0.983805	0.235411
Fam89a	Fam89a	-1.01878	0.967315	0.242072
9430038I01Rik	9430038I01Rik	-1.01824	1.58681	0.0823337
Tmem143	Tmem143	-1.01774	4.62538	0.000244319
Prmt3	Prmt3	-1.01703	7.73439	4.36e-07
Bivm	Bivm	-1.01695	8.13559	1.89e-07
Nrm	Nrm	-1.01682	2.69692	0.0107301
Nron	Nron	-1.01625	2.03055	0.0366401
Krt222	Krt222	-1.01437	2.03531	0.0363438
Agbl3	Agbl3	-1.01429	4.03534	0.000811906
Zfp523	Zfp523	-1.01421	7.56782	6.1e-07
Hspb11	Hspb11	-1.01367	2.62721	0.0122557
Galnt14	Galnt14	-1.01335	4.79812	0.000172898
Polr3g	Polr3g	-1.01239	2.5275	0.0147371
Lrrc20	Lrrc20	-1.01189	5.82741	2.12971e-05
Cbln1	Cbln1	-1.01187	7.08285	1.6496e-06
D3Ertd751e	D3Ertd751e	-1.01075	2.75521	0.00966987
Zfp82	Zfp82	-1.01022	3.76735	0.0013712
D2hgdh	D2hgdh	-1.00983	3.52326	0.00221246
Mfap1a	Mfap1a	-1.00979	4.91196	0.000136926
Ficd	Ficd	-1.00955	3.5841	0.00195826
LOC100503496	LOC100503496	-1.00949	5.18499	7.80508e-05
Grm4	Grm4	-1.00941	4.30055	0.000475108
Wdr92	Wdr92	-1.00926	3.14177	0.00465117
Zfp658	Zfp658	-1.00869	5.25263	6.83445e-05
Cyp2u1	Cyp2u1	-1.00855	2.676	0.0111776
Alg8	Alg8	-1.00845	3.76949	0.00136518
Mcmdc2	Mcmdc2	-1.00747	1.96566	0.0414766
Abcb9	Abcb9	-1.00653	4.0354	0.000811906
4921511C10Rik	4921511C10Rik	-1.00652	1.2131	0.15871
Fam101b	Fam101b	-1.00644	3.53786	0.00214657
Dcaf17	Dcaf17	-1.00623	8.31291	1.31e-07
Slc16a9	Slc16a9	-1.00618	3.53741	0.00214779
Pofut1	Pofut1	-1.00576	7.04118	1.79464e-06
Tada2a	Tada2a	-1.00525	7.29528	1.06581e-06
Flad1	Flad1	-1.00524	6.14705	1.09621e-05
Dnah9	Dnah9	-1.00505	4.71636	0.000203645
5830416P10Rik	5830416P10Rik	-1.0042	1.12065	0.186184
Gtf2h4	Gtf2h4	-1.00346	3.66776	0.00166769
Hist1h1a	Hist1h1a	-1.00239	5.82032	2.16072e-05
Ublcp1	Ublcp1	-1.00221	4.3799	0.000402268
Ift88	Ift88	-1.00203	5.68868	2.82788e-05
Abcc10	Abcc10	-1.00136	3.26515	0.00366655
1600029O15Rik	1600029O15Rik	-1.00073	1.12445	0.184859
Mut	Mut	-1.00042	6.35114	7.3238e-06
Ttc30b	Ttc30b	-1.00021	4.08989	0.000727824
