# Supplementary material for: The Perils of Navigating Activity-Dependent Alternative Splicing of Neurexins
Source: Front Mol Neurosci. 2021 Mar 9;14:659681. doi: 10.3389/fnmol.2021.659681 (PMC7985251; doi:10.3389/fnmol.2021.659681)
Supplement: Supplementary Table 6 — List of differentially spliced genes (with number of events) from Ataman et al. (2016) datasets. [file Table_6.XLSX]

## Sheet: leafcutter_table1_66707 (2)
q	genomic.location	gene	Annotation	N
0.00143	chr1:97713144-97719834	Ppip5k2	cryptic	5
0.00143	chr11:23267763-23271133	Xpo1	cryptic	4
0.00143	chr17:8757093-8898861	Pde10a	cryptic	4
0.00143	chr9:108517240-108528589	Qrich1	cryptic	6
0.0019	chr1:133003890-133018777	Mdm4	cryptic	6
0.00348	chr1:66401521-66420138	Map2	cryptic	10
0.00348	chr17:31648894-31654979	U2af1	cryptic	6
0.00492	chr4:102860794-102867640	Sgip1	annotated	6
0.00643	chr1:151354693-151356129	Ivns1abp	cryptic	4
0.00643	chr12:109627132-109645262	Rian	cryptic	20
0.00643	chr13:58878262-58985802	Ntrk2	cryptic	3
0.00643	chr14:36879762-36896255	Ccser2	cryptic	6
0.00643	chr3:152232022-152234524	Fubp1	cryptic	6
0.00643	chr5:92058070-92064325	G3bp2	annotated	3
0.00736	chr2:156746196-156748944	Dlgap4	cryptic	6
0.00777	chr11:100498762-100504203	Acly	cryptic	5
0.00917	chr13:83592981-83633055	Mef2c	cryptic	5
0.0113	chr10:9770689-9789363	Stxbp5	cryptic	4
0.0158	chr11:105713453-105776806	Tanc2	cryptic	7
0.0158	chr12:109604066-109607417	Rian	cryptic	6
0.0158	chr7:45380818-45383804	Snrnp70	cryptic	4
0.0158	chr9:58880855-58888401	Neo1	cryptic	3
0.0158	chr9:108796396-108798271	Ip6k2	cryptic	7
0.0158	chr9:112179172-112183495	Arpp21	annotated	2
0.0162	chr5:136953590-136965093	Fis1	cryptic	5
0.0167	chr2:152700268-152704622	H13	annotated	3
0.0167	chr8:68822250-68827277	Ints10	cryptic	6
0.0171	chr13:6588653-6598739	Pfkp	cryptic	9
0.0171	chr4:76133332-76136811	Ptprd	cryptic	4
0.0177	chr2:30396252-30399142	Dolpp1	cryptic	5
0.0213	chr2:20881851-20887106	Arhgap21	annotated	3
0.0222	chr5:146286239-146295163	Cdk8	cryptic	4
0.0227	chr13:58806852-58808385	Ntrk2	cryptic	3
0.0227	chr14:66355681-66356712	Stmn4	cryptic	5
0.0257	chr8:45769895-45772534	Sorbs2	cryptic	3
0.0258	chr1:87226233-87237846	Eif4e2	cryptic	4
0.0274	chrX:136734501-136739805	Morf4l2	cryptic	5
0.0279	chr16:90946862-90950351	Synj1	cryptic	7
0.0279	chrX:135742978-135744499	Gprasp1	annotated	5
0.0301	chrX:13549361-13554878	Cask	cryptic	5
0.032	chr2:31040514-31052985	Fnbp1	annotated	3
0.032	chr2:48873473-48890298	Acvr2a	cryptic	3
0.032	chr3:80741198-80801645	Gria2	cryptic	3
0.0323	chr10:90895206-90921296	Anks1b	cryptic	6
0.0323	chr5:24452534-24477739	Agap3	cryptic	3
0.0343	chr1:176758517-176769713	Cep170	cryptic	6
0.0353	chr1:130691148-130698679	Pfkfb2	cryptic	6
0.0353	chr18:61569562-61575410	Csnk1a1	cryptic	3
0.0353	chr19:45761208-45765450	Mgea5	cryptic	4
0.0354	chr15:77086155-77097940	Rbfox2	cryptic	11
0.0357	chr11:61533681-61535271	Epn2	annotated	3
0.0367	chr2:132556976-132564627	Gpcpd1	annotated	3
0.0367	chr9:58643684-58650509	Nptn	cryptic	5
0.0406	chr10:80709956-80710420	Ap3d1	cryptic	3
0.0406	chr11:59741261-59743771	Mprip	cryptic	3
0.0406	chr3:90500107-90503096	Chtop	annotated	3
0.0414	chr10:28569973-28573368	Ptprk	cryptic	3
0.0414	chr4:102918855-102927461	Sgip1	annotated	3
0.0418	chr12:8698159-8705933	Pum2	cryptic	5
0.0423	chrX:85144165-85177704	Dmd	cryptic	5
0.0443	chr10:106557299-106743487	Ppfia2	cryptic	2
0.0443	chr2:65878052-65948959	Csrnp3	cryptic	4
0.0452	chr2:84603752-84608960	Ctnnd1	cryptic	5
0.0462	chr12:80945668-80946576	Srsf5	annotated	3
0.0462	chr15:73331015-73394648	Ptk2	cryptic	9
0.049	chr5:107799260-107812358	Evi5	cryptic	6
0.0491	chr18:32426352-32431671	Bin1	cryptic	7
0.0491	chr8:120658248-120667757	Emc8	cryptic	3
0.0493	chr10:69999498-70002511	Ank3	annotated	2
0.0493	chr14:76419009-76505249	Tsc22d1	cryptic	3
0.0493	chr15:79530517-79535957	Ddx17	cryptic	7
0.0493	chr16:4932298-4936896	Mgrn1	cryptic	3
0.0493	chr17:27753995-27786071	D17Wsu92e	annotated	4
0.0493	chr17:30135505-30192563	Zfand3	cryptic	3
0.0493	chr3:55451083-55463001	Dclk1	annotated	2
0.0493	chr3:55891674-55953036	Nbea	cryptic	5
0.0493	chr3:122549265-122557903	Fnbp1l	cryptic	5
0.0493	chr6:112771564-112775499	Srgap3	cryptic	3
0.0493	chr7:5066538-5067544	U2af2	cryptic	3
0.0493	chrX:134069907-134073214	Cstf2	cryptic	8
0.0493	chrX:135752017-135797553	Gprasp1	cryptic	6
