# Supplementary material for: The Perils of Navigating Activity-Dependent Alternative Splicing of Neurexins
Source: Front Mol Neurosci. 2021 Mar 9;14:659681. doi: 10.3389/fnmol.2021.659681 (PMC7985251; doi:10.3389/fnmol.2021.659681)
Supplement: Supplementary Table 7 — List of GSEA genes of GO category: regulation of neuron apoptosis process from Ataman et al. (2016) datasets. [file Table_7.XLSX]

## Sheet: GO_REGULATION_OF_NEURON_APOPTOT
NAME	SYMBOL	TITLE	RANK IN GENE LIST	RANK METRIC SCORE	RUNNING ES	CORE ENRICHMENT
row_0	Ccl12	Ccl12	2093	Infinity	-0.092517	Yes
row_1	Bdnf	Bdnf	2726	5.02024	-0.067319	Yes
row_2	Nr4a3	Nr4a3	2796	3.59132	-0.032339	Yes
row_3	Nr4a2	Nr4a2	2942	2.95891	-0.00741976	Yes
row_4	Tfap2a	Tfap2a	3063	2.63129	0.0151362	Yes
row_5	Cebpb	Cebpb	3189	2.41175	0.0351459	Yes
row_6	Gfral	Gfral	3402	2.0815	0.047808	Yes
row_7	Ntf5	Ntf5	3498	1.98686	0.0646456	Yes
row_8	Nefl	Nefl	3501	1.97767	0.0855013	Yes
row_9	Six1	Six1	3522	1.94594	0.105225	Yes
row_10	Atf4	Atf4	3862	1.63672	0.107556	Yes
row_11	Pawr	Pawr	3926	1.57146	0.12141	Yes
row_12	Esr2	Esr2	4052	1.47861	0.131538	Yes
row_13	Gata3	Gata3	4283	1.34716	0.135626	Yes
row_14	Foxb1	Foxb1	4373	1.28579	0.145305	Yes
row_15	Tfap2b	Tfap2b	4398	1.26482	0.157638	Yes
row_16	Hmox1	Hmox1	4528	1.21172	0.164762	Yes
row_17	En1	En1	4839	1.06134	0.162283	Yes
row_18	Tgfb2	Tgfb2	4991	1.01	0.166297	Yes
row_19	Itga1	Itga1	5134	0.954556	0.170122	Yes
row_20	Clcf1	Clcf1	5183	0.932905	0.177878	Yes
row_21	Gdnf	Gdnf	5227	0.92137	0.185733	Yes
row_22	Six4	Six4	5340	0.892075	0.190224	Yes
row_23	Cited1	Cited1	5349	0.885832	0.199251	Yes
row_24	Ngf	Ngf	5355	0.883593	0.208387	Yes
row_25	Grin1	Grin1	5402	0.866618	0.215529	Yes
row_26	Braf	Braf	5412	0.863927	0.22428	Yes
row_27	Btg2	Btg2	5558	0.822784	0.226577	Yes
row_28	Tyro3	Tyro3	5590	0.813851	0.233824	Yes
row_29	F2r	F2r	5592	0.812842	0.242388	Yes
row_30	Aars	Aars	5902	0.739365	0.236544	Yes
row_31	Fbxw7	Fbxw7	5970	0.719488	0.241199	Yes
row_32	Sod1	Sod1	5984	0.71618	0.248208	Yes
row_33	Ntrk2	Ntrk2	6024	0.708628	0.253987	Yes
row_34	Trp63	Trp63	6232	0.673755	0.251962	Yes
row_35	Fam134b	Fam134b	6277	0.666905	0.257077	Yes
row_36	Ddit3	Ddit3	6294	0.663306	0.263394	Yes
row_37	Tgfb3	Tgfb3	6344	0.650122	0.268111	Yes
row_38	Stxbp1	Stxbp1	6467	0.625199	0.269333	Yes
row_39	Nf1	Nf1	6530	0.613383	0.273085	Yes
row_40	Mef2c	Mef2c	6645	0.591569	0.274305	Yes
row_41	Isl1	Isl1	6698	0.582349	0.278171	Yes
row_42	Gdf5	Gdf5	6728	0.575433	0.282982	Yes
row_43	Akt1s1	Akt1s1	6883	0.552765	0.282021	Yes
row_44	Snca	Snca	6922	0.546127	0.286123	Yes
row_45	Kras	Kras	6950	0.540832	0.290656	Yes
row_46	Coro1a	Coro1a	7133	0.517347	0.28808	Yes
row_47	Atf2	Atf2	7135	0.516715	0.293508	Yes
row_48	Egln2	Egln2	7165	0.512709	0.297655	Yes
row_49	Jak2	Jak2	7202	0.507608	0.301437	Yes
row_50	Hdac4	Hdac4	7262	0.50083	0.30413	Yes
row_51	Hsp90ab1	Hsp90ab1	7379	0.48641	0.304148	Yes
row_52	Ppargc1a	Ppargc1a	7427	0.479352	0.307145	Yes
row_53	Syngap1	Syngap1	7428	0.479184	0.31222	Yes
row_54	Pin1	Pin1	7434	0.478603	0.317067	Yes
row_55	Ctnnb1	Ctnnb1	7486	0.469507	0.319782	Yes
row_56	Gabra5	Gabra5	7567	0.459836	0.321112	Yes
row_57	Rasa1	Rasa1	7762	0.437308	0.317158	Yes
row_58	Dnajc5	Dnajc5	7803	0.433358	0.319977	Yes
row_59	Pak3	Pak3	7805	0.433269	0.324521	Yes
row_60	Gabrb3	Gabrb3	8109	0.403208	0.315383	No
row_61	Gclc	Gclc	8219	0.39044	0.314694	No
row_62	Srpk2	Srpk2	8367	0.373699	0.312146	No
row_63	Fasl	Fasl	8464	0.364735	0.311761	No
row_64	Prdx2	Prdx2	8674	0.343711	0.306152	No
row_65	Pcp4	Pcp4	8721	0.339545	0.307712	No
row_66	Oxr1	Oxr1	8722	0.339301	0.311305	No
row_67	Vegfb	Vegfb	9073	0.30757	0.299074	No
row_68	Bcl2	Bcl2	9108	0.30452	0.300794	No
row_69	Xrcc2	Xrcc2	9285	0.287427	0.296049	No
row_70	Gpi1	Gpi1	9325	0.284307	0.297334	No
row_71	Sigmar1	Sigmar1	9375	0.279257	0.298123	No
row_72	Fgf8	Fgf8	9609	0.258926	0.290554	No
row_73	Lgmn	Lgmn	9705	0.249839	0.288996	No
row_74	Cln3	Cln3	9725	0.247666	0.290778	No
row_75	Gpx1	Gpx1	9739	0.246829	0.292817	No
row_76	Cntfr	Cntfr	9809	0.240755	0.292313	No
row_77	Gsk3b	Gsk3b	9843	0.237939	0.293373	No
row_78	Map2k4	Map2k4	9885	0.234051	0.294037	No
row_79	Cdc34	Cdc34	10159	0.213501	0.284217	No
row_80	Map2k7	Map2k7	10388	0.196197	0.276205	No
row_81	Hyou1	Hyou1	10435	0.191407	0.276196	No
row_82	Nrp1	Nrp1	10542	0.184119	0.273455	No
row_83	Agap2	Agap2	10597	0.179851	0.27297	No
row_84	Sncb	Sncb	10775	0.167297	0.266909	No
row_85	Nono	Nono	10776	0.16723	0.26868	No
row_86	Alkbh1	Alkbh1	10804	0.165528	0.269238	No
row_87	Mcl1	Mcl1	10805	0.16536	0.270989	No
row_88	Egln3	Egln3	10868	0.161315	0.269954	No
row_89	Casp3	Casp3	10898	0.158915	0.270354	No
row_90	Ilk	Ilk	10988	0.151873	0.268023	No
row_91	Park7	Park7	11024	0.150133	0.268065	No
row_92	Hras	Hras	11032	0.14965	0.26934	No
row_93	Bax	Bax	11037	0.149471	0.270746	No
row_94	Ube2m	Ube2m	11088	0.146259	0.270082	No
row_95	Ppt1	Ppt1	11217	0.135883	0.265856	No
row_96	Trim2	Trim2	11231	0.135047	0.266711	No
row_97	Hipk2	Hipk2	11329	0.127667	0.263771	No
row_98	Chl1	Chl1	11350	0.125344	0.264213	No
row_99	Itsn1	Itsn1	11377	0.123368	0.264369	No
row_100	Hif1a	Hif1a	11481	0.115711	0.261036	No
row_101	Pou4f1	Pou4f1	11539	0.111846	0.259698	No
row_102	Psen1	Psen1	11680	0.10197	0.254583	No
row_103	Apoe	Apoe	11774	0.0948876	0.251472	No
row_104	Prkci	Prkci	11874	0.0868276	0.24801	No
row_105	C5ar1	C5ar1	12039	0.0738156	0.241535	No
row_106	Jun	Jun	12135	0.0726841	0.2381	No
row_107	Bhlhb9	Bhlhb9	12150	0.0721655	0.238245	No
row_108	Cpeb4	Cpeb4	12312	0.0600084	0.231756	No
row_109	Fyn	Fyn	12352	0.0573305	0.230637	No
row_110	Gabrb2	Gabrb2	12396	0.0528401	0.229294	No
row_111	Kdm2b	Kdm2b	12587	0.0412771	0.221323	No
row_112	Tox3	Tox3	12607	0.0400255	0.220906	No
row_113	Pink1	Pink1	12609	0.0399492	0.221284	No
row_114	Erbb3	Erbb3	12695	0.0326763	0.217869	No
row_115	Grik2	Grik2	12717	0.0305477	0.217263	No
row_116	Cntf	Cntf	12747	0.0288659	0.216285	No
row_117	Ntrk1	Ntrk1	12777	0.0271889	0.21529	No
row_118	Grid2	Grid2	12780	0.0269974	0.215487	No
row_119	Ambra1	Ambra1	12803	0.0252565	0.214781	No
row_120	Rock1	Rock1	12824	0.0236166	0.214146	No
row_121	Pik3ca	Pik3ca	12941	0.0149036	0.209171	No
row_122	Sod2	Sod2	12958	0.0141203	0.208612	No
row_123	Dlx1	Dlx1	12975	0.0128042	0.20804	No
row_124	Ntf3	Ntf3	13062	0.00614444	0.204299	No
row_125	Nqo1	Nqo1	13086	0.00349875	0.203318	No
row_126	Set	Set	13126	0.000496368	0.201598	No
row_127	Ndnf	Ndnf	13320	-0.0132126	0.193197	No
row_128	Lrp1	Lrp1	13361	-0.0161644	0.191598	No
row_129	Adnp	Adnp	13498	-0.0253353	0.185847	No
row_130	Crlf1	Crlf1	13557	-0.0304386	0.183603	No
row_131	Prkcg	Prkcg	13895	-0.054362	0.169265	No
row_132	Map3k11	Map3k11	14006	-0.0632861	0.165068	No
row_133	Angpt1	Angpt1	14009	-0.0635965	0.165653	No
row_134	Cdk5	Cdk5	14159	-0.0728439	0.15983	No
row_135	Axl	Axl	14327	-0.0874384	0.153366	No
row_136	Cacna1a	Cacna1a	14331	-0.0877056	0.154162	No
row_137	Map3k12	Map3k12	14620	-0.109018	0.142572	No
row_138	Pcsk9	Pcsk9	14646	-0.111371	0.142645	No
row_139	Kif14	Kif14	14668	-0.113936	0.142922	No
row_140	Epha7	Epha7	14711	-0.117747	0.14231	No
row_141	Grik5	Grik5	14880	-0.131514	0.136268	No
row_142	Ngfr	Ngfr	14915	-0.13425	0.136186	No
row_143	Foxo3	Foxo3	15039	-0.143606	0.132263	No
row_144	Bcl2l1	Bcl2l1	15078	-0.145829	0.132126	No
row_145	Ascl1	Ascl1	15131	-0.150392	0.131418	No
row_146	Naip2	Naip2	15471	-0.176728	0.118287	No
row_147	Esr1	Esr1	15490	-0.178557	0.119382	No
row_148	Gclm	Gclm	15561	-0.185158	0.118245	No
row_149	G6pdx	G6pdx	15753	-0.201903	0.111931	No
row_150	Wfs1	Wfs1	15767	-0.202898	0.113504	No
row_151	Casp2	Casp2	15937	-0.21817	0.108336	No
row_152	Mdk	Mdk	16130	-0.233296	0.10231	No
row_153	Vstm2l	Vstm2l	16317	-0.250905	0.0967356	No
row_154	Trp53	Trp53	16357	-0.254543	0.0977054	No
row_155	Nae1	Nae1	16486	-0.266924	0.0948678	No
row_156	Barhl1	Barhl1	16596	-0.276856	0.0929762	No
row_157	En2	En2	16649	-0.283939	0.093682	No
row_158	Ube2v2	Ube2v2	16847	-0.302394	0.0881665	No
row_159	Faim2	Faim2	17084	-0.32517	0.0811663	No
row_160	Mecp2	Mecp2	17482	-0.371856	0.0675357	No
row_161	Lig4	Lig4	17605	-0.387074	0.0662361	No
row_162	Trp73	Trp73	17719	-0.401023	0.0654824	No
row_163	Aifm1	Aifm1	17892	-0.421473	0.0623343	No
row_164	Park2	Park2	18253	-0.463848	0.0513153	No
row_165	Adam8	Adam8	18521	-0.496759	0.0447605	No
row_166	Ptk2b	Ptk2b	18600	-0.507836	0.0466869	No
row_167	Tfap2d	Tfap2d	18843	-0.538468	0.0416801	No
row_168	Kcnb1	Kcnb1	19280	-0.603538	0.0287772	No
row_169	Cdk5r1	Cdk5r1	19294	-0.604907	0.0346081	No
row_170	Atm	Atm	19335	-0.611843	0.0393176	No
row_171	Epor	Epor	19524	-0.641105	0.0377875	No
row_172	Stambp	Stambp	19629	-0.662993	0.0402064	No
row_173	Bcl2l11	Bcl2l11	19681	-0.673239	0.0450794	No
row_174	Ager	Ager	19997	-0.730644	0.0388773	No
row_175	Mtnr1b	Mtnr1b	20224	-0.775687	0.0370908	No
row_176	Rapsn	Rapsn	20334	-0.79711	0.0407088	No
row_177	Bbc3	Bbc3	20583	-0.857651	0.0388168	No
row_178	Star	Star	20923	-0.946323	0.0338367	No
row_179	Casp9	Casp9	21032	-0.976499	0.0393988	No
row_180	Grm4	Grm4	21140	-1.01137	0.0453745	No
row_181	Msh2	Msh2	21509	-1.16109	0.0413855	No
row_182	Unc5b	Unc5b	21897	-1.39487	0.0390316	No
